# Supplementary material for: Uncovering deeply conserved motif combinations in rapidly evolving noncoding sequences
Source: Genome Biol. 2021 Jan 11;22:29. doi: 10.1186/s13059-020-02247-1 (PMC7798263; doi:10.1186/s13059-020-02247-1)
Supplement: Supplementary file 2 — Additional file 2: Supplementary Table S2. Mass spectrometry results performed with fragments of mouse Chaserr Exon 5. [file 13059_2020_2247_MOESM2_ESM.xlsx]

## Sheet: Group comparisons
							WT compared to antisense			All AUGG mutated compared to antisense			Conserved AUGG mutated compared to antisense			WT compared to no probe			All AUGG mutated compared to no probe			Conserved AUGG mutated compared to no probe			WT compared to all AUGG mutated			WT compared to conserved AUGG mutated
Protein IDs	Majority protein IDs	Protein names	Gene names	Fasta headers	Peptides	Unique peptides	p-value WT_MS/ AWT_MS	q-value WT_MS/ AWT_MS	Ratio WT_MS/ AWT_MS	p-value MA_MS/ AMA_MS	q-value MA_MS/ AMA_MS	Ratio MA_MS/ AMA_MS	p-value MC_MS/ AMC_MS	q-value MC_MS/ AMC_MS	Ratio MC_MS/ AMC_MS	p-value WT_MS/ No_Probe	q-value WT_MS/ No_Probe	Ratio WT_MS/ No_Probe	p-value MA_MS/ No_Probe	q-value MA_MS/ No_Probe	Ratio MA_MS/ No_Probe	p-value MC_MS/ No_Probe	q-value MC_MS/ No_Probe	Ratio MC_MS/ No_Probe	p-value WT_MS/ MA_MS	q-value WT_MS/ MA_MS	Ratio WT_MS/ MA_MS	p-value WT_MS/ MC_MS	q-value WT_MS/ MC_MS	Ratio WT_MS/ MC_MS	p-value MC_MS/ MA_MS	q-value MC_MS/ MA_MS	Ratio MC_MS/ MA_MS	Intensity: 1_WT_MS	Intensity: 3_WT_MS	Intensity: 1_AWT_MS	Intensity: 2_AWT_MS	Intensity: 3_AWT_MS	Intensity: 1_MA_MS	Intensity: 2_MA_MS	Intensity: 3_MA_MS	Intensity: 3_AMA_MS	Intensity: 1_MC_MS	Intensity: 2_MC_MS	Intensity: 3_MC_MS	Intensity: 2_AMC_MS	Intensity: 3_AMC_MS	Intensity: 1_No_Probe	Intensity: 2_No_Probe
Q8VHK9	Q8VHK9	ATP-dependent RNA helicase DHX36	Dhx36	sp|Q8VHK9|DHX36_MOUSE ATP-dependent DNA/RNA helicase DHX36 OS=Mus musculus OX=10090 GN=Dhx36 PE=1 SV=2	28	27	0.00117036	0.72	162.915	1	1	0.00351787	0.00164276	0.682286	0.0067786	0.00939632	0.993091	577.971	0.250594	0.933455	3.15567	0.988749	1	1.01226	0.00117898	0.342667	183.153	0.000127945	0	570.968	0.0188536	1	0.320776	33084988	18476996	94742.2	150470	245200	164510	77091	193980	38374016	50301	36866	43788	11563002	3529298	8862.3	68745
Q8BXQ2	Q8BXQ2	GPI transamidase component PIG-T	Pigt	sp|Q8BXQ2|PIGT_MOUSE GPI transamidase component PIG-T OS=Mus musculus OX=10090 GN=Pigt PE=1 SV=2	5	5	0.0995511	1	1.70344	1	1	1.49252	0.177458	1	1.13928	0.855626	0.987074	1.17148	0.581035	0.968158	1.44535	0.901564	1	0.922453	0.283996	0.79831	0.810519	0.213872	0.697079	1.26996	0.00771345	0.860333	0.638223	555880	388840	208810	337400	288570	551360	520240	657960	384320	389970	326930	384830	315910	326850	728400	732650
Q61171	Q61171	Peroxiredoxin-2	Prdx2	sp|Q61171|PRDX2_MOUSE Peroxiredoxin-2 OS=Mus musculus OX=10090 GN=Prdx2 PE=1 SV=3	6	6	0.861503	1	1.26541	1	0.808613	0.656493	0.272356	1	0.6319	0.409424	0.981497	3.29643	0.598063	0.97467	0.781416	0.20833	1	0.498259	0.305536	0.78942	4.21854	0.210284	0.698344	6.61589	0.230054	1	0.637637	298320	6.3941e+06	1.3228e+06	531200	1.8503e+06	452350	235360	329610	498700	266990	125100	272380	372000	293390	623050	612030
P10922	P10922	Histone H1.0;Histone H1.0, N-terminally processed	H1f0	sp|P10922|H10_MOUSE Histone H1.0 OS=Mus musculus OX=10090 GN=H1f0 PE=2 SV=4	14	14	0.192276	1	0.489919	1	1	0.82668	0.707442	1	1.15632	0.274819	1	0.499547	0.377704	0.959379	0.661546	0.911104	1	0.946767	0.443772	0.865322	0.755121	0.213812	0.698835	0.527635	0.34091	1	1.43114	106880040	61759000	257520000	184189968	96148984	89353984	157319904	88603000	130150064	93509960	163589984	238659968	130090024	136309984	82249024	177439968
P60843;P10630	P60843;P10630	Eukaryotic initiation factor 4A-I;Eukaryotic initiation factor 4A-II;Eukaryotic initiation factor 4A-II, N-terminally processed	Eif4a1;Eif4a2	sp|P60843|IF4A1_MOUSE Eukaryotic initiation factor 4A-I OS=Mus musculus OX=10090 GN=Eif4a1 PE=1 SV=1;sp|P10630|IF4A2_MOUSE Eukaryotic initiation factor 4A-II OS=Mus musculus OX=10090 GN=Eif4a2 PE=1 SV=2	20	16	0.441179	1	1.35075	1	0.757899	1.36272	0.233584	1	0.829983	0.615659	0.968774	1.59124	0.562249	0.964449	1.479	0.935281	1	1.05535	0.784372	0.975299	1.07589	0.209187	0.699635	1.50778	0.0232436	1	0.713557	11067998	20845000	9369695	9244705	16416000	14777006	14900008	12779993	10360006	11824997	9302402	9293797	13343995	11039997	15661993	19875998
Q8CI94;Q9WUB3	Q8CI94	Glycogen phosphorylase, brain form	Pygb	sp|Q8CI94|PYGB_MOUSE Glycogen phosphorylase, brain form OS=Mus musculus OX=10090 GN=Pygb PE=1 SV=3	3	3	0.763573	1	1.40032	1	1	2.50953	0.354585	1	0.400607	0.299599	0.987928	3.81218	0.240961	0.916124	1.89421	0.405923	1	0.502411	0.544994	0.907172	2.01254	0.208919	0.699854	7.58776	0.133011	1	0.265235	45184	592990	152563	67618.5	154829	140319	71653	53513.3	32410	6481.39	26271.9	58958.5	47697.7	60795.2	44355.5	22412.6
Q9Z2X1	Q9Z2X1	Heterogeneous nuclear ribonucleoprotein F;Heterogeneous nuclear ribonucleoprotein F, N-terminally processed	Hnrnpf	sp|Q9Z2X1|HNRPF_MOUSE Heterogeneous nuclear ribonucleoprotein F OS=Mus musculus OX=10090 GN=Hnrnpf PE=1 SV=3	6	5	0.193102	1	5.12736	1	0.670355	0.0175446	0.489879	1	0.333998	0.0265925	1	16.7896	0.028569	0.531644	0.164471	0.187002	1	0.233195	0.00116354	0.514	102.082	0.0252087	0.886	71.9984	0.684275	0.955524	1.41784	2.1816e+06	4392899	1.6687e+06	146630	899510	25879.4	46023.2	23415.6	1.7285e+06	181110	13024.4	33699.3	481190	34441	167120	455310
Q9EQU5	Q9EQU5	Protein SET	Set	sp|Q9EQU5|SET_MOUSE Protein SET OS=Mus musculus OX=10090 GN=Set PE=1 SV=1	5	5	0.599582	1	2.35267	1	1	0.0789618	0.287899	1	0.45415	0.0610215	1	18.6816	0.612249	0.980281	0.611988	0.0729433	0.921043	0.399723	0.109533	0.898159	30.5261	0.0394759	0.839556	46.7364	0.680735	0.955283	0.653155	454430	6496002	2.6822e+06	154880	937559	35291	16082.5	314150	712800	17914	59578	46550.6	136430	48028	77853	91454
P43275	P43275	Histone H1.1	Hist1h1a	sp|P43275|H11_MOUSE Histone H1.1 OS=Mus musculus OX=10090 GN=H1-1 PE=1 SV=2	12	9	0.322475	1	0.520347	1	1	0.928465	0.859555	1	1.05138	0.164238	1	0.456959	0.304701	0.944097	0.680463	0.65763	1	0.870002	0.444504	0.864418	0.671542	0.2148	0.700819	0.52524	0.477788	0.946569	1.27854	48404980	20303010	87139032	83352008	30106998	48352980	70142968	29995000	50278988	40970012	65689964	79002000	61764960	52175992	45349992	93927016
P05977;P09542	P05977;P09542	Myosin light chain 1/3, skeletal muscle isoform;Myosin light chain 3	Myl1;Myl3	sp|P05977|MYL1_MOUSE Myosin light chain 1/3, skeletal muscle isoform OS=Mus musculus OX=10090 GN=Myl1 PE=1 SV=2;sp|P09542|MYL3_MOUSE Myosin light chain 3 OS=Mus musculus OX=10090 GN=Myl3 PE=1 SV=4	2	2	0.198083	1	0.373773	1	1	0.975443	0.452023	1	1.75593	0.347364	0.972703	0.425655	0.618136	0.973191	0.681538	0.742807	1	1.1559	0.664122	0.953815	0.62455	0.213802	0.700897	0.368245	0.446719	0.975146	1.69602	11798996	2.3826e+06	14968005	14122998	13503004	9680203	22465998	2.8134e+06	8703196	10309998	17908996	16165993	18719012	3.5919e+06	5.9685e+06	15807004
P04184	P04184	Thymidine kinase, cytosolic	Tk1	sp|P04184|KITH_MOUSE Thymidine kinase, cytosolic OS=Mus musculus OX=10090 GN=Tk1 PE=1 SV=3	4	4	0.563253	1	0.870353	1	0.965669	0.960594	0.417883	1	1.15727	0.88291	0.984803	1.09151	0.753272	0.995638	1.16309	0.394365	1	1.49168	0.838053	0.978419	0.938452	0.211765	0.701819	0.731728	0.308114	1	1.28252	316590	212140	285930	372410	247920	303070	361570	192180	287480	325660	315530	432340	343980	272280	330310	383650
Q9D0M3	Q9D0M3	Cytochrome c1, heme protein, mitochondrial	Cyc1	sp|Q9D0M3|CY1_MOUSE Cytochrome c1, heme protein, mitochondrial OS=Mus musculus OX=10090 GN=Cyc1 PE=1 SV=1	1	1	0.414	1	2.39124	1	1	0.791343	0.498982	1	0.660834	0.417028	0.978065	3.42525	0.883816	0.988851	1.13714	0.697111	1	0.70099	0.340124	0.81508	3.01217	0.213491	0.702243	4.8863	0.39566	0.986007	0.616452	70575	739720	61262.5	115877	122890	103310	39121.3	107990	95855	91203.9	23922.5	46861.6	93471	53566.8	136320	14717.2
Q99LX0	Q99LX0	Protein deglycase DJ-1	Park7	sp|Q99LX0|PARK7_MOUSE Protein/nucleic acid deglycase DJ-1 OS=Mus musculus OX=10090 GN=Park7 PE=1 SV=1	4	4	0.787263	1	0.821295	1	1	0.714369	0.149192	1	0.596239	0.308771	0.997173	1.74417	0.605508	0.975889	0.90913	0.412626	1	0.79422	0.226612	0.815629	1.9185	0.208274	0.702331	2.19608	0.578641	0.95152	0.873605	907730	2.759e+06	4258302	1.1199e+06	1.5002e+06	695340	866330	931739	1.1547e+06	675390	523450	1058500	1.1541e+06	1.2657e+06	698280	1.1553e+06
P63038	P63038	60 kDa heat shock protein, mitochondrial	Hspd1	sp|P63038|CH60_MOUSE 60 kDa heat shock protein, mitochondrial OS=Mus musculus OX=10090 GN=Hspd1 PE=1 SV=1	21	21	0.952462	1	0.936787	1	0.723249	0.435491	0.355784	1	0.903523	0.258546	1	3.73816	0.946935	0.998667	1.04352	0.956037	1	0.981019	0.319395	0.79494	3.58226	0.213788	0.702722	3.81049	0.908781	0.978253	0.940106	3.6809e+06	36003004	28117010	7.1034e+06	9291401	1.1696e+06	5.1786e+06	5.4792e+06	7379200	2904799	2999401	3.1648e+06	3.7596e+06	2973799	2.497e+06	5834398
P0DP28;P0DP27;P0DP26;Q9D6P8	P0DP28;P0DP27;P0DP26;Q9D6P8	Calmodulin-like protein 3	Calml3	sp|P0DP28|CALM3_MOUSE Calmodulin-3 OS=Mus musculus OX=10090 GN=Calm3 PE=1 SV=1;sp|P0DP27|CALM2_MOUSE Calmodulin-2 OS=Mus musculus OX=10090 GN=Calm2 PE=1 SV=1;sp|P0DP26|CALM1_MOUSE Calmodulin-1 OS=Mus musculus OX=10090 GN=Calm1 PE=1 SV=1;sp|Q9D6P8|CALL3_MOU	2	2	0.386331	1	3.53406	1	1	0.336232	0.0116048	1	0.0774961	0.159104	1	10.5227	0.847478	0.994292	1.24182	0.185079	1	0.242505	0.151876	0.931564	8.47365	0.0204303	0.8536	43.3917	0.0983473	1	0.195283	314570	2.0683e+06	49835.6	319040	747810	24759.7	196120	177630	283110	9173.78	26286.8	26637.2	217290	264800	159600	15128
P63325	P63325	40S ribosomal protein S10	Rps10	sp|P63325|RS10_MOUSE 40S ribosomal protein S10 OS=Mus musculus OX=10090 GN=Rps10 PE=1 SV=1	4	4	0.492004	1	1.86072	1	0.706224	20.9761	0.212805	1	2.32213	0.241266	1	3.12984	0.41376	0.940092	1.20687	0.688221	1	0.926426	0.314286	0.79919	2.59336	0.215724	0.7033	3.3784	0.245728	1	0.767627	466670	3624198	508310	731820	917820	532610	635110	372810	23907	326700	363080	480890	83302	329890	532670	335930
Q99L47	Q99L47	Hsc70-interacting protein	St13	sp|Q99L47|F10A1_MOUSE Hsc70-interacting protein OS=Mus musculus OX=10090 GN=St13 PE=1 SV=1	8	8	0.671587	1	2.05051	1	1	1.10556	0.661882	1	0.786476	0.120113	1	18.5755	0.684723	0.988976	1.2134	0.149018	1	0.521063	0.132948	0.928371	15.3086	0.0698243	0.776101	35.6493	0.0518688	1	0.429422	193160	6.0178e+06	1.3475e+06	150010	719110	43410.1	70108	114780	63703	23511.3	35643	33008.6	72112	20505.7	36781	113460
Q68FD5	Q68FD5	Clathrin heavy chain 1	Cltc	sp|Q68FD5|CLH1_MOUSE Clathrin heavy chain 1 OS=Mus musculus OX=10090 GN=Cltc PE=1 SV=3	19	19	0.644012	1	3.17421	1	1	0.626306	0.204187	1	0.460544	0.510113	0.960326	4.37201	0.431849	0.94368	0.635922	0.038597	0.796981	0.204439	0.393703	0.843616	6.87508	0.212984	0.70357	21.3854	0.0568068	1	0.321484	55852	9191703	288660	39708.6	1.0034e+06	97147.3	64606	180350	166400	47010	18172.9	44023.4	50599.3	104595	101910	113130
P97461	P97461	40S ribosomal protein S5;40S ribosomal protein S5, N-terminally processed	Rps5	sp|P97461|RS5_MOUSE 40S ribosomal protein S5 OS=Mus musculus OX=10090 GN=Rps5 PE=1 SV=3	3	3	0.841252	1	0.844467	1	0.847194	15.8554	0.625148	1	2.10216	0.37492	0.973718	1.65577	0.37361	0.958773	0.333549	0.219109	1	0.389756	0.354164	0.820605	4.96409	0.21239	0.703688	4.24822	0.906969	0.977484	1.16851	600940	1.924e+06	2893098	519460	1.3737e+06	24900.5	728280	560440	13661.6	359030	600760	75179.9	531350	27284	580710	521720
Q9CRB2	Q9CRB2	H/ACA ribonucleoprotein complex subunit 2	Nhp2	sp|Q9CRB2|NHP2_MOUSE H/ACA ribonucleoprotein complex subunit 2 OS=Mus musculus OX=10090 GN=Nhp2 PE=1 SV=1	7	7	0.0826927	1	0.394549	1	1	0.7052	0.961172	0.999997	0.981592	0.700928	0.974258	1.2299	0.130959	0.794775	2.03189	0.101743	0.939433	2.44253	0.251853	0.788679	0.605299	0.212881	0.70491	0.503535	0.608095	0.954319	1.2021	5603298	2.8115e+06	14406992	9702703	7.2829e+06	6083501	9387997	4.9367e+06	9298406	6.7321e+06	5.4348e+06	13385995	7.8259e+06	8.24e+06	1.7142e+06	3.9663e+06
Q99LC3	Q99LC3	NADH dehydrogenase [ubiquinone] 1 alpha subcomplex subunit 10, mitochondrial	Ndufa10	sp|Q99LC3|NDUAA_MOUSE NADH dehydrogenase [ubiquinone] 1 alpha subcomplex subunit 10, mitochondrial OS=Mus musculus OX=10090 GN=Ndufa10 PE=1 SV=1	5	5	0.219757	1	0.191561	1	1	6.83328	0.000336064	0.672	55.3039	0.164289	1	0.142754	0.1037	0.766382	0.721499	0.227983	1	0.780065	0.222864	0.81239	0.197858	0.208101	0.705556	0.183003	0.638863	0.951282	1.08117	725080	43309.7	771960	816950	1.2553e+06	803870	1.0783e+06	828840	131070	887760	829310	1.2333e+06	21290.6	14399.8	1.1954e+06	1565301
Q8R1I1	Q8R1I1	Cytochrome b-c1 complex subunit 9	Uqcr10	sp|Q8R1I1|QCR9_MOUSE Cytochrome b-c1 complex subunit 9 OS=Mus musculus OX=10090 GN=Uqcr10 PE=1 SV=1	1	1	0.187897	1	2.6767	1	1	0.868199	0.980783	0.994143	0.976385	0.330672	0.977157	2.4031	0.851899	0.993071	1.10942	0.492453	1	0.54846	0.220343	0.820173	2.16608	0.208009	0.707418	4.38154	0.348065	1	0.494366	132940	421950	84088.1	54029	152480	121700	74484	144210	125940	89149	115240	15373.6	95883.9	31965	249820	77325
Q6NS46	Q6NS46	Protein RRP5 homolog	Pdcd11	sp|Q6NS46|RRP5_MOUSE Protein RRP5 homolog OS=Mus musculus OX=10090 GN=Pdcd11 PE=1 SV=2	69	69	0.168745	1	0.632603	1	1	1.11495	0.564799	1	1.15709	0.58175	0.97615	0.83088	0.678208	0.983298	0.871112	0.148259	1	1.38252	0.918428	1	0.953816	0.162377	0.707466	0.60099	0.192014	1	1.58707	73860024	39125020	91198984	91140040	73824976	75646976	72494976	32643984	50548988	75184048	86799960	109659968	97898968	61039964	48578012	76431000
Q62351	Q62351	Transferrin receptor protein 1	Tfrc	sp|Q62351|TFR1_MOUSE Transferrin receptor protein 1 OS=Mus musculus OX=10090 GN=Tfrc PE=1 SV=1	4	4	0.758169	1	1.42586	1	1	0.879098	0.268779	1	0.721977	0.678611	0.976004	1.43318	0.0542	0.628727	0.575707	0.029208	0.781	0.429077	0.311137	0.791745	2.48942	0.217688	0.70763	3.34014	0.169121	1	0.745304	219900	1.6276e+06	1.3102e+06	271740	207460	222150	229500	272230	273370	157010	147560	248010	212600	289490	519230	283080
Q6A068	Q6A068	Cell division cycle 5-like protein	Cdc5l	sp|Q6A068|CDC5L_MOUSE Cell division cycle 5-like protein OS=Mus musculus OX=10090 GN=Cdc5l PE=1 SV=2	13	13	0.0526396	1	2.0403	1	1	0.791615	0.457656	1	0.701574	0.322904	0.990891	1.59435	0.247948	0.926854	1.70404	0.928464	1	0.964106	0.85649	0.976418	0.935631	0.207785	0.707826	1.65371	0.177079	1	0.565776	3.1083e+06	2.5458e+06	1882399	1.0595e+06	1.3141e+06	2.314e+06	2.3444e+06	5.0097e+06	3797998	2.6391e+06	1.1729e+06	1590099	1.6569e+06	3548002	3.1103e+06	1.5805e+06
O70251	O70251	Elongation factor 1-beta	Eef1b	sp|O70251|EF1B_MOUSE Elongation factor 1-beta OS=Mus musculus OX=10090 GN=Eef1b PE=1 SV=5	6	5	0.810185	1	0.753846	1	0.980911	0.580283	0.447663	1	0.829728	0.314235	0.990465	3.06634	0.456999	0.950895	0.741796	0.0347398	0.825391	0.555091	0.261297	0.784851	4.13367	0.168633	0.707935	5.52404	0.497356	0.945978	0.748307	280280	3326600	3.0264e+06	766490	905960	145110	189070	464580	402550	202570	125750	209670	217240	204300	270090	314910
P63242;Q8BGY2	P63242;Q8BGY2	Eukaryotic translation initiation factor 5A-1;Eukaryotic translation initiation factor 5A-2	Eif5a;Eif5a2	sp|P63242|IF5A1_MOUSE Eukaryotic translation initiation factor 5A-1 OS=Mus musculus OX=10090 GN=Eif5a PE=1 SV=2;sp|Q8BGY2|IF5A2_MOUSE Eukaryotic translation initiation factor 5A-2 OS=Mus musculus OX=10090 GN=Eif5a2 PE=1 SV=3	7	7	0.86694	1	1.53921	1	0.703939	0.50842	0.655861	1	0.71566	0.330334	0.978849	10.5967	0.756329	0.992525	1.47398	0.791903	1	0.72978	0.335821	0.812131	7.18914	0.207118	0.70825	14.5204	0.394524	0.983221	0.495107	150880	9858905	2.6822e+06	50586	3.6667e+06	132370	72726.1	507200	333680	211510	56039	49996	180670	76243.8	782830	24572.4
Q9WTI7	Q9WTI7	Unconventional myosin-Ic	Myo1c	sp|Q9WTI7|MYO1C_MOUSE Unconventional myosin-Ic OS=Mus musculus OX=10090 GN=Myo1c PE=1 SV=2	5	5	0.197318	1	0.329237	1	1	0.90545	0.204819	1	0.942673	0.0925528	1	0.20786	0.224749	0.915932	0.529653	0.012105	0.6938	0.597346	0.344413	0.819977	0.392445	0.191224	0.708606	0.347973	0.793022	0.97315	1.12781	331360	61662.8	432680	604330	312980	444540	677860	160360	402270	416270	389100	427970	434520	437020	548890	740770
Q8K2B3	Q8K2B3	Succinate dehydrogenase [ubiquinone] flavoprotein subunit, mitochondrial	Sdha	sp|Q8K2B3|SDHA_MOUSE Succinate dehydrogenase [ubiquinone] flavoprotein subunit, mitochondrial OS=Mus musculus OX=10090 GN=Sdha PE=1 SV=1	5	5	0.668923	1	1.67981	1	1	0.962218	0.392674	1	1.98933	0.262794	1	4.27781	0.725072	0.993508	0.773866	0.379635	1	0.672256	0.295169	0.803365	5.52785	0.206576	0.709031	6.36337	0.863241	0.977632	0.868699	137970	2.2642e+06	343780	206410	519110	148500	27647.2	251770	105080	84841	46344.4	172340	22982.5	84823	127500	104990
Q61699	Q61699	Heat shock protein 105 kDa	Hsph1	sp|Q61699|HS105_MOUSE Heat shock protein 105 kDa OS=Mus musculus OX=10090 GN=Hsph1 PE=1 SV=2	10	9	0.991851	1	0.984666	1	0.819273	0.932097	0.217223	1	0.475914	0.256992	1	4.94252	0.41386	0.938556	1.94394	0.866855	1	0.901828	0.504543	0.893566	2.54253	0.217214	0.709267	5.48056	0.321914	1	0.463917	204810	2.8881e+06	2659300	192500	930850	103100	365320	734880	324530	134230	269040	76525	263740	329670	236630	251310
P80316	P80316	T-complex protein 1 subunit epsilon	Cct5	sp|P80316|TCPE_MOUSE T-complex protein 1 subunit epsilon OS=Mus musculus OX=10090 GN=Cct5 PE=1 SV=1	16	16	0.970012	1	1.02773	1	0.864879	0.809973	0.851287	1	0.957904	0.87678	0.982649	1.11491	0.214834	0.896718	0.582955	0.0730996	0.906213	0.461553	0.369348	0.824701	1.91252	0.219884	0.709398	2.41556	0.455673	0.957588	0.791748	2347201	9840700	7.873e+06	2.663e+06	4877700	1.5917e+06	2836200	3.5152e+06	3.1025e+06	2.1686e+06	2467801	1.4717e+06	2.265e+06	1.9047e+06	2.4934e+06	5124597
Q08943	Q08943	FACT complex subunit SSRP1	Ssrp1	sp|Q08943|SSRP1_MOUSE FACT complex subunit SSRP1 OS=Mus musculus OX=10090 GN=Ssrp1 PE=1 SV=2	16	16	0.00476785	1	6.35593	1	0.87532	0.615245	0.989966	0.99819	1.01133	0.282539	0.994637	3.69351	0.281098	0.921671	2.9358	0.978292	1	1.02935	0.681269	0.954923	1.25809	0.217598	0.709484	3.58818	0.231464	1	0.350621	5.7521e+06	6.9407e+06	852940	1.4261e+06	807680	5376999	2.4818e+06	9492999	8163100	6090100	1.1849e+06	756690	1.5076e+06	2.011e+06	7.6167e+06	574360
P59999	P59999	Actin-related protein 2/3 complex subunit 4	Arpc4	sp|P59999|ARPC4_MOUSE Actin-related protein 2/3 complex subunit 4 OS=Mus musculus OX=10090 GN=Arpc4 PE=1 SV=3	6	6	0.30426	1	0.57782	1	0.773394	0.942823	0.46508	1	1.36533	0.969234	0.995323	0.961536	0.741619	0.995609	1.31181	0.533751	1	1.61055	0.591044	0.931667	0.732982	0.20766	0.709707	0.597023	0.593518	0.951378	1.22773	7209298	3.3509e+06	5.6109e+06	13837996	7.9268e+06	7703399	11034000	3547200	7.1122e+06	6.6007e+06	8669697	9750204	9538994	3811499	8618203	11925003
Q9DBE8	Q9DBE8	Alpha-1,3/1,6-mannosyltransferase ALG2	Alg2	sp|Q9DBE8|ALG2_MOUSE Alpha-1,3/1,6-mannosyltransferase ALG2 OS=Mus musculus OX=10090 GN=Alg2 PE=1 SV=2	5	5	0.870418	1	1.04676	1	1	0.837417	0.717112	1	0.897032	0.767756	0.977271	1.30649	0.852945	0.993213	1.14024	0.765132	1	0.810393	0.717992	0.954471	1.1458	0.233787	0.709826	1.61216	0.323766	1	0.71072	868720	531520	756490	490610	737080	927930	489420	459280	708190	600660	421390	295840	515630	428180	1.3826e+06	625910
P52293	P52293	Importin subunit alpha-1	Kpna2	sp|P52293|IMA1_MOUSE Importin subunit alpha-1 OS=Mus musculus OX=10090 GN=Kpna2 PE=1 SV=2	10	10	0.394608	1	6.71903	1	0.726874	0.8751	0.137405	1	0.209188	0.404906	0.980007	2.35681	0.26786	0.931966	0.628277	0.0549841	0.839784	0.157231	0.192072	0.880684	3.75122	0.0895578	0.709857	14.9894	0.0867974	1	0.250258	526510	4.1704e+06	1.659e+06	16428.2	393570	308370	429570	465320	451400	235770	131120	31251	507560	440000	1.0953e+06	340250
O70194	O70194	Eukaryotic translation initiation factor 3 subunit D	Eif3d	sp|O70194|EIF3D_MOUSE Eukaryotic translation initiation factor 3 subunit D OS=Mus musculus OX=10090 GN=Eif3d PE=1 SV=2	6	6	0.4131	1	2.64086	1	0.978704	1.28926	0.677831	1	0.808306	0.476376	0.964556	3.17614	0.438027	0.939902	2.53436	0.87357	1	1.20777	0.619662	0.942498	1.25323	0.168492	0.70991	2.62975	0.102566	1	0.476558	953220	2.4522e+06	130730	1.1339e+06	1.309e+06	1.0115e+06	1.0668e+06	1.6826e+06	946240	674920	912000	319250	980199	527780	1.063e+06	1.807e+06
Q91V92	Q91V92	ATP-citrate synthase	Acly	sp|Q91V92|ACLY_MOUSE ATP-citrate synthase OS=Mus musculus OX=10090 GN=Acly PE=1 SV=1	25	25	0.905429	1	1.38408	1	1	0.336068	0.13776	1	0.320687	0.362598	0.973911	7.94265	0.159967	0.839712	0.475793	0.0234995	0.704114	0.211323	0.246782	0.796591	16.6935	0.161914	0.710095	37.5854	0.18244	1	0.444149	103290	17279004	5.2945e+06	80189	2.1181e+06	53119	59693	161640	238130	26458	23361.4	72653	171020	71834	138400	274840
P46061	P46061	Ran GTPase-activating protein 1	Rangap1	sp|P46061|RAGP1_MOUSE Ran GTPase-activating protein 1 OS=Mus musculus OX=10090 GN=Rangap1 PE=1 SV=2	8	8	0.746217	1	1.26716	1	1	0.831571	0.899536	1	0.850863	0.164172	1	3.45912	0.533924	0.962455	0.546817	0.448923	1	0.505619	0.231158	0.804788	6.32592	0.190968	0.710205	6.84136	0.94846	0.987799	0.924657	342570	1.603e+06	984100	426060	477000	21827.5	237140	310560	140870	197070	23731.4	271740	53914.3	300590	218030	342850
P18760;P45591	P18760	Cofilin-1	Cfl1	sp|P18760|COF1_MOUSE Cofilin-1 OS=Mus musculus OX=10090 GN=Cfl1 PE=1 SV=3	10	9	0.903328	1	1.09473	1	1	0.650325	0.807811	1	1.03405	0.327566	0.978765	2.13149	0.409218	0.943247	0.887903	0.214546	1	0.815037	0.266261	0.779791	2.40058	0.233446	0.710222	2.6152	0.518627	0.957259	0.917935	2.7829e+06	15283007	8870099	5097400	4675900	2.3523e+06	3.0713e+06	2.7752e+06	4.1774e+06	2.7131e+06	2.0714e+06	2.7594e+06	2.5411e+06	2.2887e+06	2.5722e+06	3.6747e+06
P10126	P10126	Elongation factor 1-alpha 1	Eef1a1	sp|P10126|EF1A1_MOUSE Elongation factor 1-alpha 1 OS=Mus musculus OX=10090 GN=Eef1a1 PE=1 SV=3	20	12	0.568488	1	1.22837	1	1	0.858375	0.888813	1	0.961878	0.723471	0.973963	0.868208	0.0129531	0.425037	0.476759	0.0318254	0.785395	0.427875	0.129489	0.92397	1.82106	0.163125	0.7103	2.02911	0.615375	0.95347	0.897467	39141008	84678992	58127016	39810008	44489028	32603010	30466000	31810010	36830008	38293992	30543998	19527006	29885986	29113002	60586032	52006988
P24369	P24369	Peptidyl-prolyl cis-trans isomerase B	Ppib	sp|P24369|PPIB_MOUSE Peptidyl-prolyl cis-trans isomerase B OS=Mus musculus OX=10090 GN=Ppib PE=1 SV=2	5	5	0.452405	1	3.07507	1	1	0.13646	0.555882	1	0.354913	0.0379027	1	12.7891	0.0531264	0.628693	1.77515	0.392303	1	0.363448	0.0762504	0.869316	7.20456	0.102195	0.745732	35.1883	0.211355	1	0.204743	518160	3.4213e+06	1.4002e+06	82859	699660	152610	266390	155260	1.3543e+06	15879.6	11126.2	306620	305280	37231.9	98000	90056
Q8CDM1	Q8CDM1	ATPase family AAA domain-containing protein 2	Atad2	sp|Q8CDM1|ATAD2_MOUSE ATPase family AAA domain-containing protein 2 OS=Mus musculus OX=10090 GN=Atad2 PE=1 SV=1	3	3	0.468151	1	4.73468	1	1	0.167675	0.24503	1	5.03156	0.341703	0.96965	9.66836	0.746202	0.993959	0.52268	0.45721	1	0.343118	0.343091	0.818626	18.4977	0.182574	0.714211	28.178	0.828392	0.972975	0.656459	498660	34206996	1538801	183270	2353599	342510	11578.7	2.8067e+06	1.3316e+06	623130	162569	31083.7	31338.1	27078.4	361180	2.4783e+06
Q8BMJ3;Q60872	Q8BMJ3;Q60872	Eukaryotic translation initiation factor 1A, X-chromosomal;Eukaryotic translation initiation factor 1A	Eif1ax;Eif1a	sp|Q8BMJ3|IF1AX_MOUSE Eukaryotic translation initiation factor 1A, X-chromosomal OS=Mus musculus OX=10090 GN=Eif1ax PE=2 SV=3;sp|Q60872|IF1A_MOUSE Eukaryotic translation initiation factor 1A OS=Mus musculus OX=10090 GN=Eif1a PE=2 SV=3	1	1	0.945293	1	0.972925	1	0.829426	0.72971	0.461405	1	0.806978	0.739885	0.974832	1.08313	0.627047	0.97043	0.88039	0.15973	1	0.685499	0.436053	0.868879	1.23029	0.09323	0.710521	1.58007	0.330698	1	0.778631	495320	442220	733350	540920	280610	410850	492910	271840	521320	359690	224620	321650	289620	465180	336770	404060
Q61646	Q61646	Haptoglobin;Haptoglobin alpha chain;Haptoglobin beta chain	Hp	sp|Q61646|HPT_MOUSE Haptoglobin OS=Mus musculus OX=10090 GN=Hp PE=1 SV=1	2	2	0.740216	1	0.62779	1	0.816965	20.2261	0.656475	1	0.461072	0.551524	0.973026	1.67304	0.105682	0.766043	11.8245	0.420821	1	0.545098	0.274172	0.794875	0.141489	0.232833	0.710798	3.06924	0.0594718	1	0.0460992	52958.1	174273	56382.2	64761.3	981390	84069.2	1.1879e+06	3.1344e+06	33569.6	16981.5	22875.4	78941.5	9681.6	476010	45739	28334.2
Q8BG05	Q8BG05	Heterogeneous nuclear ribonucleoprotein A3	Hnrnpa3	sp|Q8BG05|ROA3_MOUSE Heterogeneous nuclear ribonucleoprotein A3 OS=Mus musculus OX=10090 GN=Hnrnpa3 PE=1 SV=1	5	5	0.523014	1	4.15447	1	1	0.0532707	0.391682	1	0.725199	0.123352	1	20.3396	0.550932	0.964481	1.48653	0.320236	1	0.753308	0.201014	0.850375	13.6825	0.104902	0.754	27.0003	0.342549	1	0.506754	174350	7583704	939970	32492.1	694250	46161.5	46535	276310	1.5776e+06	49205	28047.3	55969	73679	46806.6	43583	61913
P35564	P35564	Calnexin	Canx	sp|P35564|CALX_MOUSE Calnexin OS=Mus musculus OX=10090 GN=Canx PE=1 SV=1	14	14	0.943551	1	1.0695	1	1	0.830016	0.785864	1	0.937221	0.289973	0.997051	3.32902	0.762193	0.993749	1.20488	0.995186	1	1.00299	0.32074	0.793579	2.76294	0.201546	0.710857	3.31911	0.634929	0.955373	0.832434	1.5882e+06	11222000	8.0438e+06	2.2707e+06	3.3674e+06	763230	2.2817e+06	2.0485e+06	1.8409e+06	1.127e+06	1.4781e+06	1.2353e+06	1.7573e+06	1.0481e+06	2.0466e+06	1.9624e+06
Q80VP2	Q80VP2	Spermatogenesis-associated protein 7 homolog	Spata7	sp|Q80VP2|SPAT7_MOUSE Spermatogenesis-associated protein 7 homolog OS=Mus musculus OX=10090 GN=Spata7 PE=1 SV=1	1	1	0.511226	1	2.81725	1	1	1.31345	0.693736	1	0.757247	0.759032	0.974849	1.58764	0.485752	0.957139	0.567646	0.066245	0.882115	0.222851	0.523444	0.907591	2.79689	0.232201	0.710965	7.12423	0.234183	1	0.392588	25694.3	696510	130981	27704.3	29506.2	23740.4	31684.6	145473	36416.2	15366.1	11394.9	37814.4	13727	44795.6	41207.2	69558.4
Q8BTM8;Q8VHX6;Q80X90	Q8BTM8	Filamin-A	Flna	sp|Q8BTM8|FLNA_MOUSE Filamin-A OS=Mus musculus OX=10090 GN=Flna PE=1 SV=5	58	58	0.924749	1	1.15295	1	1	0.447474	0.99877	0.999975	0.999524	0.296704	0.989183	4.69317	0.940686	1	1.04223	0.998302	1	1.00104	0.286686	0.797275	4.503	0.261439	0.711032	4.68828	0.913594	0.97631	0.960479	1.727e+06	32757990	20043006	2.0543e+06	6743099	928390	1.9786e+06	2.537e+06	3732801	1.1366e+06	1.9978e+06	1.8185e+06	2.0281e+06	1.2703e+06	2529900	2.3783e+06
Q9WTM5	Q9WTM5	RuvB-like 2	Ruvbl2	sp|Q9WTM5|RUVB2_MOUSE RuvB-like 2 OS=Mus musculus OX=10090 GN=Ruvbl2 PE=1 SV=3	3	3	0.943255	1	0.921654	1	1	0.482063	0.0035713	0.703333	0.144947	0.858275	0.986067	1.29594	0.804798	1	0.780549	0.0747352	0.895175	0.191497	0.727633	0.96041	1.6603	0.163562	0.711111	6.76743	0.108071	1	0.245336	36537.9	559490	240400	124129	125110	23058.2	164810	168050	178640	23999.2	15016.6	26167.6	157960	134500	148720	30758.5
Q8K2C9	Q8K2C9	Very-long-chain (3R)-3-hydroxyacyl-CoA dehydratase 3	Hacd3	sp|Q8K2C9|HACD3_MOUSE Very-long-chain (3R)-3-hydroxyacyl-CoA dehydratase 3 OS=Mus musculus OX=10090 GN=Hacd3 PE=1 SV=2	4	4	0.766668	1	1.53462	1	1	1.26057	0.0848409	1	6.02083	0.734667	0.972869	1.40131	0.389917	0.958758	1.94965	0.354805	1	2.04105	0.368997	0.826	0.71875	0.259948	0.711145	0.686565	0.806638	0.973666	1.04688	425480	822210	1.1493e+06	51932.1	959220	1.055e+06	627270	842080	652810	774920	1.0296e+06	801350	364930	56101.8	1.5949e+06	270020
CON__O43790	CON__O43790				15	1	0.0736617	1	9.10732	1	1	2.43273	0.0646423	1	0.195724	0.0911875	1	10.3179	0.824291	0.992785	1.27302	0.228398	1	0.326684	0.11984	0.909152	8.10504	0.00604683	0.7112	31.5836	0.164954	1	0.256622	1.3157e+06	691970	74005.3	45646.1	340430	268640	220230	27577.4	48392	48170.1	15755.1	36331.5	254020	93792.4	54137	38527.8
Q9Z108	Q9Z108	Double-stranded RNA-binding protein Staufen homolog 1	Stau1	sp|Q9Z108|STAU1_MOUSE Double-stranded RNA-binding protein Staufen homolog 1 OS=Mus musculus OX=10090 GN=Stau1 PE=1 SV=1	22	21	0.274344	1	0.723239	1	0.673941	0.54779	0.0496316	1	0.477453	0.00567793	1	12.3904	0.00049776	0.0733333	12.5681	0.00186429	0.31	7.74885	0.952174	1	0.98586	0.192148	0.711256	1.599	0.0549053	1	0.616548	22442992	13483007	24308988	29305002	19531990	17141008	20661010	15511995	32210988	13033000	7.919e+06	12475000	19750004	26287000	968031	2.1408e+06
Q8R1V4	Q8R1V4	Transmembrane emp24 domain-containing protein 4	Tmed4	sp|Q8R1V4|TMED4_MOUSE Transmembrane emp24 domain-containing protein 4 OS=Mus musculus OX=10090 GN=Tmed4 PE=1 SV=1	2	2	0.329178	1	1.80616	1	1	1.25869	0.789649	1	1.08	0.711456	0.974675	1.1674	0.0904022	0.723607	0.621716	0.00606428	0.402222	0.645796	0.254377	0.786457	1.8777	0.206571	0.711268	1.80769	0.859246	0.978631	1.03873	150160	401960	189260	167980	79162.6	120260	97413	191200	103950	143290	133410	131320	88577	178780	223670	231140
Q8BFZ3	Q8BFZ3	Beta-actin-like protein 2	Actbl2	sp|Q8BFZ3|ACTBL_MOUSE Beta-actin-like protein 2 OS=Mus musculus OX=10090 GN=Actbl2 PE=1 SV=1	13	2	0.56614	1	7.50587	1	1	1.06914	0.980083	0.994879	1.10656	0.361249	0.97699	7.22841	0.41701	0.9338	3.29376	0.661663	1	0.313931	0.423217	0.861329	2.19457	0.345173	0.782439	23.0255	0.326696	1	0.0953107	14389993	116319992	50832.2	35325004	90187968	25842996	22643990	11071993	17437004	31202016	30502.3	5894298	51634020	49935.8	13553996	30036984
P57780;Q7TPR4;O88990;Q9JI91	P57780;Q7TPR4	Alpha-actinin-4;Alpha-actinin-1	Actn4;Actn1	sp|P57780|ACTN4_MOUSE Alpha-actinin-4 OS=Mus musculus OX=10090 GN=Actn4 PE=1 SV=1;sp|Q7TPR4|ACTN1_MOUSE Alpha-actinin-1 OS=Mus musculus OX=10090 GN=Actn1 PE=1 SV=1	9	9	0.278449	1	6.34467	1	0.769291	0.867053	0.637852	1	0.640696	0.160822	1	14.4522	0.457945	0.950062	1.50094	0.713957	1	0.737673	0.202479	0.849776	9.62872	0.158094	0.734747	19.5916	0.37888	0.991233	0.491473	195790	7195396	104800	212740	293650	69894	174690	153410	142170	81638	17162.3	158705	102430	87292.1	39697	160140
P60335	P60335	Poly(rC)-binding protein 1	Pcbp1	sp|P60335|PCBP1_MOUSE Poly(rC)-binding protein 1 OS=Mus musculus OX=10090 GN=Pcbp1 PE=1 SV=1	9	6	0.895572	1	0.932298	1	0.776153	1.01496	0.51217	1	1.03575	0.513215	0.961409	1.83612	0.789118	0.992874	1.18863	0.927317	1	1.05885	0.317538	0.794353	1.54473	0.182584	0.711536	1.73406	0.469889	0.955144	0.890817	1.9528e+06	4.5494e+06	5731599	2385499	2.39e+06	1463001	2.1291e+06	2.3063e+06	1901099	1.7807e+06	1.5976e+06	1785101	1.6677e+06	1651400	2.7484e+06	3.1003e+06
Q9CQR4	Q9CQR4	Acyl-coenzyme A thioesterase 13;Acyl-coenzyme A thioesterase 13, N-terminally processed	Acot13	sp|Q9CQR4|ACO13_MOUSE Acyl-coenzyme A thioesterase 13 OS=Mus musculus OX=10090 GN=Acot13 PE=1 SV=1	1	1	0.685907	1	1.63587	1	1	0.946037	0.844789	1	1.19712	0.623053	0.965057	0.682844	0.359451	0.954851	0.460704	0.0916453	0.924904	0.221011	0.628439	0.949993	1.48217	0.164099	0.711591	3.08963	0.355721	1	0.479725	169950	299320	390430	26191.6	256290	52015.3	301530	224660	160850	167360	36021.1	64529.3	139080	26736.4	139870	309450
Q8BK72	Q8BK72	28S ribosomal protein S27, mitochondrial	Mrps27	sp|Q8BK72|RT27_MOUSE 28S ribosomal protein S27, mitochondrial OS=Mus musculus OX=10090 GN=Mrps27 PE=1 SV=2	11	11	0.898301	1	1.11372	1	1	1.94086	0.0388189	1	4.74522	0.793439	0.981523	1.34787	0.57551	0.968473	1.5801	0.203532	1	3.1908	0.806712	0.977035	0.853029	0.259735	0.711677	0.422424	0.136745	1	2.01937	1.3616e+06	354910	1.3803e+06	624100	282290	1.1121e+06	976580	498320	419880	2.6398e+06	986010	1.7122e+06	481660	249700	1.3149e+06	812630
O08997	O08997	Copper transport protein ATOX1	Atox1	sp|O08997|ATOX1_MOUSE Copper transport protein ATOX1 OS=Mus musculus OX=10090 GN=Atox1 PE=1 SV=1	2	2	0.780748	1	1.5896	1	0.944699	1.31902	0.0681079	1	2.79345	0.150394	1	7.21495	0.568098	0.965499	1.35645	0.269505	1	1.96775	0.139254	0.943865	5.319	0.233408	0.711703	3.66659	0.214108	1	1.45067	96009	873320	1.0365e+06	33312.6	175060	43797.7	57957.2	63559.5	41272.4	56876.4	121767	71117.7	38159.9	20944.7	16921.7	43368.6
Q99L45	Q99L45	Eukaryotic translation initiation factor 2 subunit 2	Eif2s2	sp|Q99L45|IF2B_MOUSE Eukaryotic translation initiation factor 2 subunit 2 OS=Mus musculus OX=10090 GN=Eif2s2 PE=1 SV=1	14	14	0.0112323	0.8428	2.27434	1	1	0.744804	0.440457	1	0.485643	0.159058	1	2.12309	0.256105	0.920988	1.53263	0.499705	1	0.622523	0.118148	0.896935	1.38525	0.190724	0.711816	3.41045	0.188946	1	0.406179	4.8313e+06	5953900	2561699	1.9464e+06	2.6301e+06	3.3277e+06	3.7364e+06	4.6678e+06	5198300	4496498	1.3082e+06	661170	1.9648e+06	5.3369e+06	4335399	1.4983e+06
P29341	P29341	Polyadenylate-binding protein 1	Pabpc1	sp|P29341|PABP1_MOUSE Polyadenylate-binding protein 1 OS=Mus musculus OX=10090 GN=Pabpc1 PE=1 SV=2	17	17	0.779732	1	0.700867	1	1	0.331363	0.187458	1	0.32509	0.206967	1	4.10941	0.510615	0.963764	0.778205	0.721992	1	0.84122	0.161794	0.892796	5.28063	0.202379	0.711987	4.88507	0.877873	0.979908	1.08097	967240	9026097	8.364e+06	1.202e+06	7452900	334740	640200	817470	1688601	331120	526740	1268700	3275301	1.0569e+06	461230	860240
Q5SUF2	Q5SUF2	Luc7-like protein 3	Luc7l3	sp|Q5SUF2|LC7L3_MOUSE Luc7-like protein 3 OS=Mus musculus OX=10090 GN=Luc7l3 PE=1 SV=1	4	4	0.370725	1	1.57158	1	0.78668	1.53487	0.139416	1	0.758292	0.328855	0.978119	2.24749	0.274789	0.928908	2.00691	0.550973	1	1.40196	0.771277	0.971785	1.11988	0.173898	0.712016	1.6031	0.201445	1	0.698569	964300	520860	693990	498140	265270	870000	685620	424900	412310	522750	365610	452070	556640	610610	434510	620350
CON__ENSEMBL:ENSBTAP00000014147	CON__ENSEMBL:ENSBTAP00000014147				1	1	0.887245	1	1.11177	1	1	0.584515	0.187478	1	8.73581	0.672024	0.972792	1.82642	0.532788	0.963451	1.98842	0.278212	1	3.78705	0.684321	0.953115	0.918532	0.219622	0.712092	0.482281	0.17532	1	1.90456	492810	448100	148687	845040	601010	401070	505320	660710	875260	532340	927400	1.8738e+06	546310	22772.3	380580	1.1517e+06
Q62167;P16381;Q61496	Q62167;P16381	ATP-dependent RNA helicase DDX3X;Putative ATP-dependent RNA helicase Pl10	Ddx3x;D1Pas1	sp|Q62167|DDX3X_MOUSE ATP-dependent RNA helicase DDX3X OS=Mus musculus OX=10090 GN=Ddx3x PE=1 SV=3;sp|P16381|DDX3L_MOUSE Putative ATP-dependent RNA helicase Pl10 OS=Mus musculus OX=10090 GN=D1Pas1 PE=1 SV=1	25	8	0.824387	1	0.918289	1	1	0.894724	0.318069	1	1.35197	0.322929	0.988747	0.651365	0.236915	0.913076	0.617568	0.751573	1	0.910299	0.892362	0.992157	1.05473	0.261168	0.712119	0.715551	0.232949	1	1.47401	1.4276e+06	2.2953e+06	2.9893e+06	1.3208e+06	1.9401e+06	1.0989e+06	1.8006e+06	2.5549e+06	1.9182e+06	2.0716e+06	2.432e+06	3213498	1.4491e+06	2.4162e+06	2.4267e+06	1.9757e+06
Q9JIX8	Q9JIX8	Apoptotic chromatin condensation inducer in the nucleus	Acin1	sp|Q9JIX8|ACINU_MOUSE Apoptotic chromatin condensation inducer in the nucleus OS=Mus musculus OX=10090 GN=Acin1 PE=1 SV=3	3	3	0.976067	1	1.02005	1	1	1.03725	0.529131	1	0.572692	0.442062	0.966194	2.35386	0.890236	0.990928	0.856683	0.673986	1	0.658349	0.370084	0.825573	2.74764	0.168366	0.71218	3.57539	0.788358	0.973026	0.768486	190770	149037	389900	147930	78314	182560	14921.1	84844.3	59164.5	131220	20825.7	38382.8	133280	50880.4	153670	16075.4
Q8BVY0	Q8BVY0	Ribosomal L1 domain-containing protein 1	Rsl1d1	sp|Q8BVY0|RL1D1_MOUSE Ribosomal L1 domain-containing protein 1 OS=Mus musculus OX=10090 GN=Rsl1d1 PE=1 SV=1	28	28	0.0822535	1	0.499708	1	1	1.35242	0.594606	1	1.21948	0.292982	0.994926	0.451917	0.361102	0.951098	0.600946	0.941881	1	0.961294	0.517821	0.903083	0.752009	0.170091	0.712227	0.470112	0.240257	1	1.59964	70032976	34902004	104260008	105100056	88380944	56919992	102299976	48800024	48612000	68791024	101580024	166450096	92614032	80301016	46504012	140489904
P62702	P62702	40S ribosomal protein S4, X isoform	Rps4x	sp|P62702|RS4X_MOUSE 40S ribosomal protein S4, X isoform OS=Mus musculus OX=10090 GN=Rps4x PE=1 SV=2	17	17	0.595125	1	1.07348	1	0.691079	0.784728	0.527783	1	0.942348	0.509501	0.960326	0.777724	0.199382	0.891605	0.669951	0.300101	1	0.732319	0.000286449	0.252	1.16087	0.161878	0.712296	1.062	0.0238362	1	1.09309	35038020	35594988	39572980	30313006	29680996	30500982	30200002	30565004	38767016	34448984	33672996	31700016	31824984	39128020	42373988	30041988
Q9WVA3	Q9WVA3	Mitotic checkpoint protein BUB3	Bub3	sp|Q9WVA3|BUB3_MOUSE Mitotic checkpoint protein BUB3 OS=Mus musculus OX=10090 GN=Bub3 PE=1 SV=2	2	2	0.959478	1	1.05185	1	1	2.85427	0.881767	1	0.85197	0.641772	0.967152	1.94596	0.477854	0.954986	0.381916	0.441006	1	0.415062	0.314348	0.797075	5.09526	0.231176	0.71244	4.68836	0.941934	0.988273	1.08679	116800	754780	581620	323940	119380	10165.5	97875.9	198880	20416	146800	20287	85288	31825.3	173620	33834.5	168180
P08003	P08003	Protein disulfide-isomerase A4	Pdia4	sp|P08003|PDIA4_MOUSE Protein disulfide-isomerase A4 OS=Mus musculus OX=10090 GN=Pdia4 PE=1 SV=3	8	8	0.471971	1	4.07182	1	1	0.123976	0.67054	1	0.67382	0.22378	1	13.9336	0.768082	0.994225	0.666983	0.777664	1	0.720191	0.135229	0.929278	20.8905	0.0917617	0.714793	19.3471	0.933338	0.985696	1.07977	179510	3.5289e+06	410530	26579.8	684430	12941.4	24804.4	172280	307310	21021.3	76104.4	43518.3	153910	24218.1	11306.1	43760.9
Q91YQ5	Q91YQ5	Dolichyl-diphosphooligosaccharide--protein glycosyltransferase subunit 1	Rpn1	sp|Q91YQ5|RPN1_MOUSE Dolichyl-diphosphooligosaccharide--protein glycosyltransferase subunit 1 OS=Mus musculus OX=10090 GN=Rpn1 PE=1 SV=1	19	19	0.563367	1	1.2935	1	1	1.0176	0.0131558	1	0.812127	0.344815	0.966132	1.41014	0.873576	0.989288	0.957583	0.830431	1	0.972881	0.401371	0.839503	1.4726	0.262454	0.712702	1.44945	0.948086	0.988153	1.01598	3845299	7.8805e+06	6.5803e+06	3837001	3.0527e+06	2550601	3.6588e+06	5597397	3673499	3.6088e+06	3.8356e+06	3957502	4564998	4790598	3.6602e+06	4.9005e+06
Q8C854	Q8C854	Myelin expression factor 2	Myef2	sp|Q8C854|MYEF2_MOUSE Myelin expression factor 2 OS=Mus musculus OX=10090 GN=Myef2 PE=1 SV=1	3	3	0.719067	1	0.79483	1	1	1.16995	0.256456	1	0.45752	0.570362	0.974219	1.33104	0.373767	0.95557	0.822529	0.183337	1	0.484972	0.350231	0.818863	1.61823	0.235115	0.712716	2.74458	0.297959	1	0.589611	167260	496750	543330	191900	457440	150370	226700	165790	152250	139110	182540	45619.5	267060	197310	292830	188590
Q8VBT0	Q8VBT0	Thioredoxin-related transmembrane protein 1	Tmx1	sp|Q8VBT0|TMX1_MOUSE Thioredoxin-related transmembrane protein 1 OS=Mus musculus OX=10090 GN=Tmx1 PE=1 SV=1	3	3	0.77707	1	1.39585	1	1	0.719819	0.253632	1	0.339071	0.423483	0.979076	2.00061	0.159427	0.84567	0.601457	0.110096	0.954832	0.28931	0.234482	0.801742	3.32626	0.165584	0.712756	6.9151	0.323471	1	0.481015	107350	767070	691170	97985	128290	50574	113710	111650	119850	13648.2	50607.2	103460	131780	113660	180080	117410
Q05CL8	Q05CL8	La-related protein 7	Larp7	sp|Q05CL8|LARP7_MOUSE La-related protein 7 OS=Mus musculus OX=10090 GN=Larp7 PE=1 SV=2	28	28	0.662958	1	0.830676	1	0.905378	0.763575	0.413088	1	1.13031	0.562994	0.96795	1.24249	0.161478	0.835621	1.42424	0.0226459	0.715273	1.97773	0.682865	0.954241	0.872392	0.200011	0.712884	0.628241	0.099171	1	1.38862	57245028	28649014	62924968	58715016	31361984	49188020	55477996	36656976	60794004	55059968	64312964	75640976	53198024	61137040	27978992	45361024
Q07133	Q07133	Histone H1t	Hist1h1t	sp|Q07133|H1T_MOUSE Histone H1t OS=Mus musculus OX=10090 GN=Hist1h1t PE=1 SV=4	8	3	0.345249	1	0.456192	1	0.880636	1.18038	0.64879	1	1.15706	0.426739	0.979184	0.560737	0.784228	0.992186	0.866749	0.90828	1	1.04324	0.541033	0.907624	0.646943	0.260967	0.712982	0.537498	0.622242	0.950495	1.20362	3.761e+06	1.1304e+06	6.2614e+06	7494300	1.9677e+06	2.7323e+06	6181602	1.9168e+06	2.7001e+06	3.6548e+06	4.0046e+06	3.857e+06	4.8744e+06	2.255e+06	2.3409e+06	7224297
Q99KI0	Q99KI0	Aconitate hydratase, mitochondrial	Aco2	sp|Q99KI0|ACON_MOUSE Aconitate hydratase, mitochondrial OS=Mus musculus OX=10090 GN=Aco2 PE=1 SV=1	17	17	0.893885	1	0.737371	1	1	0.79301	0.547535	1	0.824738	0.290081	0.995351	12.2103	0.859222	0.988698	0.8062	0.666561	1	0.747572	0.303821	0.793949	15.1455	0.22237	0.713045	16.3333	0.943362	0.988927	0.927278	136600	17038004	5031403	385370	4.5675e+06	45349	32137	701260	127020	74172	76622	143380	103410	124030	73802	404690
Q8CIG8	Q8CIG8	Protein arginine N-methyltransferase 5	Prmt5	sp|Q8CIG8|ANM5_MOUSE Protein arginine N-methyltransferase 5 OS=Mus musculus OX=10090 GN=Prmt5 PE=1 SV=3	5	5	0.236682	1	1.60052	1	1	1.8842	0.751177	1	0.911708	0.550432	0.976015	1.51682	0.496708	0.959247	1.43594	0.933873	1	1.04725	0.562072	0.916746	1.05632	0.25958	0.713081	1.44838	0.215298	1	0.729314	827640	765360	741110	522590	317490	681490	841970	745440	399880	827710	433470	462460	589810	615910	1.2352e+06	499340
Q99MR8	Q99MR8	Methylcrotonoyl-CoA carboxylase subunit alpha, mitochondrial	Mccc1	sp|Q99MR8|MCCA_MOUSE Methylcrotonoyl-CoA carboxylase subunit alpha, mitochondrial OS=Mus musculus OX=10090 GN=Mccc1 PE=1 SV=2	9	9	0.0826677	1	0.778872	1	1	16.1801	0.569027	1	1.24957	0.0996022	1	0.266925	0.185453	0.900633	0.428603	0.211446	1	0.470939	0.327824	0.805057	0.622779	0.205154	0.713096	0.566793	0.829215	0.97189	1.09878	640000	530490	752490	816720	681260	772600	1.7153e+06	618000	57824.8	725340	861830	1.738e+06	763770	886180	1.2555e+06	5097299
Q9DCL9	Q9DCL9	Multifunctional protein ADE2;Phosphoribosylaminoimidazole-succinocarboxamide synthase;Phosphoribosylaminoimidazole carboxylase	Paics	sp|Q9DCL9|PUR6_MOUSE Multifunctional protein ADE2 OS=Mus musculus OX=10090 GN=Paics PE=1 SV=4	4	4	0.740013	1	1.75244	1	1	1.72367	0.422299	1	0.503171	0.262802	1	3.30884	0.944018	1	1.01656	0.359523	1	0.559765	0.26457	0.785394	3.25495	0.201517	0.713173	5.91114	0.341876	1	0.550646	86967	834370	903900	28410.3	141430	108490	67306.8	77623	48013	83469	15670.7	72350.9	63295	129590	61090	109370
Q99JR1	Q99JR1	Sideroflexin-1	Sfxn1	sp|Q99JR1|SFXN1_MOUSE Sideroflexin-1 OS=Mus musculus OX=10090 GN=Sfxn1 PE=1 SV=3	4	4	0.287451	1	1.31076	1	1	1.07678	0.316021	1	0.863624	0.849807	0.987764	1.1173	0.800378	0.998053	1.11965	0.786657	1	0.88476	0.986853	1	0.997909	0.201224	0.713203	1.26283	0.114279	1	0.790214	539310	440520	352170	494750	295120	426820	508060	537370	453610	465630	356080	346800	439750	454210	514550	808870
Q9D3D9	Q9D3D9	ATP synthase subunit delta, mitochondrial	Atp5d	sp|Q9D3D9|ATPD_MOUSE ATP synthase subunit delta, mitochondrial OS=Mus musculus OX=10090 GN=Atp5f1d PE=1 SV=1	1	1	0.239259	1	4.47211	1	1	0.574543	0.443596	1	1.59067	0.0802928	1	6.15092	0.764032	0.9929	0.874716	0.779797	1	0.903528	0.104366	0.91	7.0319	0.0924693	0.713265	6.80767	0.951577	0.99065	1.03294	164630	1.0096e+06	264220	33820.9	84781.1	108192	64331	27999.7	100910	35098	102969	59430	59599	23782.6	51085	70473
Q61656;Q501J6	Q61656	Probable ATP-dependent RNA helicase DDX5	Ddx5	sp|Q61656|DDX5_MOUSE Probable ATP-dependent RNA helicase DDX5 OS=Mus musculus OX=10090 GN=Ddx5 PE=1 SV=2	24	23	0.723668	1	1.3187	1	0.818502	0.806495	0.0283502	1	0.806293	0.394778	0.981478	2.52472	0.839152	0.994296	1.12656	0.976064	1	0.983199	0.312264	0.792764	2.24109	0.236407	0.713277	2.56786	0.42587	0.974831	0.872747	6.0649e+06	33528978	17000990	7.2765e+06	10221995	5441001	5.519e+06	8579199	7.8897e+06	5.8411e+06	5.6574e+06	5.1825e+06	6632097	7152602	8668001	10550002
Q8K310	Q8K310	Matrin-3	Matr3	sp|Q8K310|MATR3_MOUSE Matrin-3 OS=Mus musculus OX=10090 GN=Matr3 PE=1 SV=1	7	7	0.826486	1	1.40411	1	1	1.12296	0.748468	1	0.798797	0.510638	0.957184	2.46574	0.239538	0.915625	0.603801	0.140253	0.998107	0.507542	0.303588	0.79455	4.0837	0.259029	0.713361	4.8582	0.364272	1	0.840578	203120	4172899	2158899	212810	613560	190630	214550	280160	200760	243220	172370	162330	103520	543680	322750	223050
O08709	O08709	Peroxiredoxin-6	Prdx6	sp|O08709|PRDX6_MOUSE Peroxiredoxin-6 OS=Mus musculus OX=10090 GN=Prdx6 PE=1 SV=3	8	8	0.566323	1	2.33129	1	0.936564	0.619275	0.215424	1	0.298432	0.14609	1	14.4163	0.341	0.961775	2.21333	0.757702	1	0.745215	0.192324	0.87794	6.5134	0.105612	0.738767	19.3451	0.168465	1	0.336694	213900	3.6085e+06	340760	137460	1.1426e+06	75726	168830	191950	217810	122930	16522.3	46117.2	197040	117530	182900	17797.6
P80314	P80314	T-complex protein 1 subunit beta	Cct2	sp|P80314|TCPB_MOUSE T-complex protein 1 subunit beta OS=Mus musculus OX=10090 GN=Cct2 PE=1 SV=4	16	16	0.7894	1	1.40005	1	0.862307	0.74149	0.395976	1	0.830012	0.540007	0.969283	1.74489	0.420075	0.933779	0.681025	0.0651856	0.889694	0.50216	0.363814	0.821965	2.56215	0.204814	0.713431	3.47477	0.474296	0.953728	0.737359	1348800	10068995	7976204	767160	2.9805e+06	717540	1.7451e+06	2.3764e+06	1.9398e+06	1e+06	1.3906e+06	857870	1.2088e+06	1.3507e+06	1.4586e+06	3.247e+06
Q99K48	Q99K48	Non-POU domain-containing octamer-binding protein	Nono	sp|Q99K48|NONO_MOUSE Non-POU domain-containing octamer-binding protein OS=Mus musculus OX=10090 GN=Nono PE=1 SV=3	8	7	0.56193	1	1.3177	1	1	0.898641	0.284812	1	0.711781	0.400129	0.976086	2.88451	0.39193	0.952135	2.1367	0.680446	1	1.41168	0.575709	0.924922	1.34998	0.202131	0.713476	2.04332	0.103659	1	0.660681	1.3591e+06	4.2273e+06	1914401	1.8009e+06	1.7458e+06	1.2718e+06	1.9158e+06	2297300	1.9758e+06	1.3345e+06	982780	1230800	1.2047e+06	2254601	1.5925e+06	2.0195e+06
Q62376	Q62376	U1 small nuclear ribonucleoprotein 70 kDa	Snrnp70	sp|Q62376|RU17_MOUSE U1 small nuclear ribonucleoprotein 70 kDa OS=Mus musculus OX=10090 GN=Snrnp70 PE=1 SV=2	15	15	0.761718	1	0.696137	1	1	0.00644041	0.00154307	0.745333	0.00701319	0.147928	1	5.34409	0.0882316	0.729479	2.24308	0.630644	1	1.25532	0.321772	0.790651	2.38248	0.168062	0.713498	4.25714	0.0860862	1	0.559644	157520	1.1206e+06	2101001	362240	288850	176070	190380	163600	27381016	101480	62904	150580	9378395	21114990	112080	112690
Q9D0I9	Q9D0I9	Arginine--tRNA ligase, cytoplasmic	Rars	sp|Q9D0I9|SYRC_MOUSE Arginine--tRNA ligase, cytoplasmic OS=Mus musculus OX=10090 GN=Rars PE=1 SV=2	26	26	0.0590243	1	1.6211	1	1	0.895865	0.661927	1	0.775306	0.495608	0.957755	1.54853	0.395795	0.947197	1.58762	0.711815	1	0.816434	0.946621	1	0.975378	0.206505	0.713519	1.8967	0.150217	1	0.51425	6.5173e+06	9654603	4813103	4492297	5.4185e+06	8578099	5237102	11972996	9077904	7.259e+06	2.7646e+06	3.645e+06	3.2657e+06	8910095	10813006	4.9721e+06
P14206	P14206	40S ribosomal protein SA	Rpsa	sp|P14206|RSSA_MOUSE 40S ribosomal protein SA OS=Mus musculus OX=10090 GN=Rpsa PE=1 SV=4	7	7	0.978521	1	1.03701	1	1	0.355187	0.090979	1	0.466849	0.406471	0.980482	2.96706	0.550513	0.96598	0.661256	0.117997	0.931815	0.413073	0.304879	0.78973	4.48701	0.161473	0.713642	7.18288	0.452647	0.963393	0.62468	754480	11648004	7133903	1.0626e+06	3.0818e+06	255790	758100	1.4872e+06	1.8601e+06	458410	587410	261070	893551	874640	508860	1054200
O54734	O54734	Dolichyl-diphosphooligosaccharide--protein glycosyltransferase 48 kDa subunit	Ddost	sp|O54734|OST48_MOUSE Dolichyl-diphosphooligosaccharide--protein glycosyltransferase 48 kDa subunit OS=Mus musculus OX=10090 GN=Ddost PE=1 SV=2	5	5	0.408133	1	1.59667	1	0.92266	0.632756	0.801007	1	1.07041	0.470861	0.965148	2.82701	0.741606	0.996493	1.3891	0.714929	1	1.44562	0.222279	0.817652	2.03513	0.268302	0.713667	1.95556	0.872998	0.981719	1.04069	701910	2217900	734470	592850	1.0959e+06	615250	484450	773140	968910	582180	921401	484190	587520	604730	1.1076e+06	1.1075e+06
Q62188	Q62188	Dihydropyrimidinase-related protein 3	Dpysl3	sp|Q62188|DPYL3_MOUSE Dihydropyrimidinase-related protein 3 OS=Mus musculus OX=10090 GN=Dpysl3 PE=1 SV=1	15	11	0.984666	1	0.986624	1	1	0.837214	0.236328	1	0.825465	0.393925	0.981098	3.69367	0.484837	0.95775	2.12625	0.580409	1	1.75145	0.470128	0.873156	1.73717	0.263272	0.713845	2.10892	0.574194	0.952034	0.823727	1.6771e+06	7.0789e+06	5390202	2.0814e+06	3.7964e+06	1.0807e+06	2.4006e+06	3.0077e+06	2.3691e+06	1.5279e+06	1.5324e+06	1.8627e+06	1734100	2.2591e+06	1.5897e+06	3347999
O08528;Q91W97	O08528	Hexokinase-2	Hk2	sp|O08528|HXK2_MOUSE Hexokinase-2 OS=Mus musculus OX=10090 GN=Hk2 PE=1 SV=1	12	11	0.364653	1	1.49475	1	0.930554	1.68424	0.169184	1	0.808277	0.395659	0.978486	2.29878	0.38142	0.959033	1.85422	0.76947	1	1.21575	0.486925	0.883353	1.23976	0.0840083	0.713846	1.89083	0.00751757	0.897455	0.655666	1.3068e+06	2.5521e+06	1.761e+06	1.2544e+06	825580	1.5318e+06	1.6632e+06	1.2546e+06	874611	986520	963650	947710	1.0212e+06	1.3982e+06	1617600	1.3498e+06
Q3THK7	Q3THK7	GMP synthase [glutamine-hydrolyzing]	Gmps	sp|Q3THK7|GUAA_MOUSE GMP synthase [glutamine-hydrolyzing] OS=Mus musculus OX=10090 GN=Gmps PE=1 SV=2	2	2	0.435777	1	1.69805	1	0.886919	0.493701	0.491208	1	0.652111	0.60635	0.975224	1.46555	0.126339	0.789831	0.358836	0.131398	0.969111	0.397984	0.193449	0.867699	4.08418	0.199861	0.713894	3.68244	0.877365	0.981819	1.1091	93422	447560	115767	109950	137190	77744	82551	19554.5	101410	84106	24036.9	84691.2	95047	76286.5	105830	112010
Q9EQH3	Q9EQH3	Vacuolar protein sorting-associated protein 35	Vps35	sp|Q9EQH3|VPS35_MOUSE Vacuolar protein sorting-associated protein 35 OS=Mus musculus OX=10090 GN=Vps35 PE=1 SV=1	5	5	0.265559	1	2.57472	1	1	27.6676	0.68125	1	0.781025	0.251521	1	2.57096	0.761343	0.993609	0.896086	0.0123237	0.669905	0.137171	0.183731	0.88632	2.8691	0.0279294	0.8915	18.7428	0.0102709	0.961714	0.153077	256440	1.1555e+06	395260	145520	164300	161760	152350	277130	6857.43	15057	30728.4	52948.4	53906.9	25651.5	148900	367060
P13864	P13864	DNA (cytosine-5)-methyltransferase 1	Dnmt1	sp|P13864|DNMT1_MOUSE DNA (cytosine-5)-methyltransferase 1 OS=Mus musculus OX=10090 GN=Dnmt1 PE=1 SV=5	2	2	0.48411	1	1.66221	1	1	0.413637	0.182067	1	0.323622	0.187304	1	4.16609	0.218903	0.898625	2.30234	0.835539	1	1.18007	0.298483	0.800202	1.8095	0.204262	0.713936	3.53038	0.2685	1	0.512551	123580	398150	243780	69957	139350	113020	100960	161440	296360	119140	23401.3	88967	217170	173570	108750	17860.6
Q62187	Q62187	Transcription termination factor 1	Ttf1	sp|Q62187|TTF1_MOUSE Transcription termination factor 1 OS=Mus musculus OX=10090 GN=Ttf1 PE=1 SV=2	11	11	0.303146	1	0.59644	1	1	1.06678	0.934713	0.996209	1.02114	0.364015	0.975333	0.574197	0.474407	0.958147	0.701203	0.884146	1	0.938583	0.653796	0.95374	0.818874	0.222156	0.71396	0.61177	0.412761	0.979958	1.33853	2.0599e+06	1.1491e+06	3.7645e+06	3.0206e+06	1.5094e+06	2.0184e+06	2843901	1.1554e+06	1.7612e+06	1.8281e+06	2.5362e+06	3.4305e+06	2.4137e+06	2.5129e+06	1.2905e+06	3.9626e+06
CON__Q29443;CON__Q0IIK2	CON__Q29443;CON__Q0IIK2			;	14	14	0.172993	1	0.608074	1	1	0.750924	0.144481	1	1.52895	0.71692	0.975256	1.25639	0.730499	0.996364	1.18031	0.270074	1	1.81544	0.634986	0.953455	1.06446	0.166278	0.714008	0.692062	0.0648692	1	1.5381	6.99e+06	5.9924e+06	8.0316e+06	9315706	16114993	5179798	6507202	6.6684e+06	8.0968e+06	9202099	7270797	12223998	6.9566e+06	5.3778e+06	4685300	11550993
Q9JKF1	Q9JKF1	Ras GTPase-activating-like protein IQGAP1	Iqgap1	sp|Q9JKF1|IQGA1_MOUSE Ras GTPase-activating-like protein IQGAP1 OS=Mus musculus OX=10090 GN=Iqgap1 PE=1 SV=2	7	7	0.158997	1	1.91563	1	1	0.915943	0.113382	1	0.174213	0.234461	1	2.24949	0.616557	0.976187	1.29416	0.128009	0.954692	0.259157	0.358416	0.823294	1.73819	0.0832098	0.714019	8.68003	0.0799014	1	0.200252	445560	1001700	320570	454100	291380	203440	504120	553610	419620	244990	60382.3	30820.8	442460	441130	354880	490630
P97855	P97855	Ras GTPase-activating protein-binding protein 1	G3bp1	sp|P97855|G3BP1_MOUSE Ras GTPase-activating protein-binding protein 1 OS=Mus musculus OX=10090 GN=G3bp1 PE=1 SV=1	4	4	0.999796	1	1.00042	1	0.870068	0.983791	0.677381	1	0.85977	0.194647	1	6.50431	0.155308	0.836657	1.79842	0.937087	1	1.03418	0.309245	0.789631	3.61667	0.190062	0.714057	6.28934	0.0966872	1	0.575048	77690	1.2846e+06	1.2545e+06	69662	360320	81117.9	77861	105520	88788.1	50144	75862.8	33314.8	68569	49777.2	25626.8	62641
Q922K7	Q922K7	Probable 28S rRNA (cytosine-C(5))-methyltransferase	Nop2	sp|Q922K7|NOP2_MOUSE Probable 28S rRNA (cytosine-C(5))-methyltransferase OS=Mus musculus OX=10090 GN=Nop2 PE=1 SV=1	34	34	0.286282	1	0.606956	1	1	1.10124	0.504555	1	1.09217	0.362191	0.975168	0.618652	0.399156	0.941993	0.773931	0.89705	1	1.03508	0.594475	0.930526	0.799363	0.239172	0.714088	0.597685	0.155019	1	1.33743	100919968	41471980	136159952	110569984	80434048	80393968	103380048	63782980	73492032	93585032	106099944	127720032	99049968	99163960	66060976	141300016
CON__P02070;CON__Q3SX09;P02104;P02089;P02088	CON__P02070				12	11	0.61059	1	0.734281	1	0.994363	0.466603	0.275971	1	1.6369	0.438932	0.979	0.708819	0.478755	0.953864	0.808176	0.376668	1	1.40708	0.654894	0.952366	0.877061	0.167616	0.714116	0.50375	0.10537	1	1.74106	6693900	12038995	6356798	11856996	24243996	9223597	9005798	12909000	21935998	11774998	17827000	26959990	14344008	8262700	13025008	19140010
Q8CDN6	Q8CDN6	Thioredoxin-like protein 1	Txnl1	sp|Q8CDN6|TXNL1_MOUSE Thioredoxin-like protein 1 OS=Mus musculus OX=10090 GN=Txnl1 PE=1 SV=3	2	2	0.481009	1	2.42525	1	1	1.23642	0.053764	1	0.343985	0.131254	1	7.13415	0.808204	0.998499	0.877217	0.202291	1	0.458001	0.0868369	0.87433	8.1327	0.0470941	0.875769	15.5767	0.152529	1	0.522107	108600	852400	345980	41416.5	137790	37573.5	57886	24074.2	30257.8	12002.1	30197.6	20561.4	56399.7	57169.7	18114.9	76258.9
Q8CJ40	Q8CJ40	Rootletin	Crocc	sp|Q8CJ40|CROCC_MOUSE Rootletin OS=Mus musculus OX=10090 GN=Crocc PE=1 SV=2	2	2	0.551625	1	6.69996	1	1	2.1916	0.952331	0.99763	1.18509	0.245866	1	15.9072	0.149422	0.843726	13.643	0.991119	1	1.0268	0.683779	0.953375	1.16597	0.301399	0.741341	15.4921	0.199406	1	0.075262	7933799	3.1944e+06	9972496	9693.22	4388499	4.091e+06	4.5972e+06	4.2798e+06	1.9701e+06	6.7094e+06	19921.9	256720	1.9324e+06	38909.3	5.052e+06	34398.1
O88685	O88685	26S protease regulatory subunit 6A	Psmc3	sp|O88685|PRS6A_MOUSE 26S proteasome regulatory subunit 6A OS=Mus musculus OX=10090 GN=Psmc3 PE=1 SV=2	6	6	0.943943	1	1.09097	1	0.950894	0.689697	0.640947	1	1.27868	0.598637	0.976765	1.60842	0.0799518	0.738731	0.555173	0.0569934	0.850526	0.513577	0.294532	0.805897	2.89716	0.26687	0.714255	3.13181	0.810377	0.974093	0.925076	133140	1.1153e+06	1.2581e+06	181700	192770	92759	195330	129870	192850	119770	86081	180680	161670	57274.3	285590	259860
Q78IK2	Q78IK2	Up-regulated during skeletal muscle growth protein 5	Usmg5	sp|Q78IK2|ATPMD_MOUSE ATP synthase membrane subunit DAPIT, mitochondrial OS=Mus musculus OX=10090 GN=Atp5md PE=1 SV=1	1	1	0.307858	1	1.89702	1	1	1.37171	0.160557	1	0.92651	0.531941	0.966205	2.01784	0.928475	1	1.07125	0.978563	1	1.02075	0.189115	0.878626	1.88363	0.160903	0.714273	1.97682	0.492504	0.94796	0.952855	183320	489860	225940	195530	89228.3	145850	178000	155100	115980	159360	147380	148320	169290	158130	426930	203430
Q8BMA6	Q8BMA6	Signal recognition particle subunit SRP68	Srp68	sp|Q8BMA6|SRP68_MOUSE Signal recognition particle subunit SRP68 OS=Mus musculus OX=10090 GN=Srp68 PE=1 SV=2	2	2	0.866432	1	1.04367	1	1	5.0169	0.637867	1	0.622983	0.447169	0.972278	1.86915	0.365605	0.951536	0.454014	0.553569	1	0.606666	0.156559	0.915543	4.11695	0.231086	0.714355	3.08103	0.733485	0.96798	1.33623	152560	261140	229950	178130	170770	33215.3	23431.8	146420	9663.76	162010	23403.5	71707.3	216360	49979.7	193820	170470
Q9ERK4	Q9ERK4	Exportin-2	Cse1l	sp|Q9ERK4|XPO2_MOUSE Exportin-2 OS=Mus musculus OX=10090 GN=Cse1l PE=1 SV=1	4	4	0.184053	1	50.1472	1	1	24.6549	0.689822	1	0.292722	0.71375	0.974536	2.39898	0.658232	0.978401	0.347308	0.408751	1	0.156503	0.45383	0.870747	6.90736	0.247063	0.714188	15.3286	0.719146	0.967395	0.450619	1.8678e+06	20376988	3.0149e+06	40173	15373	1.6056e+06	43547	10190003	36226	1.7244e+06	1.2653e+06	29879	27378012	69048	37275980	2.4729e+06
Q61584;P35922;Q9WVR4	Q61584	Fragile X mental retardation syndrome-related protein 1	Fxr1	sp|Q61584|FXR1_MOUSE Fragile X mental retardation syndrome-related protein 1 OS=Mus musculus OX=10090 GN=Fxr1 PE=1 SV=2	5	5	0.29025	1	7.23703	1	0.813908	0.309214	0.517858	1	0.598729	0.321874	0.997301	3.5509	0.180185	0.878655	0.342789	0.0473231	0.839746	0.238477	0.169335	0.904804	10.3589	0.10542	0.750046	14.8899	0.65819	0.954806	0.695697	127400	1.9962e+06	168520	11630.2	172640	15318	60195	125130	157440	15440.3	34700.6	72509	33059.4	96791	96902.9	134210
Q9JKR6	Q9JKR6	Hypoxia up-regulated protein 1	Hyou1	sp|Q9JKR6|HYOU1_MOUSE Hypoxia up-regulated protein 1 OS=Mus musculus OX=10090 GN=Hyou1 PE=1 SV=1	10	10	0.668224	1	1.55532	1	1	1.03572	0.35259	1	3.39934	0.409472	0.979775	2.08832	0.628068	0.969544	0.811593	0.129487	0.958012	0.67207	0.372914	0.824249	2.57311	0.247378	0.714469	3.10729	0.678596	0.954667	0.828088	585410	4465001	2.4144e+06	713920	651630	308700	698370	1150600	606650	398650	484210	729710	661370	35422.8	623290	868550
Q9R0Q7	Q9R0Q7	Prostaglandin E synthase 3	Ptges3	sp|Q9R0Q7|TEBP_MOUSE Prostaglandin E synthase 3 OS=Mus musculus OX=10090 GN=Ptges3 PE=1 SV=1	4	4	0.2621	1	8.38848	1	1	0.487323	0.328363	1	0.566651	0.279296	0.986508	7.99443	0.732116	0.993929	1.11915	0.258176	1	0.562718	0.293178	0.80638	7.1433	0.19527	0.72469	14.2068	0.130624	1	0.502808	52327	3.2344e+06	53646.4	56109.6	39188	50265.7	74961.2	50696	118180	16430.9	52819.1	27979.4	68564.5	38088.6	30302	58309.4
Q9CZ83	Q9CZ83	39S ribosomal protein L55, mitochondrial	Mrpl55	sp|Q9CZ83|RM55_MOUSE 39S ribosomal protein L55, mitochondrial OS=Mus musculus OX=10090 GN=Mrpl55 PE=1 SV=1	2	2	0.137673	1	0.722141	1	1	0.70632	0.789919	1	0.946839	0.612146	0.967255	1.46559	0.560006	0.964544	1.40257	0.349927	1	1.756	0.762178	0.971379	1.04493	0.257627	0.714505	0.834618	0.173465	1	1.25198	261530	233230	326880	429700	284800	199920	280020	235860	334630	270280	268010	357710	378200	258260	140160	451450
Q60865	Q60865	Caprin-1	Caprin1	sp|Q60865|CAPR1_MOUSE Caprin-1 OS=Mus musculus OX=10090 GN=Caprin1 PE=1 SV=2	2	2	0.694011	1	1.56742	1	0.823149	0.218544	0.861642	1	0.929166	0.275342	0.996254	4.62056	0.578488	0.967995	0.737805	0.967119	1	1.02093	0.173344	0.89198	6.26258	0.230588	0.714544	4.52582	0.280584	1	1.38374	41530.7	593080	111903	63559.2	141140	21471.9	18889.8	38803	114670	28417.6	45076	32553.5	23505.6	59255.7	13963	45915.3
Q8VH51	Q8VH51	RNA-binding protein 39	Rbm39	sp|Q8VH51|RBM39_MOUSE RNA-binding protein 39 OS=Mus musculus OX=10090 GN=Rbm39 PE=1 SV=2	5	5	0.0886069	1	1.17562	1	1	1.80144	0.214002	1	0.142435	0.224344	1	3.36579	0.208475	0.895476	2.53134	0.495628	1	0.43121	0.0754788	0.886026	1.32965	0.189146	0.714561	7.80546	0.133804	1	0.170349	771440	855700	749030	669210	658530	682080	526880	634860	339200	647670	61010.8	28541.7	519970	1.0271e+06	563430	342040
P16254	P16254	Signal recognition particle 14 kDa protein;Signal recognition particle 14 kDa protein, N-terminally processed	Srp14	sp|P16254|SRP14_MOUSE Signal recognition particle 14 kDa protein OS=Mus musculus OX=10090 GN=Srp14 PE=1 SV=1	4	4	0.0294698	1	0.296535	1	1	0.888753	0.829497	1	1.12383	0.416349	0.979752	0.580147	0.714201	0.990475	0.836685	0.763446	1	1.18931	0.0372105	0.839077	0.693388	0.16124	0.714614	0.487803	0.316947	1	1.42145	438160	395370	1.9443e+06	1.6113e+06	882650	543130	692580	574980	675400	670730	599130	1545801	498470	1.1564e+06	296750	982370
P56959	P56959	RNA-binding protein FUS	Fus	sp|P56959|FUS_MOUSE RNA-binding protein FUS OS=Mus musculus OX=10090 GN=Fus PE=1 SV=1	4	4	0.710304	1	2.13254	1	0.767933	0.162788	0.942306	0.999399	0.931867	0.152897	1	11.2675	0.617606	0.97496	1.55171	0.81207	1	0.808904	0.146145	0.941045	7.26137	0.0862715	0.71683	13.9294	0.330958	1	0.5213	209720	2222000	2299801	30349.4	469940	200060	52990.6	78372.1	577500	108483	45337.1	23931.3	134050	20632.3	166850	15380.3
Q80X41	Q80X41	Serine/threonine-protein kinase VRK1	Vrk1	sp|Q80X41|VRK1_MOUSE Serine/threonine-protein kinase VRK1 OS=Mus musculus OX=10090 GN=Vrk1 PE=1 SV=2	5	5	0.253311	1	1.33328	1	1	1.03327	0.263305	1	0.552179	0.618687	0.966292	2.23956	0.704883	0.989533	1.58509	0.935594	1	1.10544	0.246898	0.794656	1.4129	0.20065	0.71475	2.02595	0.354461	1	0.6974	265750	400800	202260	289790	250230	278240	173950	254640	223550	216870	223650	86188.1	237090	358980	691100	16475.4
O88532	O88532	Zinc finger RNA-binding protein	Zfr	sp|O88532|ZFR_MOUSE Zinc finger RNA-binding protein OS=Mus musculus OX=10090 GN=Zfr PE=1 SV=2	8	8	0.244563	1	5.45426	1	0.958225	0.060635	0.130989	1	0.145975	0.0461705	1	8.57523	0.41606	0.934926	3.11953	0.59173	1	0.645869	0.546806	0.909287	2.74889	0.0391978	0.850545	13.277	0.286843	1	0.207041	987320	710320	83139	912220	47726.1	916480	30404.4	1.0147e+06	5.0243e+06	193060	32404.7	40111.1	197290	946340	229860	41047.7
Q8BG81	Q8BG81	Polymerase delta-interacting protein 3	Poldip3	sp|Q8BG81|PDIP3_MOUSE Polymerase delta-interacting protein 3 OS=Mus musculus OX=10090 GN=Poldip3 PE=1 SV=1	3	3	0.833426	1	0.740565	1	1	0.661985	0.257255	1	0.585671	0.338079	0.970219	1.77673	0.533549	0.963441	0.73507	0.429649	1	0.831658	0.314292	0.798082	2.41709	0.238941	0.714808	2.13637	0.801954	0.97036	1.1314	48735	174060	822790	52643	44411	36881.1	18347.6	81761.1	57561	48540	52636.5	31361.1	47767	113436	39657.2	57497.9
O35129	O35129	Prohibitin-2	Phb2	sp|O35129|PHB2_MOUSE Prohibitin-2 OS=Mus musculus OX=10090 GN=Phb2 PE=1 SV=1	11	11	0.280944	1	1.42144	1	0.912021	1.2815	0.0527	1	1.36343	0.72116	0.975767	1.24147	0.895393	0.989987	1.05706	0.798081	1	0.896436	0.524179	0.907702	1.17445	0.258644	0.714821	1.3849	0.127387	1	0.848045	8918203	15886994	7044398	7.83e+06	10645993	10446007	9236300	10790001	7.9087e+06	9895704	8191598	7832705	6.6229e+06	6000301	15411993	13021994
Q80TB8	Q80TB8	Synaptic vesicle membrane protein VAT-1 homolog-like	Vat1l	sp|Q80TB8|VAT1L_MOUSE Synaptic vesicle membrane protein VAT-1 homolog-like OS=Mus musculus OX=10090 GN=Vat1l PE=1 SV=2	4	4	0.975271	1	1.05598	1	1	0.529182	0.148077	1	0.611329	0.220026	1	10.3967	0.489441	0.960453	1.67877	0.917476	1	1.0779	0.248772	0.78994	6.19306	0.173846	0.71483	9.64532	0.154357	1	0.642079	73594	2.1399e+06	860410	77300	798010	69685.9	45275	83394	121090	58497.2	34742	34270	78375	57793	10381.6	62889
Q80T69	Q80T69	Round spermatid basic protein 1	Rsbn1	sp|Q80T69|RSBN1_MOUSE Lysine-specific demethylase 9 OS=Mus musculus OX=10090 GN=Rsbn1 PE=1 SV=3	19	19	0.455506	1	1.42596	1	1	0.690299	0.282173	1	0.678845	0.294923	0.989326	1.41646	0.0208992	0.515657	2.13856	0.0693619	0.881802	1.76152	0.0203135	0.899619	0.662343	0.267915	0.714967	0.804113	0.156405	1	0.823694	6.5842e+06	5281798	3810199	7403199	2507500	8427403	9374503	8933804	12897996	8624301	5.9925e+06	7632104	7600798	15355006	6113300	3.8562e+06
P09055	P09055	Integrin beta-1	Itgb1	sp|P09055|ITB1_MOUSE Integrin beta-1 OS=Mus musculus OX=10090 GN=Itgb1 PE=1 SV=1	4	4	0.328482	1	5.38429	1	1	0.262344	0.353475	1	0.473038	0.0336103	1	18.2279	0.228082	0.906066	1.90813	0.41457	1	1.37875	0.0763636	0.8595	9.55276	0.0431278	0.822531	13.2206	0.500602	0.945828	0.722569	138790	909900	460010	19899.3	31407.8	18651.8	66374.7	41583.2	141800	21565.9	43071.8	20908.2	129140	25003.4	11650.6	27643.6
Q5RJG1	Q5RJG1	Nucleolar protein 10	Nol10	sp|Q5RJG1|NOL10_MOUSE Nucleolar protein 10 OS=Mus musculus OX=10090 GN=Nol10 PE=2 SV=1	1	1	0.510691	1	0.607103	1	0.783845	3.72061	0.398048	1	2.2543	0.787941	0.980623	0.781671	0.876407	0.984928	1.13503	0.383651	1	1.67821	0.708506	0.956773	0.688678	0.267607	0.715089	0.465776	0.546254	0.955342	1.47856	24942.2	102020	116611	112950	43553.1	109420	23659.9	151800	19687	148220	92364	92787.6	16388.9	140830	24604.4	80170.8
O08663	O08663	Methionine aminopeptidase 2	Metap2	sp|O08663|MAP2_MOUSE Methionine aminopeptidase 2 OS=Mus musculus OX=10090 GN=Metap2 PE=1 SV=1	2	2	0.183248	1	1.85442	1	0.928568	1.5302	0.24479	1	2.04096	0.244072	1	1.68758	0.950353	0.994806	0.980301	0.819388	1	0.899244	0.0867804	0.884044	1.72149	0.265684	0.715126	1.87667	0.828412	0.97211	0.917314	231090	316590	145050	92873	230350	204510	126460	149980	102680	284860	113350	92726	94023.9	53039	147780	106000
Q922U1	Q922U1	U4/U6 small nuclear ribonucleoprotein Prp3	Prpf3	sp|Q922U1|PRPF3_MOUSE U4/U6 small nuclear ribonucleoprotein Prp3 OS=Mus musculus OX=10090 GN=Prpf3 PE=1 SV=1	3	3	0.183655	1	1.47595	1	1	0.616437	0.945331	0.999447	0.890336	0.856467	0.986575	0.942869	0.0692918	0.678723	0.48322	0.151665	1	0.171339	0.066964	0.905455	1.95122	0.266653	0.71513	5.50293	0.352966	1	0.354578	411320	429910	211880	387940	281360	190330	170070	309230	349610	290510	11578.8	132656	24653.6	298800	287580	629610
Q9Z130	Q9Z130	Heterogeneous nuclear ribonucleoprotein D-like	Hnrnpdl	sp|Q9Z130|HNRDL_MOUSE Heterogeneous nuclear ribonucleoprotein D-like OS=Mus musculus OX=10090 GN=Hnrnpdl PE=1 SV=1	2	1	0.141893	1	2.24867	1	0.675505	0.126594	0.399941	1	0.532388	0.289717	0.996859	5.50376	0.721755	0.993203	1.49308	0.647387	1	1.73603	0.0512961	0.905098	3.68619	0.172586	0.715139	3.17032	0.793588	0.973416	1.16272	107623	199660	108639	45688.6	55812.1	24791	40648.6	62405.5	314130	18366.3	84189.3	63930.3	64488	116965	6047.32	16850.5
P58252	P58252	Elongation factor 2	Eef2	sp|P58252|EF2_MOUSE Elongation factor 2 OS=Mus musculus OX=10090 GN=Eef2 PE=1 SV=2	30	29	0.899928	1	1.16959	1	0.770654	0.222171	0.442949	1	0.70399	0.146777	1	11.6303	0.811889	0.99835	1.22693	0.927254	1	0.945743	0.172914	0.90168	9.47919	0.0931541	0.715254	12.2975	0.675202	0.954049	0.770821	3.2931e+06	51637024	22623014	5.7556e+06	10643995	614760	1.0223e+06	4.1424e+06	6191900	892660	1163200	1.1483e+06	2.5157e+06	901860	1.7956e+06	2166900
Q99PL5	Q99PL5	Ribosome-binding protein 1	Rrbp1	sp|Q99PL5|RRBP1_MOUSE Ribosome-binding protein 1 OS=Mus musculus OX=10090 GN=Rrbp1 PE=1 SV=2	71	71	0.0888781	1	0.309215	1	1	1.14534	0.963028	0.999921	1.01986	0.59807	0.977865	0.698581	0.732687	0.993458	0.848956	0.276018	1	1.7352	0.733883	0.961485	0.82287	0.171558	0.715309	0.402594	0.119935	1	2.04392	194160032	67212040	528789728	360280000	264670096	161909968	199329968	82902952	121210032	173879920	339400000	387120064	375989824	205879872	81535000	272169792
O89086	O89086	RNA-binding protein 3	Rbm3	sp|O89086|RBM3_MOUSE RNA-binding protein 3 OS=Mus musculus OX=10090 GN=Rbm3 PE=1 SV=1	3	3	0.606711	1	3.14754	1	0.954022	0.857668	0.0436166	1	1.7651	0.0803361	1	7.07806	0.250731	0.931202	1.79688	0.152639	0.991617	0.545957	0.161252	0.906426	3.93909	0.0295053	0.892118	12.9645	0.0219794	1	0.303837	231610	1.26e+06	1.5284e+06	10470.4	315920	76600.4	161894	207990	159900	41598.8	52310.8	33247.1	23538.9	23675.2	40464.2	103780
Q99020	Q99020	Heterogeneous nuclear ribonucleoprotein A/B	Hnrnpab	sp|Q99020|ROAA_MOUSE Heterogeneous nuclear ribonucleoprotein A/B OS=Mus musculus OX=10090 GN=Hnrnpab PE=1 SV=1	4	4	0.837022	1	0.879244	1	1	0.27973	0.154329	1	0.234532	0.024394	1	8.12842	0.00639869	0.276952	2.70942	0.893749	1	0.917573	0.103946	0.910895	3.00005	0.0894089	0.715351	8.85861	0.142474	1	0.33866	1.1028e+06	3.7301e+06	3.7123e+06	1.447e+06	2284999	565060	664350	823090	2.4168e+06	358310	465850	71899.2	820260	1.1618e+06	326090	251230
P16546	P16546	Spectrin alpha chain, non-erythrocytic 1	Sptan1	sp|P16546|SPTN1_MOUSE Spectrin alpha chain, non-erythrocytic 1 OS=Mus musculus OX=10090 GN=Sptan1 PE=1 SV=4	3	3	0.982416	1	1.02267	1	1	0.762303	0.460812	1	1.88384	0.249686	1	3.02933	0.875128	0.987553	0.92037	0.95918	1	0.977156	0.243493	0.798391	3.29142	0.230263	0.715512	3.10015	0.905171	0.977321	1.0617	79225	466810	513550	93945	137830	100850	28159.3	70235	76646	63901	99266.9	37630.9	79569	13627.2	72982	34564.5
Q9CQV8	Q9CQV8	14-3-3 protein beta/alpha;14-3-3 protein beta/alpha, N-terminally processed	Ywhab	sp|Q9CQV8|1433B_MOUSE 14-3-3 protein beta/alpha OS=Mus musculus OX=10090 GN=Ywhab PE=1 SV=3	4	2	0.861314	1	1.42918	1	1	0.410218	0.547447	1	1.82953	0.314112	0.992235	2.78577	0.204996	0.894148	0.491454	0.217089	1	0.39699	0.186445	0.872053	5.66843	0.189667	0.715527	7.01724	0.794137	0.971309	0.807786	108770	1.0161e+06	1.4106e+06	18478.5	482880	24291.2	108160	76783	142970	18403.5	38170.6	151370	15086.6	44447.3	92211	136110
P29758	P29758	Ornithine aminotransferase, mitochondrial	Oat	sp|P29758|OAT_MOUSE Ornithine aminotransferase, mitochondrial OS=Mus musculus OX=10090 GN=Oat PE=1 SV=1	6	6	0.619052	1	2.75873	1	1	0.517841	0.836924	1	1.03804	0.372381	0.973442	5.24957	0.45032	0.943568	0.622065	0.189968	1	0.47123	0.257573	0.790832	8.43895	0.201209	0.715541	11.1402	0.475052	0.951929	0.757525	72899	3.7535e+06	938540	50773.5	143060	70583	33100	101940	119700	37181	49842	55866	41934	48796	77647	52286
P11438	P11438	Lysosome-associated membrane glycoprotein 1	Lamp1	sp|P11438|LAMP1_MOUSE Lysosome-associated membrane glycoprotein 1 OS=Mus musculus OX=10090 GN=Lamp1 PE=1 SV=2	4	4	0.592958	1	2.0922	1	1	0.531717	0.812335	1	1.30761	0.246062	1	4.6803	0.0826269	0.739556	0.589196	0.196264	1	0.382148	0.150579	0.940247	7.94355	0.15202	0.751149	12.2474	0.527747	0.9575	0.648592	278140	4725799	1.4807e+06	371000	299540	181880	102800	160800	271440	113870	30317.1	237620	179050	28623.5	212220	209220
Q9CZ30	Q9CZ30	Obg-like ATPase 1	Ola1	sp|Q9CZ30|OLA1_MOUSE Obg-like ATPase 1 OS=Mus musculus OX=10090 GN=Ola1 PE=1 SV=1	1	1	0.343357	1	3.42095	1	1	1.21206	0.63026	1	1.46605	0.485035	0.961047	1.79754	0.798444	0.997579	0.850657	0.337219	1	0.614238	0.481152	0.881146	2.11312	0.265388	0.715576	2.92645	0.63179	0.952844	0.722075	47202.3	265750	128956	15412.4	17656.4	127276	20872.9	56047.1	43729.3	20864.7	38398.5	69968.6	12375	55069.2	36240.2	72526.3
P31230	P31230	Aminoacyl tRNA synthase complex-interacting multifunctional protein 1;Endothelial monocyte-activating polypeptide 2	Aimp1	sp|P31230|AIMP1_MOUSE Aminoacyl tRNA synthase complex-interacting multifunctional protein 1 OS=Mus musculus OX=10090 GN=Aimp1 PE=1 SV=2	13	13	0.13041	1	1.66915	1	1	0.780943	0.475322	1	0.506358	0.228628	1	2.35342	0.191011	0.892784	2.29887	0.729633	1	0.763157	0.961199	1	1.02373	0.246766	0.715583	3.08379	0.178043	1	0.331971	4095198	6311602	4.0019e+06	2433600	2.9015e+06	6414704	2626800	7268798	6359202	5006600	1.3685e+06	654000	2.0894e+06	5.0735e+06	4698798	1.9436e+06
Q9JKX6	Q9JKX6	ADP-sugar pyrophosphatase	Nudt5	sp|Q9JKX6|NUDT5_MOUSE ADP-sugar pyrophosphatase OS=Mus musculus OX=10090 GN=Nudt5 PE=1 SV=1	5	5	0.807753	1	0.936494	1	1	31.3896	0.245485	1	0.169703	0.92408	0.987327	1.01993	0.86267	0.987767	1.029	0.108974	0.952147	0.138152	0.95436	1	0.991187	0.203954	0.71564	7.38267	0.104077	1	0.134259	638440	815130	1.0987e+06	657320	632920	617560	819870	761430	23186.3	651740	31811.2	45001.5	569330	582340	695690	892480
P43277	P43277	Histone H1.3	Hist1h1d	sp|P43277|H13_MOUSE Histone H1.3 OS=Mus musculus OX=10090 GN=Hist1h1d PE=1 SV=2	19	1	0.442165	1	0.551608	1	1	1.13661	0.922704	0.99597	0.979211	0.868177	0.98348	0.871626	0.730778	0.995501	1.25086	0.416575	1	1.63875	0.533196	0.900818	0.696822	0.199344	0.715761	0.531884	0.46005	0.954377	1.3101	12671008	5.0972e+06	26774998	19116012	6042197	9389995	20807994	7851502	10146997	12114003	14523995	19606008	17246002	13805999	7.636e+06	24885990
P35282	P35282	Ras-related protein Rab-21	Rab21	sp|P35282|RAB21_MOUSE Ras-related protein Rab-21 OS=Mus musculus OX=10090 GN=Rab21 PE=1 SV=4	5	5	0.326082	1	1.21109	1	1	1.09022	0.895553	1	1.02705	0.597494	0.977474	0.849054	0.31266	0.944637	0.804129	0.0925723	0.919453	0.658413	0.717824	0.954922	1.05587	0.165311	0.715764	1.28955	0.00283451	0.8472	0.81879	1.0286e+06	1.4785e+06	996530	1.1628e+06	911129	1.2017e+06	1.135e+06	1.1681e+06	1.0713e+06	949540	918190	1.0031e+06	727390	1.1919e+06	1716001	1.7896e+06
P51150	P51150	Ras-related protein Rab-7a	Rab7a	sp|P51150|RAB7A_MOUSE Ras-related protein Rab-7a OS=Mus musculus OX=10090 GN=Rab7a PE=1 SV=2	10	10	0.832847	1	1.10103	1	0.7287	0.779602	0.592846	1	1.16201	0.439411	0.973419	1.57314	0.916811	0.994382	0.969031	0.349023	1	0.764152	0.346752	0.823169	1.62341	0.172053	0.715824	2.05867	0.186896	1	0.788573	1.5016e+06	4360398	2.747e+06	2.3621e+06	1.9345e+06	1.2082e+06	1.6924e+06	1.9151e+06	2.0218e+06	1.1127e+06	1.2756e+06	1.3529e+06	1.4767e+06	774810	1582300	2.5286e+06
P11983	P11983	T-complex protein 1 subunit alpha	Tcp1	sp|P11983|TCPA_MOUSE T-complex protein 1 subunit alpha OS=Mus musculus OX=10090 GN=Tcp1 PE=1 SV=3	24	24	0.918027	1	1.04349	1	1	1.07384	0.480629	1	1.15357	0.469419	0.970188	5.04778	0.406839	0.946494	4.01897	0.480147	1	3.21701	0.530499	0.902235	1.25599	0.25856	0.71586	1.56909	0.131034	1	0.800457	5.8342e+06	13220006	11391993	6179796	8468101	6053399	7045404	8015995	6.5115e+06	6501303	5566498	4.845e+06	5.855e+06	4.0207e+06	7.7548e+06	7.839e+06
Q9DCD0	Q9DCD0	6-phosphogluconate dehydrogenase, decarboxylating	Pgd	sp|Q9DCD0|6PGD_MOUSE 6-phosphogluconate dehydrogenase, decarboxylating OS=Mus musculus OX=10090 GN=Pgd PE=1 SV=3	5	5	0.895194	1	1.1102	1	1	12.4238	0.332868	1	5.72189	0.257836	1	3.15157	0.433567	0.945944	1.4897	0.676923	1	1.18495	0.388638	0.839973	2.11558	0.238185	0.716052	2.65967	0.432271	0.97771	0.79543	409940	2.4401e+06	1.0912e+06	566080	1.1836e+06	296620	487710	730370	38052.3	386850	353780	388540	8621.7	500960	516750	409270
Q9EPU0	Q9EPU0	Regulator of nonsense transcripts 1	Upf1	sp|Q9EPU0|RENT1_MOUSE Regulator of nonsense transcripts 1 OS=Mus musculus OX=10090 GN=Upf1 PE=1 SV=2	3	3	0.68994	1	1.78929	1	1	0.662723	0.735384	1	0.76613	0.639936	0.965512	1.66583	0.836944	0.994628	1.16887	0.547112	1	0.565198	0.495297	0.887831	1.42517	0.265076	0.716127	2.94734	0.254544	1	0.483544	123730	372070	56766.1	36665.8	828430	130440	206050	126960	227170	25546.3	121920	123867	131650	68582.4	187460	33620.8
Q62465	Q62465	Synaptic vesicle membrane protein VAT-1 homolog	Vat1	sp|Q62465|VAT1_MOUSE Synaptic vesicle membrane protein VAT-1 homolog OS=Mus musculus OX=10090 GN=Vat1 PE=1 SV=3	6	6	0.949646	1	1.07883	1	1	0.517656	0.897535	1	1.11586	0.279941	0.984978	3.82855	0.644448	0.972805	0.640881	0.63582	1	0.723207	0.304212	0.792476	5.97388	0.257562	0.716178	5.29385	0.910927	0.976359	1.12846	200360	2.5588e+06	1.4646e+06	319730	624330	22213.1	255450	303450	231540	46814.3	166140	318130	81868.8	179460	264820	235270
Q62318	Q62318	Transcription intermediary factor 1-beta	Trim28	sp|Q62318|TIF1B_MOUSE Transcription intermediary factor 1-beta OS=Mus musculus OX=10090 GN=Trim28 PE=1 SV=3	8	8	0.532781	1	2.1503	1	1	0.544019	0.946848	0.999334	0.877322	0.335078	0.965469	7.15266	0.768545	0.99352	1.58425	0.780397	1	0.593185	0.386745	0.837771	4.51485	0.290406	0.735352	12.0581	0.577564	0.952676	0.374426	348630	3.8967e+06	1.1041e+06	219720	656470	1192800	49293.6	292620	474540	1.3879e+06	29832.4	21812.9	229040	53000.1	1548501	42204.7
Q99KP6	Q99KP6	Pre-mRNA-processing factor 19	Prpf19	sp|Q99KP6|PRP19_MOUSE Pre-mRNA-processing factor 19 OS=Mus musculus OX=10090 GN=Prpf19 PE=1 SV=1	12	12	0.0204102	0.890875	2.00092	1	1	0.812878	0.657785	1	0.748433	0.438608	0.983191	4.57207	0.310386	0.948834	4.73597	0.583673	1	2.25502	0.924845	1	0.965391	0.240557	0.716309	2.02751	0.164069	1	0.476146	7.5932e+06	10867998	4497699	4.1185e+06	5051799	7.6544e+06	7.0965e+06	15338997	11576004	9167698	2.9061e+06	3376001	3.6691e+06	9767505	10718995	4.9424e+06
Q8C5Q4	Q8C5Q4	G-rich sequence factor 1	Grsf1	sp|Q8C5Q4|GRSF1_MOUSE G-rich sequence factor 1 OS=Mus musculus OX=10090 GN=Grsf1 PE=1 SV=2	5	5	0.0393502	1	16.659	1	1	0.0145017	0.308327	1	0.34658	0.00827296	0.9396	23.1575	0.613888	0.979697	1.23296	0.358327	1	2.00681	0.0237767	0.85216	18.782	0.0902107	0.715327	11.5394	0.558602	0.955652	1.62763	1.8464e+06	493990	122842	22868.5	67071	37792	32532.7	106935	3506402	22484.8	124480	202545	271290	210200	36420.9	39878
O09061	O09061	Proteasome subunit beta type-1	Psmb1	sp|O09061|PSB1_MOUSE Proteasome subunit beta type-1 OS=Mus musculus OX=10090 GN=Psmb1 PE=1 SV=1	3	3	0.493749	1	2.36396	1	0.92659	0.600854	0.023413	1	0.102907	0.30301	0.987277	3.65557	0.321223	0.963688	1.59039	0.0990132	0.942699	0.321872	0.466647	0.872106	2.29854	0.112128	0.726741	11.3572	0.0283173	1	0.202386	80766	1.0396e+06	71881.3	87805	291800	148950	170850	78728	209810	11862.2	28854	48523.9	252690	243260	144270	45547.1
CON__P13646-1	CON__P13646-1				16	2	0.20614	1	0.100016	1	1	1.01815	0.898288	1	1.35968	0.161175	1	0.0957496	0.267973	0.929727	0.321148	0.97731	1	1.04492	0.123618	0.908215	0.298148	0.23055	0.716476	0.0916332	0.365787	1	3.25371	8508.65	38303.7	54114	79169	1.3727e+06	53560	69891	59305.4	59471.2	46920.7	1.9367e+06	84152.2	16211.3	1.2951e+06	830480	204320
Q91WQ3	Q91WQ3	Tyrosine--tRNA ligase, cytoplasmic;Tyrosine--tRNA ligase, cytoplasmic, N-terminally processed	Yars	sp|Q91WQ3|SYYC_MOUSE Tyrosine--tRNA ligase, cytoplasmic OS=Mus musculus OX=10090 GN=Yars PE=1 SV=3	8	8	0.421219	1	1.70272	1	1	0.782629	0.534083	1	1.27244	0.279664	0.986163	2.43163	0.727445	0.99434	1.18943	0.886585	1	1.08391	0.121361	0.910425	2.04437	0.184265	0.716476	2.24339	0.750624	0.966146	0.911285	590650	1.4041e+06	725400	257860	817900	428580	505800	407760	569180	675810	277500	356690	334920	303880	712720	479030
P57787	P57787	Monocarboxylate transporter 4	Slc16a3	sp|P57787|MOT4_MOUSE Monocarboxylate transporter 4 OS=Mus musculus OX=10090 GN=Slc16a3 PE=1 SV=1	2	2	0.166613	1	0.640123	1	0.765231	0.807297	0.57417	1	0.794991	0.150763	1	0.430129	0.18578	0.900465	0.568731	0.380362	1	0.669522	0.117014	0.901475	0.756296	0.225049	0.716527	0.642442	0.540984	0.953237	1.17722	311330	291800	653880	470100	339610	329940	456240	420490	493660	325870	448940	705870	437990	795150	399290	666720
Q9CPW4	Q9CPW4	Actin-related protein 2/3 complex subunit 5	Arpc5	sp|Q9CPW4|ARPC5_MOUSE Actin-related protein 2/3 complex subunit 5 OS=Mus musculus OX=10090 GN=Arpc5 PE=1 SV=3	6	6	0.15484	1	0.625138	1	1	0.704787	0.364174	1	1.77524	0.740065	0.973896	1.76829	0.626207	0.971879	1.93289	0.391268	1	3.27405	0.868735	0.98284	0.914843	0.240946	0.716555	0.540093	0.304002	1	1.69386	3078302	1742099	3.0342e+06	4.1287e+06	4057801	2.8158e+06	4.3414e+06	1326800	3.5916e+06	2701101	4.0697e+06	7170800	4.1012e+06	1.4224e+06	2.8812e+06	6312203
Q6PDN3	Q6PDN3	Myosin light chain kinase, smooth muscle;Myosin light chain kinase, smooth muscle, deglutamylated form	Mylk	sp|Q6PDN3|MYLK_MOUSE Myosin light chain kinase, smooth muscle OS=Mus musculus OX=10090 GN=Mylk PE=1 SV=3	2	2	0.294495	1	0.655734	1	1	0.582753	0.706748	1	1.22411	0.277021	0.992651	0.440379	0.295035	0.940281	0.545087	0.990576	1	1.00762	0.423527	0.860679	0.807905	0.188726	0.71678	0.437047	0.207605	1	1.84855	1.1533e+06	1.4297e+06	1.455e+06	1.6023e+06	3221001	1.1596e+06	2.0543e+06	1.6855e+06	2.7274e+06	1.9835e+06	2.0638e+06	6.1958e+06	2154001	2674500	1.3064e+06	2.8028e+06
Q61024	Q61024	Asparagine synthetase [glutamine-hydrolyzing]	Asns	sp|Q61024|ASNS_MOUSE Asparagine synthetase [glutamine-hydrolyzing] OS=Mus musculus OX=10090 GN=Asns PE=1 SV=3	7	7	0.426114	1	5.14138	1	0.834998	0.677681	0.613294	1	0.735774	0.272106	1	6.22344	0.988143	0.997493	0.989805	0.415079	1	0.561262	0.205048	0.848242	6.28754	0.122665	0.728861	11.0883	0.0983961	1	0.567043	144000	2.8138e+06	38561	45772.6	1.0752e+06	83079	81573	153110	149390	79190	46041.3	51888.4	153180	39740.6	138410	31356
CON__Q14525;CON__Q497I4;Q497I4;CON__Q92764;CON__Q6IFU5;CON__O76015;CON__O76013;CON__O76014;Q6IFX3	CON__Q14525				11	2	0.0194678	0.918533	9.76153	1	1	2.91686	0.242863	1	0.402979	0.0699806	1	5.71707	0.829268	0.991723	0.874497	0.299157	1	0.52747	0.0291197	0.856	6.53756	0.00791879	0.727333	10.8387	0.305332	1	0.603169	415990	262100	64727.4	32159.9	18593.8	38404	100070	33527.3	17315.8	49958.6	27113	20874.2	37109.3	154010	96870	22586.8
Q99MX0	Q99MX0	Transketolase-like protein 1	Tktl1	sp|Q99MX0|TKTL1_MOUSE Transketolase-like protein 1 OS=Mus musculus OX=10090 GN=Tktl1 PE=1 SV=2	1	1	0.294071	1	0.0757125	1	1	8.49605	0.400021	1	0.738271	0.532505	0.965934	0.213678	0.958227	0.993351	1.12297	0.290785	1	0.125256	0.366843	0.822868	0.19028	0.182522	0.716906	1.70593	0.147675	1	0.11154	27234	41067	103431	10202000	81670.8	31743.2	94800.9	1.8041e+06	20686.7	13264.8	26986.3	21046.3	21567.9	32691.9	17477.4	49841
CON__Q01546	CON__Q01546				16	3	0.602848	1	0.471146	1	1	0.702278	0.52945	1	0.810251	0.490157	0.955364	0.771033	0.0975192	0.741618	0.555537	0.000629806	0.1984	0.411041	0.543831	0.906318	1.38791	0.167599	0.717079	1.87581	0.348919	1	0.739899	33251.3	80384.8	160840	17365.1	473080	51904.1	45737.2	21773.2	53042.3	31225.5	28668.2	23388.5	49218.7	23509.2	67271.7	63317.4
P23198	P23198	Chromobox protein homolog 3	Cbx3	sp|P23198|CBX3_MOUSE Chromobox protein homolog 3 OS=Mus musculus OX=10090 GN=Cbx3 PE=1 SV=2	3	3	0.123743	1	7.32966	1	1	0.458054	0.967275	0.999263	1.04662	0.198107	1	5.15469	0.368296	0.952821	1.88122	0.494119	1	0.498215	0.208571	0.846244	2.74008	0.120837	0.740052	10.3463	0.134492	1	0.264836	241910	1.2393e+06	40940.7	45199.8	225270	159150	248740	201560	436250	200500	18949.6	39009.8	26377.7	96926	303960	36709.8
Q9D0R2	Q9D0R2	Threonine--tRNA ligase, cytoplasmic	Tars	sp|Q9D0R2|SYTC_MOUSE Threonine--tRNA ligase 1, cytoplasmic OS=Mus musculus OX=10090 GN=Tars1 PE=1 SV=2	3	3	0.108548	0.995015	3.09112	1	1	0.506903	0.260446	1	0.373996	0.171793	1	9.26907	0.370117	0.955059	2.93627	0.928344	1	0.906049	0.297371	0.802035	3.15675	0.0696603	0.783487	10.2302	0.21333	1	0.308572	166280	624550	108029	112350	93358	33964.6	119130	262930	201390	73769.3	12024	35239.8	111230	63779.5	5984.27	100466
Q3U0V1	Q3U0V1	Far upstream element-binding protein 2	Khsrp	sp|Q3U0V1|FUBP2_MOUSE Far upstream element-binding protein 2 OS=Mus musculus OX=10090 GN=Khsrp PE=1 SV=2	7	7	0.700307	1	2.20128	1	0.796037	0.843591	0.911157	0.997288	1.08845	0.343324	0.971494	5.50884	0.00575334	0.265474	0.513681	0.264729	1	0.560961	0.217917	0.820811	10.7242	0.254098	0.722183	9.82037	0.857211	0.980028	1.09204	62746	3.6951e+06	1.1098e+06	69640.8	135420	36354	54249	45896	53224	105941	22752.8	48902.9	26338.2	77046	90936.4	91525
P26039	P26039	Talin-1	Tln1	sp|P26039|TLN1_MOUSE Talin-1 OS=Mus musculus OX=10090 GN=Tln1 PE=1 SV=2	11	9	0.94928	1	0.933961	1	1	0.275479	0.468667	1	0.336089	0.148247	1	3.13664	0.818209	0.997532	0.776552	0.44261	1	0.440985	0.389398	0.840876	4.03919	0.230105	0.717457	7.11281	0.700725	0.965823	0.567876	340830	1.3261e+06	2.5536e+06	279830	521960	23009.8	335600	597110	604190	41486.2	33482.1	607900	576900	137095	145030	207658
P54071	P54071	Isocitrate dehydrogenase [NADP], mitochondrial	Idh2	sp|P54071|IDHP_MOUSE Isocitrate dehydrogenase [NADP], mitochondrial OS=Mus musculus OX=10090 GN=Idh2 PE=1 SV=3	8	7	0.649042	1	1.60119	1	0.736098	0.882769	0.436919	1	0.622995	0.750735	0.974807	1.35916	0.555552	0.964274	0.733696	0.202766	1	0.415808	0.468209	0.873669	1.85248	0.257416	0.717465	3.26872	0.271761	1	0.56673	246050	1.5542e+06	266530	211710	1.0209e+06	278370	257420	519120	378150	310140	247330	88272.8	240170	383960	973340	436960
P19783	P19783	Cytochrome c oxidase subunit 4 isoform 1, mitochondrial	Cox4i1	sp|P19783|COX41_MOUSE Cytochrome c oxidase subunit 4 isoform 1, mitochondrial OS=Mus musculus OX=10090 GN=Cox4i1 PE=1 SV=2	3	3	0.658088	1	1.41877	1	1	3.64056	0.175808	1	3.19274	0.211626	1	3.94217	0.772623	0.993277	1.18379	0.50708	1	1.53461	0.136999	0.92849	3.33014	0.248591	0.717514	2.56884	0.47577	0.950094	1.29636	248090	1.0924e+06	726700	300180	226470	131800	130950	221350	42940.3	133120	181150	345140	132590	30386.4	366000	68104.8
Q3UXZ9;Q62240;P41230	Q3UXZ9	Lysine-specific demethylase 5A	Kdm5a	sp|Q3UXZ9|KDM5A_MOUSE Lysine-specific demethylase 5A OS=Mus musculus OX=10090 GN=Kdm5a PE=1 SV=2	8	8	0.242262	1	0.259021	1	0.78526	11.2772	0.786009	1	1.07726	0.134059	1	0.142554	0.125695	0.79103	0.477019	0.106634	0.959939	0.471812	0.261758	0.785371	0.298844	0.258559	0.717529	0.302142	0.960899	0.987179	0.989084	598760	61714.2	745110	1.2401e+06	442360	646950	474970	866140	57039	795200	529310	611840	452750	770400	1.2783e+06	767480
Q9EST5	Q9EST5	Acidic leucine-rich nuclear phosphoprotein 32 family member B	Anp32b	sp|Q9EST5|AN32B_MOUSE Acidic leucine-rich nuclear phosphoprotein 32 family member B OS=Mus musculus OX=10090 GN=Anp32b PE=1 SV=1	4	4	0.594759	1	2.59173	1	1	0.656511	0.636328	1	0.69513	0.388361	0.973651	5.15332	0.647691	0.974531	0.696697	0.505484	1	0.524955	0.239932	0.795539	7.39679	0.227205	0.7235	9.81669	0.637713	0.953693	0.753491	41794	1555101	86696.2	32694.3	335790	24203.1	45211.7	37416	52499	18172.5	13208.7	72969.1	45628	30590	13292.8	60180.1
P61089;Q9CQ37	P61089	Ubiquitin-conjugating enzyme E2 N	Ube2n	sp|P61089|UBE2N_MOUSE Ubiquitin-conjugating enzyme E2 N OS=Mus musculus OX=10090 GN=Ube2n PE=1 SV=1	3	3	0.688336	1	1.22819	1	0.753958	6.67601	0.349892	1	0.35656	0.432469	0.984722	1.38586	0.254982	0.928496	0.756309	0.186053	1	0.308812	0.19888	0.861365	1.8324	0.224293	0.717645	4.48773	0.292305	1	0.408315	546110	1.2549e+06	1.1405e+06	568270	472490	332540	509940	543760	67671.6	391410	368940	43467.7	506850	528070	457160	625590
Q8VDW0	Q8VDW0	ATP-dependent RNA helicase DDX39A	Ddx39a	sp|Q8VDW0|DX39A_MOUSE ATP-dependent RNA helicase DDX39A OS=Mus musculus OX=10090 GN=Ddx39a PE=1 SV=1	11	3	0.118922	1	1.14306	1	1	1.25057	0.942072	0.999613	1.01283	0.699278	0.975745	1.28806	0.595687	0.975624	1.31123	0.994214	1	0.996353	0.898201	0.994168	0.982329	0.173772	0.717667	1.29278	0.134793	1	0.75986	1.2113e+06	1.1283e+06	1.0432e+06	1.0892e+06	941531	1.0491e+06	1.4407e+06	1115200	951640	1.0822e+06	740290	923070	989780	805410	1.24e+06	1.6448e+06
O35737;P70333	O35737;P70333	Heterogeneous nuclear ribonucleoprotein H;Heterogeneous nuclear ribonucleoprotein H, N-terminally processed;Heterogeneous nuclear ribonucleoprotein H2	Hnrnph1;Hnrnph2	sp|O35737|HNRH1_MOUSE Heterogeneous nuclear ribonucleoprotein H OS=Mus musculus OX=10090 GN=Hnrnph1 PE=1 SV=3;sp|P70333|HNRH2_MOUSE Heterogeneous nuclear ribonucleoprotein H2 OS=Mus musculus OX=10090 GN=Hnrnph2 PE=1 SV=1	9	8	0.0830398	1	3.53884	1	0.920707	0.206698	0.353953	1	0.620713	0.0535843	1	6.86001	0.907297	0.99336	1.06081	0.574514	1	0.712457	0.0111866	0.794769	6.46676	0.0198001	0.867167	9.62866	0.350725	1	0.671616	3489001	6741798	1460199	749900	2.3508e+06	661640	602910	1.0575e+06	3.6284e+06	902450	500160	283130	877370	750550	730040	1.4983e+06
Q64310	Q64310	Surfeit locus protein 4	Surf4	sp|Q64310|SURF4_MOUSE Surfeit locus protein 4 OS=Mus musculus OX=10090 GN=Surf4 PE=1 SV=1	4	4	0.474886	1	1.29535	1	1	2.46602	0.616425	1	0.540383	0.412094	0.98053	4.2351	0.269272	0.933889	4.55475	0.936183	1	0.883623	0.685197	0.952202	0.929821	0.24894	0.717745	4.79288	0.129174	1	0.194001	838500	883640	417450	730950	961650	1141900	938169	740560	375400	810360	42645.6	167620	281850	391890	1.6548e+06	28263.4
Q9D1G1	Q9D1G1	Ras-related protein Rab-1B	Rab1b	sp|Q9D1G1|RAB1B_MOUSE Ras-related protein Rab-1B OS=Mus musculus OX=10090 GN=Rab1b PE=1 SV=1	6	2	0.423941	1	2.32025	1	1	0.142579	0.870178	1	0.706226	0.474212	0.968471	1.8223	0.294288	0.939638	0.235788	0.263603	1	0.191905	0.236973	0.789399	7.72853	0.228226	0.721278	9.49582	0.901568	0.979131	0.813888	359380	601410	403730	50382	395470	53766.4	401080	10093.8	421900	13122.2	18661.1	479230	386340	12439.5	438430	445810
E9PVA8	E9PVA8		Gcn1l1	sp|E9PVA8|GCN1_MOUSE eIF-2-alpha kinase activator GCN1 OS=Mus musculus OX=10090 GN=Gcn1 PE=1 SV=1	3	3	0.471151	1	0.50687	1	1	0.593648	0.134657	1	1.76473	0.534464	0.965906	0.57744	0.919965	0.997377	0.939232	0.351704	1	1.81207	0.405376	0.840307	0.6148	0.0890881	0.718145	0.318664	0.107909	1	1.92931	176100	495300	275380	1.7677e+06	406360	582240	291920	652190	809190	674640	1.3237e+06	891420	616070	447690	626630	1.1367e+06
P32067	P32067	Lupus La protein homolog	Ssb	sp|P32067|LA_MOUSE Lupus La protein homolog OS=Mus musculus OX=10090 GN=Ssb PE=1 SV=1	18	18	0.0215114	0.897529	2.27988	1	1	0.532088	0.898976	1	0.948856	0.0188295	1	14.9419	0.00826529	0.329391	8.91125	0.0170962	0.641103	7.63707	0.0752994	0.906987	1.67675	0.177189	0.718203	1.9565	0.62742	0.950763	0.857015	19808004	13605001	8545895	7109000	6.1448e+06	10271006	11371003	8035104	18399990	8981898	5052300	13017003	7.3727e+06	10605998	476920	2.0989e+06
P62814	P62814	V-type proton ATPase subunit B, brain isoform	Atp6v1b2	sp|P62814|VATB2_MOUSE V-type proton ATPase subunit B, brain isoform OS=Mus musculus OX=10090 GN=Atp6v1b2 PE=1 SV=1	3	3	0.938595	1	1.12713	1	0.684016	0.66672	0.660245	1	0.670195	0.23124	1	5.07381	0.926224	1	1.04334	0.766513	1	0.799593	0.243038	0.797693	4.86306	0.252212	0.718232	6.34549	0.72672	0.966212	0.76638	66608	1.0133e+06	1.0982e+06	100610	110830	31228	53210	91755	80127	12435.3	50098	110160	60201	61990.8	60548	28725
Q9D0K2	Q9D0K2	Succinyl-CoA:3-ketoacid coenzyme A transferase 1, mitochondrial	Oxct1	sp|Q9D0K2|SCOT1_MOUSE Succinyl-CoA:3-ketoacid coenzyme A transferase 1, mitochondrial OS=Mus musculus OX=10090 GN=Oxct1 PE=1 SV=1	3	3	0.818331	1	1.55088	1	1	0.956325	0.470633	1	1.39767	0.322135	0.995742	6.09372	0.661696	0.978098	0.765682	0.634867	1	0.76444	0.236944	0.791708	7.95855	0.229462	0.71824	7.97148	0.995078	0.998652	0.998378	47536	1.9032e+06	1.0408e+06	84403	83042	28364	31821.3	59810	39519.7	32986	36755	44309.6	45623.1	15974.7	41040	22457.2
Q3THS6	Q3THS6	S-adenosylmethionine synthase isoform type-2	Mat2a	sp|Q3THS6|METK2_MOUSE S-adenosylmethionine synthase isoform type-2 OS=Mus musculus OX=10090 GN=Mat2a PE=1 SV=2	5	5	0.986784	1	1.00759	1	0.871812	0.827459	0.425705	1	0.461406	0.392157	0.979696	2.75233	0.518079	0.966884	1.71586	0.836453	1	0.802747	0.210027	0.840175	1.60405	0.256635	0.718547	3.42864	0.310928	1	0.467838	664130	1.3833e+06	1.5192e+06	654230	866070	500250	636440	670130	722140	553600	516830	76356.6	668620	549010	686710	801130
P43274	P43274	Histone H1.4	Hist1h1e	sp|P43274|H14_MOUSE Histone H1.4 OS=Mus musculus OX=10090 GN=Hist1h1e PE=1 SV=2	20	6	0.398355	1	0.548094	1	1	1.18951	0.571345	1	1.15389	0.306463	0.99682	0.487216	0.537185	0.966335	0.730249	0.993544	1	0.996773	0.515243	0.900752	0.667192	0.185688	0.718937	0.488794	0.415171	0.979367	1.36498	54989984	20074008	81506984	94838032	28816002	45587016	88761984	30518004	41863984	55074020	89300016	63855964	70155024	49463016	34071008	98623984
P63073	P63073	Eukaryotic translation initiation factor 4E	Eif4e	sp|P63073|IF4E_MOUSE Eukaryotic translation initiation factor 4E OS=Mus musculus OX=10090 GN=Eif4e PE=1 SV=1	3	3	0.586655	1	1.40111	1	0.72385	0.762844	0.485541	1	0.44223	0.136471	1	4.88077	0.0849489	0.739604	3.20053	0.927377	1	0.914583	0.449101	0.867965	1.52499	0.225758	0.71895	5.33661	0.186753	1	0.28576	416410	1.4172e+06	538990	361670	845510	490650	408540	637710	660350	433670	32174.2	213779	239070	443200	422640	94334.6
O35887	O35887	Calumenin	Calu	sp|O35887|CALU_MOUSE Calumenin OS=Mus musculus OX=10090 GN=Calu PE=1 SV=1	5	5	0.333679	1	4.52565	1	0.921682	0.330989	0.672724	1	1.39177	0.278415	0.98715	6.39808	0.56315	0.963434	0.64922	0.636024	1	0.683908	0.193602	0.86555	9.85504	0.213158	0.702774	9.35518	0.944478	0.988298	1.05343	84617	2350101	58855.5	87289.1	186220	18973.3	55684.5	87693	136710	67555.8	16645.4	96316.8	27855.4	42111.1	25904.8	89554.5
Q9D8N0	Q9D8N0	Elongation factor 1-gamma	Eef1g	sp|Q9D8N0|EF1G_MOUSE Elongation factor 1-gamma OS=Mus musculus OX=10090 GN=Eef1g PE=1 SV=3	14	14	0.94961	1	1.06157	1	1	0.807297	0.552415	1	0.888688	0.370041	0.975197	3.95055	0.551633	0.96377	1.76994	0.723224	1	1.38699	0.371391	0.825489	2.23203	0.246703	0.719152	2.8483	0.407232	0.990827	0.783637	1.6077e+06	10745002	7.8957e+06	2.0305e+06	3.7435e+06	1.1979e+06	2.1325e+06	2527600	2.3066e+06	1.1196e+06	1.5844e+06	1.7516e+06	1.699e+06	1.5869e+06	1750600	3322899
P61205;P84078;Q8BSL7	P61205;P84078;Q8BSL7	ADP-ribosylation factor 3;ADP-ribosylation factor 1;ADP-ribosylation factor 2	Arf3;Arf1;Arf2	sp|P61205|ARF3_MOUSE ADP-ribosylation factor 3 OS=Mus musculus OX=10090 GN=Arf3 PE=2 SV=2;sp|P84078|ARF1_MOUSE ADP-ribosylation factor 1 OS=Mus musculus OX=10090 GN=Arf1 PE=1 SV=2;sp|Q8BSL7|ARF2_MOUSE ADP-ribosylation factor 2 OS=Mus musculus OX=10090 GN=A	8	5	0.534682	1	1.28236	1	0.755267	0.895046	0.0980885	1	0.496218	0.920455	0.985854	0.970041	0.915987	0.994811	0.975683	0.173144	1	0.628028	0.960654	1	0.994217	0.182239	0.719242	1.54458	0.0890027	1	0.643681	3570202	4326501	4456102	1.8152e+06	3559099	3.4911e+06	4279200	4.135e+06	4.4166e+06	3569801	2.4621e+06	1874400	4.0807e+06	6.4436e+06	3.6055e+06	6090897
Q62446	Q62446	Peptidyl-prolyl cis-trans isomerase FKBP3	Fkbp3	sp|Q62446|FKBP3_MOUSE Peptidyl-prolyl cis-trans isomerase FKBP3 OS=Mus musculus OX=10090 GN=Fkbp3 PE=1 SV=2	3	3	0.967471	1	0.92678	1	1	0.225818	0.207663	1	0.56069	0.557438	0.968396	2.49303	0.286842	0.930252	0.491645	0.176298	1	0.399361	0.299125	0.800455	5.07079	0.24858	0.719281	6.24254	0.636061	0.955446	0.812295	37969.9	1.0431e+06	1.1588e+06	47801.3	178760	41889.8	22450.5	64281.7	173800	45260.8	18815.2	38048.2	65253.6	49544.2	35555	73832.6
Q5SWD9	Q5SWD9	Pre-rRNA-processing protein TSR1 homolog	Tsr1	sp|Q5SWD9|TSR1_MOUSE Pre-rRNA-processing protein TSR1 homolog OS=Mus musculus OX=10090 GN=Tsr1 PE=1 SV=1	17	17	0.281554	1	1.48664	1	0.788105	1.02185	0.443272	1	0.709197	0.474933	0.968182	4.22444	0.334628	0.961365	4.56977	0.51856	1	2.67366	0.805776	0.978102	0.924433	0.25644	0.719291	1.58002	0.179975	1	0.585075	3902702	4.7552e+06	2721799	2.0239e+06	4.4171e+06	5577902	3011301	6.0249e+06	4.5604e+06	4.466e+06	2099499	2161601	2842901	5198898	6.0082e+06	2557300
Q9D883;Q8BGJ9	Q9D883	Splicing factor U2AF 35 kDa subunit	U2af1	sp|Q9D883|U2AF1_MOUSE Splicing factor U2AF 35 kDa subunit OS=Mus musculus OX=10090 GN=U2af1 PE=1 SV=4	6	6	0.040124	1	0.387305	1	1	1.00396	0.0960813	1	0.405034	0.0308984	1	2.02877	0.00419077	0.199556	3.90544	0.328825	1	1.33964	0.0909527	0.863747	0.519473	0.274414	0.719385	1.51441	0.0241111	1	0.343019	4711899	5.9481e+06	16474006	16924004	9160101	7.7264e+06	9225695	14848996	10150995	5.3224e+06	3.3502e+06	2.3958e+06	6340196	11748998	2.471e+06	2169500
P05213;P68368	P05213;P68368	Tubulin alpha-1B chain;Tubulin alpha-4A chain	Tuba1b;Tuba4a	sp|P05213|TBA1B_MOUSE Tubulin alpha-1B chain OS=Mus musculus OX=10090 GN=Tuba1b PE=1 SV=2;sp|P68368|TBA4A_MOUSE Tubulin alpha-4A chain OS=Mus musculus OX=10090 GN=Tuba4a PE=1 SV=1	24	2	0.382653	1	9.70752	1	1	0.352821	0.754237	1	0.482914	0.463191	0.970905	5.18252	0.754935	0.993952	1.99883	0.793324	1	0.56961	0.666649	0.952754	2.59278	0.327892	0.768998	9.09836	0.570386	0.949518	0.284972	1.0912e+06	5.3579e+06	201180	15641.5	4.9109e+06	4169502	48224.3	4.0337e+06	2643201	4.3069e+06	62157.9	70113	2.4953e+06	121370	8316203	84780.6
P70195	P70195	Proteasome subunit beta type-7	Psmb7	sp|P70195|PSB7_MOUSE Proteasome subunit beta type-7 OS=Mus musculus OX=10090 GN=Psmb7 PE=1 SV=1	3	3	0.694443	1	1.48814	1	0.726267	0.208586	0.344959	1	0.355777	0.175128	1	4.66083	0.394506	0.951065	0.504633	0.749566	1	0.784322	0.178263	0.894565	9.23609	0.253032	0.719624	5.9425	0.68453	0.954916	1.55424	123610	1.2738e+06	421790	219340	204920	12375.8	43221.4	148250	205970	28114.2	38841.2	272650	159270	221170	90804.9	83067
P08030	P08030	Adenine phosphoribosyltransferase	Aprt	sp|P08030|APT_MOUSE Adenine phosphoribosyltransferase OS=Mus musculus OX=10090 GN=Aprt PE=1 SV=2	4	4	0.806676	1	1.67208	1	1	0.849901	0.307975	1	0.673091	0.462457	0.974514	2.82661	0.00187234	0.191636	0.267643	0.0195604	0.627	0.404486	0.157416	0.905798	10.5611	0.22424	0.719672	6.98816	0.236107	1	1.51129	43799	1.2069e+06	1.2906e+06	30240	66613	25843	15268.1	26148.4	25614.7	26059	25829.6	52910.3	42638.8	56034.8	76207	82877
Q9CY27	Q9CY27	Very-long-chain enoyl-CoA reductase	Tecr	sp|Q9CY27|TECR_MOUSE Very-long-chain enoyl-CoA reductase OS=Mus musculus OX=10090 GN=Tecr PE=1 SV=1	7	7	0.923101	1	1.01813	1	1	0.923736	0.0363852	1	1.80539	0.582549	0.976475	2.3073	0.564347	0.964015	1.95871	0.36709	1	2.9395	0.555815	0.914122	1.17797	0.22835	0.719714	0.784932	0.147111	1	1.50073	1.8486e+06	2007101	1.5858e+06	1.7492e+06	2.4413e+06	2.1671e+06	1.1375e+06	1.7737e+06	1770201	3006599	2492399	1.9721e+06	1.2818e+06	1.4414e+06	2.2243e+06	2.5761e+06
P09411;P09041	P09411	Phosphoglycerate kinase 1	Pgk1	sp|P09411|PGK1_MOUSE Phosphoglycerate kinase 1 OS=Mus musculus OX=10090 GN=Pgk1 PE=1 SV=4	11	11	0.763149	1	1.76845	1	1	0.517572	0.280985	1	0.305609	0.241955	1	8.79182	0.684924	0.987946	0.877394	0.279405	1	0.417898	0.214977	0.829208	10.0204	0.167512	0.719717	21.0382	0.327375	1	0.476295	231080	11535000	2.3337e+06	224060	1.5048e+06	120640	191400	187320	314800	100170	22724.7	205310	160540	401650	265230	112190
Q8QZT1	Q8QZT1	Acetyl-CoA acetyltransferase, mitochondrial	Acat1	sp|Q8QZT1|THIL_MOUSE Acetyl-CoA acetyltransferase, mitochondrial OS=Mus musculus OX=10090 GN=Acat1 PE=1 SV=1	4	4	0.251842	1	5.57534	1	1	1.01587	0.923433	0.995582	0.935845	0.131767	1	4.45077	0.0389996	0.588357	0.401519	0.158597	1	0.489238	0.036681	0.850526	11.0848	0.0623467	0.794857	9.09736	0.602195	0.954089	1.21847	168180	937880	349490	36568.9	28282.8	34048.6	47144.3	28652.8	35269.2	33038.9	82290.8	30602.7	89396.9	24342.3	56139.8	140094
Q76MZ3	Q76MZ3	Serine/threonine-protein phosphatase 2A 65 kDa regulatory subunit A alpha isoform	Ppp2r1a	sp|Q76MZ3|2AAA_MOUSE Serine/threonine-protein phosphatase 2A 65 kDa regulatory subunit A alpha isoform OS=Mus musculus OX=10090 GN=Ppp2r1a PE=1 SV=3	4	4	0.563506	1	2.9153	1	1	0.830082	0.588615	1	0.66629	0.0676393	1	3.90142	0.675342	0.985472	1.1619	0.208357	1	0.449193	0.133475	0.922113	3.35778	0.0739059	0.737839	8.6854	0.185625	1	0.386601	301610	1.0048e+06	1.5945e+06	22329.4	189120	286960	149330	102840	197510	158080	26673.6	60389.1	82356.8	109880	106150	156460
P62751	P62751	60S ribosomal protein L23a	Rpl23a	sp|P62751|RL23A_MOUSE 60S ribosomal protein L23a OS=Mus musculus OX=10090 GN=Rpl23a PE=1 SV=1	19	19	0.611612	1	0.850427	1	0.682406	0.725921	0.417159	1	1.10073	0.697998	0.975501	1.10719	0.0678831	0.677435	1.46205	0.0229387	0.694235	1.54347	0.364262	0.820807	0.757286	0.245746	0.719759	0.717339	0.729063	0.965384	1.05569	640670272	367569920	585729728	734310336	431989888	582059904	817340160	553110144	882750272	626309888	623820032	792390272	609930112	619280000	455140256	502170016
P43276	P43276	Histone H1.5	Hist1h1b	sp|P43276|H15_MOUSE Histone H1.5 OS=Mus musculus OX=10090 GN=Hist1h1b PE=1 SV=2	14	9	0.386093	1	0.604251	1	1	0.879322	0.632263	1	1.13939	0.327543	0.981025	0.556263	0.500957	0.960164	0.757394	0.932367	1	0.967078	0.472252	0.872908	0.734444	0.22915	0.719792	0.575199	0.410215	0.988556	1.27685	113389960	53266992	170999936	182529920	68165984	95644016	153799952	80548976	120339976	94188032	169940000	154099952	130180000	108020040	73795016	177450048
CON__P41361	CON__P41361				20	13	0.138158	1	0.548552	1	1	0.664254	0.509102	1	1.29239	0.297042	0.980601	0.635914	0.461985	0.948993	0.787456	0.634825	1	1.20749	0.443905	0.864271	0.807555	0.184988	0.719837	0.52664	0.233264	1	1.53341	7112102	10600993	13116993	12785993	23647994	8030198	11824997	13091006	16186995	11629001	13871993	27783996	12739002	12776006	8274200	18778004
Q60716	Q60716	Prolyl 4-hydroxylase subunit alpha-2	P4ha2	sp|Q60716|P4HA2_MOUSE Prolyl 4-hydroxylase subunit alpha-2 OS=Mus musculus OX=10090 GN=P4ha2 PE=1 SV=1	7	7	0.690451	1	0.92048	1	0.827061	1.06103	0.0812297	1	0.837172	0.928982	0.987195	1.04275	0.782177	0.992418	1.11253	0.654707	1	0.851756	0.778365	0.973303	0.937279	0.160611	0.719947	1.22424	0.166456	1	0.765602	1.3136e+06	1.6509e+06	1.2387e+06	1.9017e+06	1.7383e+06	1.1995e+06	2.0065e+06	1.6115e+06	1.4808e+06	1.3364e+06	1.1487e+06	1.1338e+06	1453900	1.42e+06	1.432e+06	2.4766e+06
Q99JX7	Q99JX7	Nuclear RNA export factor 1	Nxf1	sp|Q99JX7|NXF1_MOUSE Nuclear RNA export factor 1 OS=Mus musculus OX=10090 GN=Nxf1 PE=1 SV=3	2	2	0.877372	1	0.706258	1	1	0.151708	0.257854	1	0.165954	0.355051	0.974686	3.70405	0.354612	0.965722	3.32292	0.542996	1	0.653427	0.954082	1	1.1147	0.252104	0.719971	5.66865	0.235064	1	0.196642	952640	54969.6	37544.8	215360	4.207e+06	27079	321630	993390	1.3532e+06	20452.5	100433	32027.1	1.1151e+06	53064.5	45250.4	35951.2
P30285	P30285	Cyclin-dependent kinase 4	Cdk4	sp|P30285|CDK4_MOUSE Cyclin-dependent kinase 4 OS=Mus musculus OX=10090 GN=Cdk4 PE=1 SV=1	2	1	0.426258	1	2.15131	1	1	1.07966	0.996762	1	1.00296	0.799333	0.984414	1.1798	0.167575	0.838775	0.595997	0.0968187	0.95678	0.315487	0.291662	0.802177	1.97954	0.188194	0.720015	3.73962	0.267266	1	0.529343	65659.9	245600	67493.9	22511.2	135370	88876	53416.5	55608	59417	68250	14026.3	40903.7	22716	50462.9	170920	69418.2
O88569	O88569	Heterogeneous nuclear ribonucleoproteins A2/B1	Hnrnpa2b1	sp|O88569|ROA2_MOUSE Heterogeneous nuclear ribonucleoproteins A2/B1 OS=Mus musculus OX=10090 GN=Hnrnpa2b1 PE=1 SV=2	8	8	0.966835	1	1.09007	1	0.966742	0.576031	0.779693	1	1.43721	0.198073	1	8.11188	0.661162	0.978331	0.836221	0.409428	1	0.46825	0.185383	0.879336	9.70064	0.178352	0.720078	17.3238	0.544129	0.955861	0.55996	211780	6.1015e+06	4316902	114990	2.2845e+06	62719	127140	201790	203430	153000	13064.6	141340	21378.6	97503	101040	155970
P05064;P05063;Q91Y97	P05064	Fructose-bisphosphate aldolase A	Aldoa	sp|P05064|ALDOA_MOUSE Fructose-bisphosphate aldolase A OS=Mus musculus OX=10090 GN=Aldoa PE=1 SV=2	14	14	0.981423	1	1.03363	1	1	0.109066	0.874266	1	1.17494	0.193269	1	11.2143	0.627184	0.96947	0.565103	0.61693	1	1.79997	0.115557	0.909546	19.8448	0.27089	0.720088	6.2303	0.318065	1	3.18521	1563700	22493014	16739994	1.722e+06	6552603	184530	117500	1.231e+06	2.7401e+06	226840	2.0735e+06	1833799	968351	677830	2.1969e+06	514020
P48678	P48678	Prelamin-A/C;Lamin-A/C	Lmna	sp|P48678|LMNA_MOUSE Prelamin-A/C OS=Mus musculus OX=10090 GN=Lmna PE=1 SV=2	17	16	0.539986	1	2.67405	1	0.748124	0.246829	0.370786	1	0.293111	0.201061	1	7.21631	0.856792	0.991502	0.89598	0.568577	1	0.533206	0.160917	0.912508	8.0541	0.193702	0.720111	13.5338	0.615002	0.955279	0.59511	487820	8.0834e+06	2.5694e+06	192060	829860	134800	275090	404170	998881	403700	24516.1	319160	406490	616450	416290	466070
P34884	P34884	Macrophage migration inhibitory factor	Mif	sp|P34884|MIF_MOUSE Macrophage migration inhibitory factor OS=Mus musculus OX=10090 GN=Mif PE=1 SV=2	2	2	0.67584	1	1.77064	1	1	0.162044	0.529655	1	1.67731	0.244221	1	7.67252	0.378369	0.96047	0.42404	0.713096	1	1.42347	0.0828193	0.908048	18.0938	0.243538	0.720142	5.39002	0.117624	1	3.35692	119820	1.7651e+06	497940	84708	415390	16867	17152.5	56753	156850	69568.4	43629	204639	28629.5	90381.4	19275.8	43087
Q9D819	Q9D819	Inorganic pyrophosphatase	Ppa1	sp|Q9D819|IPYR_MOUSE Inorganic pyrophosphatase OS=Mus musculus OX=10090 GN=Ppa1 PE=1 SV=1	3	3	0.539687	1	3.12467	1	1	0.153018	0.493788	1	0.662314	0.300755	0.985723	4.94604	0.904228	0.992749	0.923205	0.402533	1	0.573868	0.285142	0.796307	5.35746	0.188377	0.71771	8.61876	0.47854	0.945031	0.621604	45740.1	1.0139e+06	45746.7	18092.1	395530	22578.5	97828.9	29403.5	262690	11463.4	45740	29750.6	40347	35274.7	24118.2	34010.8
Q00612;P97324;REV__P46662	Q00612	Glucose-6-phosphate 1-dehydrogenase X	G6pdx	sp|Q00612|G6PD1_MOUSE Glucose-6-phosphate 1-dehydrogenase X OS=Mus musculus OX=10090 GN=G6pdx PE=1 SV=3	8	8	0.548523	1	1.36159	1	0.892377	1.13669	0.570666	1	0.878082	0.535477	0.966613	2.18528	0.625662	0.973399	1.55441	0.780376	1	1.28492	0.432641	0.862628	1.40586	0.2701	0.720265	1.70071	0.389455	0.982418	0.826629	810400	2.0211e+06	586070	1.232e+06	1.1501e+06	735930	903819	1.1342e+06	800870	854700	555020	898290	922280	796330	1.223e+06	1.4603e+06
Q922Q4	Q922Q4	Pyrroline-5-carboxylate reductase 2	Pycr2	sp|Q922Q4|P5CR2_MOUSE Pyrroline-5-carboxylate reductase 2 OS=Mus musculus OX=10090 GN=Pycr2 PE=1 SV=1	2	2	0.00012215	0.092	0.952152	1	1	6.26656	0.0541337	1	2.36954	0.591021	0.975108	1.29762	0.69856	0.987718	1.15424	0.797913	1	0.896435	0.306906	0.79041	1.12422	0.275455	0.720276	1.44753	0.329078	1	0.776648	259570	260330	273600	272950	272490	230640	263100	203730	36898.4	219960	225480	116770	72384.2	79350.9	344660	215640
P10605	P10605	Cathepsin B;Cathepsin B light chain;Cathepsin B heavy chain	Ctsb	sp|P10605|CATB_MOUSE Cathepsin B OS=Mus musculus OX=10090 GN=Ctsb PE=1 SV=2	3	3	0.55646	1	1.33305	1	1	1.53439	0.495077	1	1.13478	0.462564	0.972042	1.59617	0.867609	0.987369	1.06205	0.477423	1	0.791882	0.481386	0.880238	1.50291	0.227788	0.720343	2.01567	0.289415	1	0.745615	190680	611130	258310	242780	267770	152080	298120	258460	148030	204620	133280	178110	150910	147590	211670	343090
Q60692	Q60692	Proteasome subunit beta type-6	Psmb6	sp|Q60692|PSB6_MOUSE Proteasome subunit beta type-6 OS=Mus musculus OX=10090 GN=Psmb6 PE=1 SV=3	2	2	0.703142	1	1.48817	1	0.824709	3.39702	0.81629	1	0.827285	0.258593	1	3.70613	0.766468	0.993448	0.936858	0.359188	1	0.635685	0.226242	0.816936	3.95592	0.186807	0.720397	5.83014	0.375205	1	0.678529	107240	1.216e+06	268070	159720	333710	87621	89759	96718	26872	28938.4	79538.2	103240	35521.2	157810	93000	141430
Q9DCE5	Q9DCE5	p21-activated protein kinase-interacting protein 1	Pak1ip1	sp|Q9DCE5|PK1IP_MOUSE p21-activated protein kinase-interacting protein 1 OS=Mus musculus OX=10090 GN=Pak1ip1 PE=1 SV=2	9	9	0.530942	1	0.735784	1	1	0.859148	0.548016	1	0.925786	0.497828	0.958528	2.10411	0.216814	0.897403	2.97949	0.225502	1	2.8815	0.244086	0.798011	0.706197	0.226396	0.720501	0.730213	0.824314	0.976147	0.967111	2.9083e+06	1.7755e+06	4.3814e+06	3.9962e+06	1.6824e+06	3.4651e+06	3.7802e+06	2.5435e+06	3.7453e+06	3.4321e+06	2.6924e+06	3.2613e+06	3.0896e+06	3.6571e+06	2382801	2128000
Q9CPQ3	Q9CPQ3	Mitochondrial import receptor subunit TOM22 homolog	Tomm22	sp|Q9CPQ3|TOM22_MOUSE Mitochondrial import receptor subunit TOM22 homolog OS=Mus musculus OX=10090 GN=Tomm22 PE=1 SV=3	1	1	0.784958	1	0.618075	1	1	0.227472	0.613295	1	1.51195	0.441388	0.96726	0.774884	0.304471	0.945085	0.387957	0.258979	1	2.21584	0.542196	0.906745	1.99735	0.251582	0.720515	0.349701	0.144654	1	5.71158	54470	40958	866230	13874.1	37135.1	20139.9	6715.91	97774	103960	58268	399120	105954	84080	94915.2	63936	41645.9
P30416	P30416	Peptidyl-prolyl cis-trans isomerase FKBP4;Peptidyl-prolyl cis-trans isomerase FKBP4, N-terminally processed	Fkbp4	sp|P30416|FKBP4_MOUSE Peptidyl-prolyl cis-trans isomerase FKBP4 OS=Mus musculus OX=10090 GN=Fkbp4 PE=1 SV=5	12	12	0.861329	1	1.62511	1	1	0.293517	0.331966	1	0.675499	0.329542	0.97784	10.8263	0.784559	0.990794	0.840335	0.285461	1	0.58691	0.309029	0.792915	12.8833	0.245513	0.720553	18.4463	0.540434	0.957586	0.698424	39731	8489096	4077699	77328	144740	19258.7	47412	100320	153580	19269	38835	41704	54735	39688	26349	75339
Q9Z2U1	Q9Z2U1	Proteasome subunit alpha type-5	Psma5	sp|Q9Z2U1|PSA5_MOUSE Proteasome subunit alpha type-5 OS=Mus musculus OX=10090 GN=Psma5 PE=1 SV=1	4	4	0.572585	1	1.91206	1	0.66984	44.344	0.815104	1	1.47626	0.248114	1	2.53402	0.428404	0.941539	1.27723	0.373659	1	0.380866	0.361174	0.823249	1.984	0.255635	0.720656	6.65331	0.275855	1	0.298198	303320	1484199	105695	415180	984680	244640	342470	461650	7626.4	239740	15360.7	278500	19799.2	235690	350680	300690
P15864	P15864	Histone H1.2	Hist1h1c	sp|P15864|H12_MOUSE Histone H1.2 OS=Mus musculus OX=10090 GN=Hist1h1c PE=1 SV=2	21	6	0.384388	1	0.429447	1	1	1.0465	0.951945	0.998831	0.980607	0.31432	0.988049	0.372953	0.500562	0.96232	0.628693	0.750253	1	0.82454	0.465488	0.871564	0.593219	0.223805	0.720759	0.452316	0.527398	0.959173	1.31151	69724968	20845992	169300000	136639984	30244994	61016968	118089992	36839020	61411984	57437964	92366048	112870072	105210024	70223040	35658008	158309904
Q60598	Q60598	Src substrate cortactin	Cttn	sp|Q60598|SRC8_MOUSE Src substrate cortactin OS=Mus musculus OX=10090 GN=Cttn PE=1 SV=2	6	6	0.494379	1	0.706693	1	0.806365	4.47313	0.255658	1	1.30937	0.901506	0.983103	1.06981	0.847678	0.993503	1.09643	0.556589	1	1.28975	0.940993	1	0.975719	0.276469	0.720781	0.82947	0.552509	0.956036	1.17632	1.2679e+06	1.0636e+06	2502499	2.1284e+06	833060	924530	1.8892e+06	965210	266070	1.1584e+06	1.4889e+06	1590999	1.3013e+06	878540	731300	745770
P14873	P14873	Microtubule-associated protein 1B;MAP1B heavy chain;MAP1 light chain LC1	Map1b	sp|P14873|MAP1B_MOUSE Microtubule-associated protein 1B OS=Mus musculus OX=10090 GN=Map1b PE=1 SV=2	127	124	0.115131	1	6.52025	1	1	1.02247	0.509997	1	0.527321	0.457225	0.974028	3.02833	0.261524	0.929174	3.81261	0.797488	1	1.35632	0.41007	0.844469	0.794293	0.276933	0.720839	2.23275	0.109272	1	0.355746	287740128	320289824	43744980	150289984	15352002	297909920	342210176	547639872	373800096	318919936	63423000	124269984	113889960	583749952	468580096	15065006
Q921E6	Q921E6	Polycomb protein EED	Eed	sp|Q921E6|EED_MOUSE Polycomb protein EED OS=Mus musculus OX=10090 GN=Eed PE=1 SV=1	4	4	0.275044	1	0.556843	1	1	37.055	0.00129515	0.776	36.2857	0.994833	0.999966	1.00786	0.615347	0.978856	1.55215	0.386132	1	2.19588	0.4265	0.862409	0.649333	0.198848	0.720872	0.458979	0.170239	1	1.41473	490620	153731	533230	514400	437370	558850	391100	346160	11414	761080	454220	619710	22554.6	12056.4	733000	488480
P62305	P62305	Small nuclear ribonucleoprotein E	Snrpe	sp|P62305|RUXE_MOUSE Small nuclear ribonucleoprotein E OS=Mus musculus OX=10090 GN=Snrpe PE=1 SV=1	2	2	0.0469196	1	3.63788	1	0.698289	0.0268369	0.104729	1	0.0868758	0.0348855	1	4.20471	0.981464	0.996776	1.01024	0.450392	1	0.509231	0.0322772	0.893	4.16209	0.118375	0.745047	8.25697	0.44196	0.966467	0.504069	506520	620250	85466.6	229420	186540	76210.2	171590	186770	5018097	247210	18333.8	69018.3	438270	1.3931e+06	215620	77486.4
P97807	P97807	Fumarate hydratase, mitochondrial	Fh	sp|P97807|FUMH_MOUSE Fumarate hydratase, mitochondrial OS=Mus musculus OX=10090 GN=Fh PE=1 SV=3	7	7	0.865024	1	1.4016	1	0.850506	0.617642	0.191428	1	0.312658	0.467581	0.969802	3.82125	0.300484	0.942654	0.514115	0.161152	1	0.384364	0.328508	0.805078	7.43269	0.274353	0.720946	9.94176	0.708587	0.972045	0.747622	38923	2.7747e+06	377270	59804	571320	15821.1	73161	74676	71586	34540.1	13364.6	78246	79790	140090	86621	58305
Q99K85	Q99K85	Phosphoserine aminotransferase	Psat1	sp|Q99K85|SERC_MOUSE Phosphoserine aminotransferase OS=Mus musculus OX=10090 GN=Psat1 PE=1 SV=1	8	8	0.734221	1	2.26079	1	1	1.01919	0.836269	1	0.880788	0.645623	0.966556	2.53592	0.128226	0.795881	0.313163	0.0881345	0.935273	0.311598	0.324344	0.796528	8.09774	0.312641	0.752918	8.13841	0.990728	0.998079	0.995003	20958.7	2.0922e+06	60308.1	19232	685130	13786.7	25932.7	48367.3	25372.6	22092.4	36929.3	20879.4	14685.2	58112	37308.6	75483.2
P24288	P24288	Branched-chain-amino-acid aminotransferase, cytosolic	Bcat1	sp|P24288|BCAT1_MOUSE Branched-chain-amino-acid aminotransferase, cytosolic OS=Mus musculus OX=10090 GN=Bcat1 PE=1 SV=2	4	4	0.705093	1	1.654	1	1	0.343815	0.168238	1	0.356627	0.2742	1	3.93491	0.0240726	0.5092	0.395592	0.00338898	0.279692	0.332824	0.114005	0.908923	9.94687	0.0917488	0.721009	11.8228	0.470331	0.953272	0.84133	67227	995890	427310	74969	119510	17254.4	32617.5	31276.7	75660	24640.4	21930.9	19398.5	28830	130630	47521.4	78573.4
P08207	P08207	Protein S100-A10	S100a10	sp|P08207|S10AA_MOUSE Protein S100-A10 OS=Mus musculus OX=10090 GN=S100a10 PE=1 SV=2	3	3	0.104955	0.999566	0.639395	1	1	1.00927	0.421631	1	1.39444	0.505334	0.961427	2.12426	0.302101	0.943561	2.58277	0.179231	1	3.60971	0.53337	0.90028	0.822474	0.0874381	0.721009	0.588486	0.278545	1	1.39761	614310	550020	797990	772080	1.2195e+06	650320	1.0586e+06	512770	700250	717480	1.1223e+06	1.1968e+06	478960	1.0476e+06	485250	712290
P99027	P99027	60S acidic ribosomal protein P2	Rplp2	sp|P99027|RLA2_MOUSE 60S acidic ribosomal protein P2 OS=Mus musculus OX=10090 GN=Rplp2 PE=1 SV=3	4	4	0.999664	1	1.00038	1	0.891463	0.388323	0.160768	1	0.314941	0.07738	1	5.36416	0.84851	0.993551	1.07047	0.593178	1	0.744999	0.0724068	0.923324	5.01104	0.083111	0.72102	7.20022	0.488249	0.949854	0.695957	1.0321e+06	4311803	4620599	826920	2.4542e+06	299550	416230	598390	1.0841e+06	124780	402920	500230	1.3539e+06	639210	299730	672050
P07901	P07901	Heat shock protein HSP 90-alpha	Hsp90aa1	sp|P07901|HS90A_MOUSE Heat shock protein HSP 90-alpha OS=Mus musculus OX=10090 GN=Hsp90aa1 PE=1 SV=4	27	16	0.995803	1	0.994237	1	1	0.619922	0.0176151	1	0.639431	0.32023	0.993736	2.77683	0.686177	0.98741	0.801211	0.0517292	0.834261	0.636059	0.319729	0.793662	3.46579	0.177181	0.72102	4.36568	0.6613	0.949846	0.793872	2110101	19873004	13881992	2.999e+06	6.6367e+06	722340	2528001	3572100	3.014e+06	1.3497e+06	1.4789e+06	1.635e+06	2.5175e+06	2.1375e+06	1.9748e+06	3181001
Q8BK64	Q8BK64	Activator of 90 kDa heat shock protein ATPase homolog 1	Ahsa1	sp|Q8BK64|AHSA1_MOUSE Activator of 90 kDa heat shock protein ATPase homolog 1 OS=Mus musculus OX=10090 GN=Ahsa1 PE=1 SV=2	10	10	0.610237	1	1.20859	1	1	1.53465	0.70992	1	0.887061	0.5223	0.969478	2.82289	0.563326	0.962516	2.00634	0.604142	1	1.86455	0.297745	0.802066	1.40699	0.242442	0.721084	1.51398	0.715248	0.967217	0.929329	1.4586e+06	2.6341e+06	2.3859e+06	1.283e+06	1393600	1.1449e+06	1.7482e+06	1.3509e+06	907790	1.3616e+06	993040	1.605e+06	1.0725e+06	1.9862e+06	1.9974e+06	2.1759e+06
Q8BLY2	Q8BLY2	Probable threonine--tRNA ligase 2, cytoplasmic	Tarsl2	sp|Q8BLY2|SYTC2_MOUSE Threonine--tRNA ligase 2, cytoplasmic OS=Mus musculus OX=10090 GN=Tarsl2 PE=1 SV=1	1	1	0.376812	1	1.9573	1	1	0.290879	0.326304	1	0.503125	0.484797	0.963076	1.67521	0.893738	0.990504	1.10841	0.635272	1	0.76278	0.665647	0.953635	1.51137	0.27076	0.721192	2.1962	0.616526	0.954591	0.688177	152020	54014	98972.8	40227.2	24923	20634.1	63550	164360	206120	20972.4	61193.2	54732.5	48619	138327	36632.2	35576.2
P84089	P84089	Enhancer of rudimentary homolog	Erh	sp|P84089|ERH_MOUSE Enhancer of rudimentary homolog OS=Mus musculus OX=10090 GN=Erh PE=1 SV=1	1	1	0.660656	1	1.31863	1	0.863163	0.281728	0.786405	1	0.878181	0.0199228	1	8.44452	0.719184	0.991808	1.3926	0.0268194	0.752211	3.56777	0.220689	0.817497	6.06385	0.251306	0.721265	2.36689	0.359041	1	2.56195	468280	1.459e+06	1.0438e+06	375240	628850	258750	25601.6	382340	483840	208750	309310	659610	372520	424510	131350	77051.9
Q8JZQ9	Q8JZQ9	Eukaryotic translation initiation factor 3 subunit B	Eif3b	sp|Q8JZQ9|EIF3B_MOUSE Eukaryotic translation initiation factor 3 subunit B OS=Mus musculus OX=10090 GN=Eif3b PE=1 SV=1	10	10	0.785542	1	1.37341	1	1	0.947556	0.000628203	0.662667	0.585264	0.632694	0.962623	1.62769	0.202928	0.896104	0.618339	0.0118687	0.713053	0.361363	0.366573	0.824317	2.63236	0.181846	0.721267	4.50431	0.0681309	1	0.584409	301300	3.1014e+06	1.4148e+06	281010	877040	248780	380370	523330	387550	211250	208800	224090	356310	377370	865039	621420
O08547	O08547	Vesicle-trafficking protein SEC22b	Sec22b	sp|O08547|SC22B_MOUSE Vesicle-trafficking protein SEC22b OS=Mus musculus OX=10090 GN=Sec22b PE=1 SV=3	4	4	0.128515	1	10.775	1	0.93155	0.266027	0.777199	1	0.863979	0.528502	0.966668	2.71369	0.296083	0.939501	0.397988	0.221734	1	0.333478	0.159608	0.913933	6.81852	0.132502	0.729549	8.13754	0.374382	1	0.83791	100790	1530001	81906.7	25035.7	23606.4	74757.5	56846.9	44950.2	216490	42464.2	45164.1	58596	102830	30338.7	649990	62156.3
Q9Z0N1;Q9Z0N2	Q9Z0N1;Q9Z0N2	Eukaryotic translation initiation factor 2 subunit 3, X-linked;Eukaryotic translation initiation factor 2 subunit 3, Y-linked	Eif2s3x;Eif2s3y	sp|Q9Z0N1|IF2G_MOUSE Eukaryotic translation initiation factor 2 subunit 3, X-linked OS=Mus musculus OX=10090 GN=Eif2s3x PE=1 SV=2;sp|Q9Z0N2|IF2H_MOUSE Eukaryotic translation initiation factor 2 subunit 3, Y-linked OS=Mus musculus OX=10090 GN=Eif2s3y PE=1 S	17	17	0.0600739	1	1.89709	1	0.908213	0.516788	0.629985	1	0.702337	0.300234	0.988402	3.2242	0.269344	0.931989	2.56012	0.66879	1	1.47072	0.30996	0.788478	1.25939	0.250884	0.721288	2.19226	0.277474	1	0.574473	11196999	8739297	6350498	3.8649e+06	5.7764e+06	7596498	6.412e+06	9948897	15199003	10317006	2570299	3464598	3.8929e+06	10602997	11483007	2.6393e+06
P45376	P45376	Aldose reductase	Akr1b1	sp|P45376|ALDR_MOUSE Aldo-keto reductase family 1 member B1 OS=Mus musculus OX=10090 GN=Akr1b1 PE=1 SV=3	3	3	0.948177	1	1.10693	1	1	0.703627	0.260294	1	0.47228	0.290804	0.994232	4.26081	0.419516	0.934058	1.4656	0.884604	1	0.916556	0.380119	0.835303	2.9072	0.271725	0.72138	4.64871	0.348194	1	0.625379	50779	774900	866720	89965	73803.8	51295	92768.9	66756	96972	91438	22699.3	37433.2	75874	107590	37966.8	26899
P70168	P70168	Importin subunit beta-1	Kpnb1	sp|P70168|IMB1_MOUSE Importin subunit beta-1 OS=Mus musculus OX=10090 GN=Kpnb1 PE=1 SV=2	12	12	0.689055	1	2.13159	1	0.776846	0.683363	0.573699	1	1.24783	0.412623	0.978924	4.03597	0.571173	0.969116	0.679189	0.00312217	0.285455	0.482778	0.365175	0.822229	5.94234	0.244873	0.721424	8.35989	0.617085	0.953963	0.710816	139930	7177904	1.4901e+06	137330	507890	68057	126400	557660	246800	104150	116390	142130	149890	61578	227750	284830
CON__P21752	CON__P21752				1	1	0.783598	1	0.855539	1	1	0.472825	0.885566	1	1.2505	0.00820085	1	0.107393	0.00195817	0.18	0.0497412	0.43211	1	0.4824	0.234554	0.80006	2.15904	0.254748	0.721522	0.222623	0.062169	1	9.69821	35698.1	66490.2	113523	48288.2	33686.9	14085.6	45710.1	17845.8	47724.4	43748.5	427630	560230	47333.8	647030	338540	680570
Q61598	Q61598	Rab GDP dissociation inhibitor beta	Gdi2	sp|Q61598|GDIB_MOUSE Rab GDP dissociation inhibitor beta OS=Mus musculus OX=10090 GN=Gdi2 PE=1 SV=1	9	8	0.616983	1	2.9191	1	0.816199	0.884598	0.656232	1	1.39473	0.214598	1	13.0324	0.780568	0.99521	1.2762	0.61646	1	1.60352	0.179264	0.892322	10.2119	0.227664	0.721729	8.1274	0.648802	0.957238	1.25647	138370	4418399	1.3797e+06	32441	429370	49084	77774	117590	86557	44121.4	139040	145149	126270	37681.3	131870	12641.6
P13439	P13439	Uridine 5-monophosphate synthase;Orotate phosphoribosyltransferase;Orotidine 5-phosphate decarboxylase	Umps	sp|P13439|UMPS_MOUSE Uridine 5-monophosphate synthase OS=Mus musculus OX=10090 GN=Umps PE=1 SV=3	4	4	0.110362	1	1.93538	1	1	0.964933	0.215237	1	1.5132	0.62211	0.966409	1.16767	0.130037	0.79455	0.696926	0.166972	1	0.67809	0.12014	0.90327	1.67546	0.160338	0.721821	1.722	0.896856	0.978237	0.972972	583620	989379	298970	378120	535410	378650	451070	546210	470020	583260	451270	326470	357350	237980	756450	767370
Q6PFR5	Q6PFR5	Transformer-2 protein homolog alpha	Tra2a	sp|Q6PFR5|TRA2A_MOUSE Transformer-2 protein homolog alpha OS=Mus musculus OX=10090 GN=Tra2a PE=1 SV=1	4	4	0.00477147	0.96	3.53466	1	1	10.9381	0.511751	1	0.549773	0.324642	0.983178	3.45719	0.581938	0.9636	1.65887	0.468979	1	0.440656	0.0860369	0.897409	2.08406	0.0827541	0.73544	7.84555	0.114564	1	0.265636	1.729e+06	1988299	645600	422270	529440	836360	1.3426e+06	627110	81336.9	254440	665820	77911.8	381240	484690	272390	207820
Q6NVF9	Q6NVF9	Cleavage and polyadenylation specificity factor subunit 6	Cpsf6	sp|Q6NVF9|CPSF6_MOUSE Cleavage and polyadenylation specificity factor subunit 6 OS=Mus musculus OX=10090 GN=Cpsf6 PE=1 SV=1	1	1	0.296258	1	2.18141	1	1	1.38038	0.459556	1	1.33376	0.126873	1	3.23324	0.688348	0.988154	1.10196	0.0527263	0.828282	1.5211	0.178316	0.890305	2.93408	0.282558	0.721875	2.12559	0.267486	1	1.38036	104740	459140	130820	118940	65294	61463	59535	114100	54145	102290	82194	130610	52192.2	114640	70111	58649.3
Q9CWJ9	Q9CWJ9	Bifunctional purine biosynthesis protein PURH;Phosphoribosylaminoimidazolecarboxamide formyltransferase;IMP cyclohydrolase	Atic	sp|Q9CWJ9|PUR9_MOUSE Bifunctional purine biosynthesis protein PURH OS=Mus musculus OX=10090 GN=Atic PE=1 SV=2	10	10	0.520372	1	3.60041	1	1	1.47698	0.529205	1	1.48114	0.265872	1	7.65773	0.467002	0.949291	2.53765	0.956135	1	0.976132	0.632675	0.952434	3.01764	0.274134	0.721957	7.84497	0.470102	0.954392	0.38466	70604	3.6501e+06	567910	42292	116710	1409500	28085	120270	113900	44189.1	133490	45937	29353	65028.9	60484	49726
P41731	P41731	CD63 antigen	Cd63	sp|P41731|CD63_MOUSE CD63 antigen OS=Mus musculus OX=10090 GN=Cd63 PE=1 SV=2	2	2	0.164874	1	6.40271	1	1	2.50883	0.524258	1	0.453338	0.39525	0.979656	2.77882	0.390845	0.952534	0.548381	0.320636	1	0.356029	0.257817	0.787853	5.06731	0.250442	0.722425	7.80503	0.688832	0.95473	0.649236	100960	1.2618e+06	88197.6	32152.7	61086.4	24457.3	109260	130770	28075.1	10247.1	47923.9	194730	90485	112453	66914.9	165040
Q9DBC7	Q9DBC7	cAMP-dependent protein kinase type I-alpha regulatory subunit;cAMP-dependent protein kinase type I-alpha regulatory subunit, N-terminally processed	Prkar1a	sp|Q9DBC7|KAP0_MOUSE cAMP-dependent protein kinase type I-alpha regulatory subunit OS=Mus musculus OX=10090 GN=Prkar1a PE=1 SV=3	4	4	0.113832	1	10.6471	1	1	1.5514	0.542415	1	0.376071	0.229555	1	3.39646	0.750288	0.996611	1.43884	0.50701	1	0.444585	0.512384	0.899769	2.36056	0.19684	0.727685	7.6396	0.412257	0.984106	0.308989	473080	877850	304640	28465	25570.8	550530	777730	47520.3	175970	507570	54475	21708.3	80906.1	621860	632300	95609.5
Q9D0J4	Q9D0J4	ADP-ribosylation factor-like protein 2	Arl2	sp|Q9D0J4|ARL2_MOUSE ADP-ribosylation factor-like protein 2 OS=Mus musculus OX=10090 GN=Arl2 PE=1 SV=1	4	4	0.262432	1	0.583094	1	1	1.27893	0.156562	1	0.842551	0.439252	0.97483	0.52878	0.820116	0.997072	1.12852	0.763597	1	0.852717	0.117657	0.897821	0.468561	0.255215	0.722186	0.620112	0.0469355	1	0.755606	515880	211430	418410	723620	600130	749710	777000	601120	551120	590880	484490	527690	588880	678510	911529	1.1344e+06
O55142	O55142	60S ribosomal protein L35a	Rpl35a	sp|O55142|RL35A_MOUSE 60S ribosomal protein L35a OS=Mus musculus OX=10090 GN=Rpl35a PE=1 SV=2	15	15	0.0734924	1	0.251666	1	0.97432	1.42801	0.511321	1	1.56483	0.274811	1	0.314667	0.241059	0.913585	0.358724	0.948598	1	0.953674	0.87461	0.982555	0.877184	0.198042	0.722203	0.329952	0.186006	1	2.65852	156519936	46513976	452649920	356220064	241700016	106950008	210790080	40824996	68116976	127890016	279350080	484049792	260239904	104939968	96959056	292059872
Q99JI6;P62835	Q99JI6;P62835	Ras-related protein Rap-1b;Ras-related protein Rap-1A	Rap1b;Rap1a	sp|Q99JI6|RAP1B_MOUSE Ras-related protein Rap-1b OS=Mus musculus OX=10090 GN=Rap1b PE=1 SV=2;sp|P62835|RAP1A_MOUSE Ras-related protein Rap-1A OS=Mus musculus OX=10090 GN=Rap1a PE=1 SV=1	2	2	0.282543	1	0.631874	1	0.686715	5.50366	0.536119	1	0.525877	0.250081	1	3.22775	0.486095	0.956437	1.66385	0.876191	1	0.853137	0.0697406	0.944179	1.93992	0.244106	0.722294	3.78339	0.415721	0.977851	0.512748	512660	485750	844710	1.2182e+06	478680	355620	187480	255310	46739.6	301060	31895.1	238970	230740	272640	528030	62027.1
P13020;CON__Q3SX14	P13020	Gelsolin	Gsn	sp|P13020|GELS_MOUSE Gelsolin OS=Mus musculus OX=10090 GN=Gsn PE=1 SV=3	22	22	0.0960676	1	0.465323	1	1	0.902599	0.546742	1	1.45768	0.158842	1	0.370244	0.304749	0.94212	0.568597	0.827662	1	0.888715	0.443617	0.866151	0.651153	0.198473	0.72233	0.416606	0.404728	0.988816	1.563	16849994	8.3475e+06	29559014	29150014	19215008	18179996	31651982	10500006	20179004	15266004	28549988	52932972	29518010	12921003	16946998	33023020
Q9CY64	Q9CY64	Biliverdin reductase A	Blvra	sp|Q9CY64|BIEA_MOUSE Biliverdin reductase A OS=Mus musculus OX=10090 GN=Blvra PE=1 SV=1	5	5	0.23118	1	0.151282	1	1	1.65343	0.474505	1	0.805052	0.171944	1	0.104525	0.199993	0.887049	0.710938	0.164143	1	0.661522	0.229609	0.804783	0.147025	0.245348	0.722368	0.158008	0.805944	0.97308	0.930492	631410	21889.2	649820	953470	757450	559510	1.0113e+06	903549	483610	601190	609970	1.1232e+06	924251	924160	910270	1.1009e+06
P34022	P34022	Ran-specific GTPase-activating protein	Ranbp1	sp|P34022|RANG_MOUSE Ran-specific GTPase-activating protein OS=Mus musculus OX=10090 GN=Ranbp1 PE=1 SV=2	2	2	0.768184	1	1.7446	1	1	0.493158	0.263757	1	0.449296	0.427704	0.9782	4.01264	0.716186	0.990699	0.67421	0.98005	1	0.974925	0.201997	0.854817	5.95161	0.255581	0.722371	4.11584	0.499697	0.944011	1.44602	74228	950940	1.3293e+06	32572	81569	19219.6	71060	65134	90519	79184.8	88752.8	38272	76076	271326	20596.3	34843
Q8R016	Q8R016	Bleomycin hydrolase	Blmh	sp|Q8R016|BLMH_MOUSE Bleomycin hydrolase OS=Mus musculus OX=10090 GN=Blmh PE=1 SV=1	1	1	0.183203	1	2.62637	1	1	1.19266	0.11021	1	0.150756	0.386371	0.976479	2.2873	0.826782	0.991157	0.82434	0.338863	1	0.456022	0.309116	0.79127	2.77471	0.0910783	0.722421	5.01577	0.465875	0.957047	0.553197	89423	221010	91665.4	28022.5	59705.2	112995	15954.8	72142.4	42481	11735.7	45307.3	41409.6	430620	80268.2	20665.2	76169.5
P19157;P46425	P19157;P46425	Glutathione S-transferase P 1;Glutathione S-transferase P 2	Gstp1;Gstp2	sp|P19157|GSTP1_MOUSE Glutathione S-transferase P 1 OS=Mus musculus OX=10090 GN=Gstp1 PE=1 SV=2;sp|P46425|GSTP2_MOUSE Glutathione S-transferase P 2 OS=Mus musculus OX=10090 GN=Gstp2 PE=1 SV=2	4	4	0.702522	1	2.11685	1	1	0.496859	0.332052	1	0.594451	0.335433	0.963673	5.23093	0.282256	0.923782	0.591188	0.522722	1	0.686135	0.204362	0.846555	8.84816	0.246712	0.717363	7.62377	0.697639	0.962686	1.1606	47324	1.7403e+06	200680	23938.3	518670	38647.6	28497.9	30978.7	65278	29937	24030.4	74144.8	57632	69577.7	39748.6	33326
Q8K224	Q8K224	N-acetyltransferase 10	Nat10	sp|Q8K224|NAT10_MOUSE RNA cytidine acetyltransferase OS=Mus musculus OX=10090 GN=Nat10 PE=1 SV=1	48	48	0.584243	1	0.777305	1	1	1.24668	0.593905	1	1.08663	0.182268	1	0.546492	0.324532	0.966927	0.78477	0.456982	1	0.860122	0.383026	0.836939	0.696372	0.254658	0.722504	0.635365	0.653631	0.953752	1.09602	51642004	23595996	55652984	56866964	28618012	49785012	65949976	38364024	40208996	59684008	62508980	44451988	52130968	49038028	47516980	71949960
P26350	P26350	Prothymosin alpha;Prothymosin alpha, N-terminally processed;Thymosin alpha	Ptma	sp|P26350|PTMA_MOUSE Prothymosin alpha OS=Mus musculus OX=10090 GN=Ptma PE=1 SV=2	3	3	0.976599	1	1.07621	1	1	0.0636848	0.97973	0.996671	1.02199	0.807923	0.986088	1.6729	0.123721	0.7987	0.119498	0.221629	1	0.195592	0.164655	0.890274	13.9994	0.244663	0.722866	8.55303	0.39219	0.983103	1.63678	50560.9	2.0928e+06	2.2611e+06	19139.9	638070	32663.2	30326.7	12664.9	364860	16690.9	52848.3	62365.4	80932.9	17111.5	31887.6	190827
Q8BML9	Q8BML9		Qars	sp|Q8BML9|SYQ_MOUSE Glutamine--tRNA ligase OS=Mus musculus OX=10090 GN=Qars PE=1 SV=1	8	7	0.3684	1	0.602353	1	1	1.91219	0.935517	0.995756	0.977479	0.45543	0.974396	3.00293	0.212719	0.89322	4.69941	0.493131	1	2.14481	0.363103	0.824763	0.639003	0.279663	0.723093	1.40009	0.102673	1	0.4564	227330	274660	849600	251460	334150	428400	216000	646200	204500	259050	158570	138389	163480	203920	497880	16006.7
P10404;P11370	P10404;P11370	MLV-related proviral Env polyprotein;Surface protein;Transmembrane protein;Retrovirus-related Env polyprotein from Fv-4 locus	Fv4	sp|P10404|ENV1_MOUSE MLV-related proviral Env polyprotein OS=Mus musculus OX=10090 PE=1 SV=3;sp|P11370|ENV2_MOUSE Retrovirus-related Env polyprotein from Fv-4 locus OS=Mus musculus OX=10090 GN=Fv4 PE=1 SV=2	1	1	0.366398	1	2.91525	1	1	2.63027	0.909933	0.997668	1.04029	0.687527	0.976548	1.75349	0.609734	0.978554	0.638088	0.601616	1	0.629129	0.283892	0.800188	2.74804	0.283872	0.723119	2.78717	0.959745	0.987464	0.98596	56404	415300	25265	39234.4	145980	72994	40471.7	58479	21174.5	45411	81799	44576.6	68334	40775.3	162170	18047.2
P14152	P14152	Malate dehydrogenase, cytoplasmic	Mdh1	sp|P14152|MDHC_MOUSE Malate dehydrogenase, cytoplasmic OS=Mus musculus OX=10090 GN=Mdh1 PE=1 SV=3	5	5	0.912032	1	0.781855	1	1	0.181029	0.754428	1	1.19568	0.284773	0.993006	7.92058	0.225272	0.911248	0.376221	0.291471	1	0.635741	0.170719	0.910851	21.053	0.197779	0.723159	12.4588	0.423703	0.977932	1.68981	88006	5258200	6016299	154810	707160	20243	16265	102460	178490	46834	66253	52460	89860	23206	42497	108020
P62960;Q9Z2C8	P62960	Nuclease-sensitive element-binding protein 1	Ybx1	sp|P62960|YBOX1_MOUSE Y-box-binding protein 1 OS=Mus musculus OX=10090 GN=Ybx1 PE=1 SV=3	19	14	0.103607	1	0.419841	1	0.717878	1.26244	0.614812	1	1.29377	0.165708	1	6.05091	0.0217622	0.497895	14.9879	0.0314131	0.790286	13.2344	0.0547307	0.885	0.403721	0.19701	0.723197	0.457212	0.71395	0.966924	0.883007	21364002	10365994	52382028	26670988	31876020	34391012	44436004	32773020	29197996	24062016	24082988	59503976	18103006	34961996	609300	3.3001e+06
P60122	P60122	RuvB-like 1	Ruvbl1	sp|P60122|RUVB1_MOUSE RuvB-like 1 OS=Mus musculus OX=10090 GN=Ruvbl1 PE=1 SV=1	2	2	0.732737	1	1.51293	1	0.774771	2.39245	0.344962	1	0.496565	0.439127	0.97799	1.79107	0.445824	0.939299	0.797193	0.198617	1	0.432461	0.250623	0.790011	2.24673	0.187802	0.723223	4.14158	0.274878	1	0.54248	121900	552150	725120	108020	64375.6	101720	117440	128890	48265.5	89528.1	113140	24267	143900	110590	130210	98432.4
Q9CPQ8	Q9CPQ8	ATP synthase subunit g, mitochondrial	Atp5l	sp|Q9CPQ8|ATP5L_MOUSE ATP synthase subunit g, mitochondrial OS=Mus musculus OX=10090 GN=Atp5mg PE=1 SV=1	2	2	0.496126	1	1.92864	1	1	0.59106	0.184052	1	0.460452	0.775162	0.976096	1.33177	0.22128	0.902471	0.475578	0.0625404	0.857012	0.300567	0.350406	0.818055	2.80033	0.19436	0.72325	4.43087	0.400388	0.990791	0.632004	56592	481150	67000.1	69250	134990	95857	28169	75776	99696	68957	29875.7	25072	61625	106153	249720	87569.2
Q99JY9	Q99JY9	Actin-related protein 3	Actr3	sp|Q99JY9|ARP3_MOUSE Actin-related protein 3 OS=Mus musculus OX=10090 GN=Actr3 PE=1 SV=3	19	14	0.00638103	0.899333	0.461489	1	1	1.03023	0.543274	1	1.45526	0.103618	1	0.450658	0.318394	0.959307	0.622237	0.976314	1	0.987777	0.510837	0.900517	0.724255	0.137018	0.723253	0.456235	0.352429	1	1.58746	6.3618e+06	4956802	11341006	13393005	11861997	6236799	14776010	5058001	7526003	7.6506e+06	11618997	20977010	14429008	4.9578e+06	7.6245e+06	18145010
P60766;Q8R527;Q9ER71	P60766	Cell division control protein 42 homolog	Cdc42	sp|P60766|CDC42_MOUSE Cell division control protein 42 homolog OS=Mus musculus OX=10090 GN=Cdc42 PE=1 SV=2	3	2	0.785012	1	1.25629	1	0.763888	0.496217	0.380036	1	0.638411	0.137027	1	5.08377	0.733151	0.993343	1.221	0.979975	1	1.01624	0.0832967	0.906118	4.1636	0.0890228	0.723303	5.00252	0.67066	0.954499	0.8323	298650	1.0868e+06	1.1251e+06	252350	328480	100070	123100	207970	275750	58199	153250	165610	167100	190440	155260	216220
P68372;Q9D6F9	P68372;Q9D6F9	Tubulin beta-4B chain;Tubulin beta-4A chain	Tubb4b;Tubb4a	sp|P68372|TBB4B_MOUSE Tubulin beta-4B chain OS=Mus musculus OX=10090 GN=Tubb4b PE=1 SV=1;sp|Q9D6F9|TBB4A_MOUSE Tubulin beta-4A chain OS=Mus musculus OX=10090 GN=Tubb4a PE=1 SV=3	26	6	0.362352	1	1.73769	1	0.71084	1.03525	0.639779	1	0.85485	0.586468	0.973012	1.41406	0.826528	0.991708	1.10885	0.900172	1	0.93835	0.316667	0.794839	1.27525	0.27355	0.723371	1.50696	0.520566	0.956571	0.846238	17921004	26356008	7.2406e+06	10315001	26193992	21250000	14986995	15542006	16462010	13679002	21238008	10325002	20196994	14092000	30726988	16778990
P17182;P17183	P17182	Alpha-enolase	Eno1	sp|P17182|ENOA_MOUSE Alpha-enolase OS=Mus musculus OX=10090 GN=Eno1 PE=1 SV=3	17	15	0.731458	1	1.20849	1	1	1.02393	0.979792	0.995367	1.00613	0.379284	0.978222	2.00173	0.812033	0.997562	1.12787	0.858831	1	1.08907	0.329748	0.80276	1.77478	0.273872	0.723381	1.83801	0.905064	0.978934	0.965598	24105000	71130984	48734972	22091002	37364988	14995002	29712012	28506012	22786006	18692996	19570012	31256018	20491994	24467008	19666002	43771996
Q8VDM4	Q8VDM4	26S proteasome non-ATPase regulatory subunit 2	Psmd2	sp|Q8VDM4|PSMD2_MOUSE 26S proteasome non-ATPase regulatory subunit 2 OS=Mus musculus OX=10090 GN=Psmd2 PE=1 SV=1	6	6	0.679093	1	1.32298	1	1	0.978149	0.836122	1	1.07297	0.462829	0.971194	1.82948	0.98175	0.996555	0.988509	0.827404	1	0.892519	0.32868	0.801946	1.85075	0.282507	0.723382	2.0498	0.758174	0.962604	0.902894	590250	2.0234e+06	1.5386e+06	555940	658970	409460	607910	827150	603680	340130	597610	745560	445450	554270	808090	1.0298e+06
Q01853	Q01853	Transitional endoplasmic reticulum ATPase	Vcp	sp|Q01853|TERA_MOUSE Transitional endoplasmic reticulum ATPase OS=Mus musculus OX=10090 GN=Vcp PE=1 SV=4	14	14	0.88923	1	1.34625	1	0.895132	0.377763	0.0769857	1	2.80253	0.199654	1	15.2139	0.85399	0.992371	0.882989	0.838483	1	0.901383	0.195947	0.855644	17.23	0.181463	0.723448	16.8784	0.9736	0.994369	1.02083	157470	11125007	4.3543e+06	197170	1.1069e+06	36033.6	62293	201950	203350	51019.4	136353	69318.6	32137	24362.9	42335	101680
P18572	P18572	Basigin	Bsg	sp|P18572|BASI_MOUSE Basigin OS=Mus musculus OX=10090 GN=Bsg PE=1 SV=2	2	2	0.399217	1	3.62778	1	1	0.491354	0.585284	1	0.636677	0.35527	0.967254	4.07632	0.782445	0.992011	0.820978	0.310351	1	0.539211	0.314623	0.795124	4.9652	0.196862	0.725201	7.55978	0.515499	0.953312	0.656791	62849	1.4084e+06	61197.9	42962.9	209790	46462	158790	29161.3	121950	21458.6	55639.9	51052.9	143570	26613.6	71755	34559.6
P11103	P11103	Poly [ADP-ribose] polymerase 1	Parp1	sp|P11103|PARP1_MOUSE Poly [ADP-ribose] polymerase 1 OS=Mus musculus OX=10090 GN=Parp1 PE=1 SV=3	43	43	0.0707837	1	3.05683	1	1	0.715509	0.488039	1	0.674277	0.213798	1	3.76748	0.0989848	0.727763	4.0596	0.323087	1	2.24068	0.587786	0.928046	0.928042	0.280802	0.723613	1.6814	0.127066	1	0.551945	95250936	76997024	19554002	51797016	21710004	91273048	81759960	105300056	128970064	90067976	32477992	45168988	49483032	115310040	82092040	14305998
Q60932	Q60932	Voltage-dependent anion-selective channel protein 1	Vdac1	sp|Q60932|VDAC1_MOUSE Voltage-dependent anion-selective channel protein 1 OS=Mus musculus OX=10090 GN=Vdac1 PE=1 SV=3	10	10	0.743937	1	1.15505	1	0.833398	1.0145	0.149896	1	0.805013	0.447774	0.969526	1.45228	0.880147	0.987053	1.02738	0.303647	1	0.850348	0.469141	0.871657	1.41357	0.272951	0.723789	1.70786	0.185919	1	0.827682	4497598	12973004	7312297	5.9313e+06	6.6684e+06	4548702	6598303	5257303	5.3265e+06	4.1384e+06	4423098	4.8878e+06	6300897	4.899e+06	5924298	6038803
Q9QZD9	Q9QZD9	Eukaryotic translation initiation factor 3 subunit I	Eif3i	sp|Q9QZD9|EIF3I_MOUSE Eukaryotic translation initiation factor 3 subunit I OS=Mus musculus OX=10090 GN=Eif3i PE=1 SV=1	3	3	0.908719	1	1.2234	1	1	0.357398	0.175782	1	0.264607	0.886581	0.980566	1.19926	0.521734	0.96763	0.749089	0.0537345	0.844889	0.266761	0.697031	0.953831	1.60096	0.281884	0.723891	4.49563	0.0498011	1	0.356114	42974.9	760910	669500	26377	182870	77883.2	137660	134410	316040	21609.3	47577.5	63300.8	353380	65391.5	141720	293290
Q78PY7	Q78PY7	Staphylococcal nuclease domain-containing protein 1	Snd1	sp|Q78PY7|SND1_MOUSE Staphylococcal nuclease domain-containing protein 1 OS=Mus musculus OX=10090 GN=Snd1 PE=1 SV=1	10	10	0.64253	1	1.59182	1	1	1.26259	0.289272	1	0.711904	0.191078	1	4.22942	0.187235	0.903719	1.7429	0.62157	1	0.876708	0.399761	0.839047	2.42666	0.160156	0.724161	4.82421	0.109103	1	0.503017	425080	3.8567e+06	1.437e+06	573610	631360	294950	651680	764220	417900	358870	248460	209680	297730	466840	328270	399920
Q9D0T1	Q9D0T1	NHP2-like protein 1;NHP2-like protein 1, N-terminally processed	Nhp2l1	sp|Q9D0T1|NH2L1_MOUSE NHP2-like protein 1 OS=Mus musculus OX=10090 GN=Snu13 PE=1 SV=4	8	8	0.320768	1	0.741564	1	1	0.674255	0.578313	1	1.17306	0.515024	0.96148	2.92719	0.328496	0.962601	3.49027	0.259441	1	4.42956	0.539125	0.90577	0.838672	0.281384	0.724345	0.660831	0.329696	1	1.26912	10077997	5.745e+06	8533104	12423008	10191000	8678000	11219997	7.6702e+06	13455993	8789295	10629004	16340992	11215993	8590299	5.6081e+06	10915993
Q9Z0H1	Q9Z0H1	WD repeat-containing protein 46	Wdr46	sp|Q9Z0H1|WDR46_MOUSE WD repeat-containing protein 46 OS=Mus musculus OX=10090 GN=Wdr46 PE=2 SV=1	17	17	0.00661462	0.837846	2.08817	1	1	0.51715	0.566974	1	0.6427	0.227563	1	2.39578	0.130718	0.798116	2.63198	0.744455	1	1.22929	0.78635	0.975141	0.910256	0.273433	0.724403	1.94892	0.17157	1	0.467057	9610705	10034005	5279201	4.9261e+06	3.9992e+06	9929594	7.3948e+06	17099994	20860990	10845004	3161100	3731602	4.1396e+06	14847995	9915898	2975199
P60867	P60867	40S ribosomal protein S20	Rps20	sp|P60867|RS20_MOUSE 40S ribosomal protein S20 OS=Mus musculus OX=10090 GN=Rps20 PE=1 SV=1	3	3	0.518915	1	1.33447	1	0.763218	1.05967	0.42323	1	0.845328	0.47001	0.96695	3.29984	0.389992	0.957039	2.93279	0.485275	1	2.365	0.636009	0.951832	1.12515	0.279543	0.724628	1.39528	0.273299	1	0.806398	8155495	13305996	4.8316e+06	7.9397e+06	12400002	8408505	8320800	11343000	8737102	9250304	7750001	5804999	9415205	8285004	9109198	10113996
Q80X50	Q80X50	Ubiquitin-associated protein 2-like	Ubap2l	sp|Q80X50|UBP2L_MOUSE Ubiquitin-associated protein 2-like OS=Mus musculus OX=10090 GN=Ubap2l PE=1 SV=1	2	2	0.599963	1	1.93435	1	1	0.431716	0.681014	1	0.700381	0.236918	1	3.25118	0.436202	0.943808	0.486558	0.558486	1	0.602289	0.10468	0.905458	6.682	0.112966	0.724634	5.39805	0.805332	0.973176	1.23785	139620	299550	377400	21290.8	147070	38614.9	75472.8	9836.99	70893.2	94637	14349.2	40043.1	33899	86315.5	99052.1	19923
P27601	P27601	Guanine nucleotide-binding protein subunit alpha-13	Gna13	sp|P27601|GNA13_MOUSE Guanine nucleotide-binding protein subunit alpha-13 OS=Mus musculus OX=10090 GN=Gna13 PE=1 SV=1	2	2	0.301099	1	1.35293	1	1	0.357751	0.0593288	1	0.351427	0.252788	1	0.475522	0.0669793	0.684622	0.188706	0.0310734	0.801268	0.243674	0.296635	0.803822	2.51991	0.133483	0.724636	1.95147	0.685376	0.95455	1.29129	36989	61432	38187.1	40987.6	27945	9862.93	12189.8	56304.6	52877	16267.4	28049.7	31942.4	51004	94725.9	195530	52341.3
Q9D2N9	Q9D2N9	Vacuolar protein sorting-associated protein 33A	Vps33a	sp|Q9D2N9|VP33A_MOUSE Vacuolar protein sorting-associated protein 33A OS=Mus musculus OX=10090 GN=Vps33a PE=1 SV=2	2	2	0.235377	1	6.4571	1	1	2.45657	0.890796	1	1.14623	0.19935	1	13.3249	0.770755	0.994625	1.28031	0.531783	1	1.76953	0.164316	0.89272	10.4076	0.224382	0.716292	7.53019	0.492048	0.948494	1.38212	2.0616e+06	73852.9	84374.6	48217	54241.6	23470.3	51566.7	43543	15261.8	34241	105114	38657.6	15648.5	130600	7378.17	34140.8
P28656	P28656	Nucleosome assembly protein 1-like 1	Nap1l1	sp|P28656|NP1L1_MOUSE Nucleosome assembly protein 1-like 1 OS=Mus musculus OX=10090 GN=Nap1l1 PE=1 SV=2	5	4	0.433016	1	7.26681	1	1	0.706056	0.765714	1	1.48177	0.45814	0.974101	5.03525	0.781084	0.992784	1.3771	0.761017	1	0.670653	0.43437	0.865179	3.65642	0.303738	0.743029	7.50798	0.39677	0.987741	0.487004	145590	5.7835e+06	28869	39007.9	1.788e+06	365560	127600	338850	355440	421750	106560	40622.3	250380	27171.5	1.091e+06	31689.6
Q8VE37	Q8VE37	Regulator of chromosome condensation	Rcc1	sp|Q8VE37|RCC1_MOUSE Regulator of chromosome condensation OS=Mus musculus OX=10090 GN=Rcc1 PE=1 SV=1	2	2	0.260902	1	4.71537	1	1	0.0933149	0.377012	1	0.638662	0.271355	1	4.62616	0.698519	0.988729	1.25479	0.440299	1	0.632284	0.30528	0.789962	3.68679	0.154271	0.745643	7.31659	0.181379	1	0.503895	50482.7	700430	58850.8	62944.3	17120.1	59042.8	79643.5	28216.2	546580	31690	14457.6	37052.3	53757.8	30123.6	33319.7	21009.3
Q8BGQ7	Q8BGQ7	Alanine--tRNA ligase, cytoplasmic	Aars	sp|Q8BGQ7|SYAC_MOUSE Alanine--tRNA ligase, cytoplasmic OS=Mus musculus OX=10090 GN=Aars PE=1 SV=1	8	8	0.842902	1	1.47186	1	1	0.401094	0.65304	1	1.59179	0.239963	1	6.4842	0.121022	0.791179	0.46839	0.989046	1	0.991649	0.140903	0.954846	13.8436	0.280783	0.725139	6.5388	0.299328	1	2.11715	94069	2704399	2.4409e+06	101020	163200	30135.1	23235.2	69073	90837	26353.8	133228	130720	112320	20907	85804	104190
Q9WV60	Q9WV60	Glycogen synthase kinase-3 beta	Gsk3b	sp|Q9WV60|GSK3B_MOUSE Glycogen synthase kinase-3 beta OS=Mus musculus OX=10090 GN=Gsk3b PE=1 SV=2	2	2	0.00677791	0.804571	21.2525	1	1	0.576541	0.610243	1	1.92914	0.272765	0.998388	6.04087	0.477064	0.958461	2.98352	0.913234	1	0.853002	0.600139	0.932544	2.02474	0.190088	0.711516	7.08189	0.387715	0.986411	0.285904	523710	672410	55159.2	17876.2	22078.2	511770	1.0362e+06	47474.5	508350	502520	34342	34092.7	39491.6	47774.5	520100	14644.3
P63323	P63323	40S ribosomal protein S12	Rps12	sp|P63323|RS12_MOUSE 40S ribosomal protein S12 OS=Mus musculus OX=10090 GN=Rps12 PE=1 SV=2	6	6	0.901644	1	1.09028	1	0.705651	0.687333	0.378512	1	0.367542	0.179095	1	2.50638	0.195169	0.888094	1.21294	0.298024	1	0.409685	0.266231	0.781736	2.06637	0.195014	0.725218	6.11782	0.221062	1	0.337763	571600	2289199	1.5966e+06	591710	1.2225e+06	472500	540950	663710	805400	635450	48878.3	210463	624840	414190	438590	410500
Q6Q477;Q9R0K7;G5E829	Q6Q477;Q9R0K7;G5E829	Calcium-transporting ATPase;Plasma membrane calcium-transporting ATPase 2;Plasma membrane calcium-transporting ATPase 1	Atp2b4;Atp2b2;Atp2b1	sp|Q6Q477|AT2B4_MOUSE Plasma membrane calcium-transporting ATPase 4 OS=Mus musculus OX=10090 GN=Atp2b4 PE=1 SV=1;sp|Q9R0K7|AT2B2_MOUSE Plasma membrane calcium-transporting ATPase 2 OS=Mus musculus OX=10090 GN=Atp2b2 PE=1 SV=2;sp|G5E829|AT2B1_MOUSE Plasma m	1	1	0.474139	1	1.94035	1	0.947786	1.58452	0.291684	1	2.76683	0.478438	0.960435	2.60618	0.910561	0.99403	0.877119	0.975348	1	1.03529	0.266047	0.785023	2.97129	0.278966	0.725262	2.51733	0.8473	0.976459	1.18033	115230	170100	247900	35881.6	42229.7	22993.6	28797.9	157980	29736.6	104330	85116.2	19371.5	11625.1	34755.9	118930	8713.09
Q2YDW2	Q2YDW2	Protein misato homolog 1	Msto1	sp|Q2YDW2|MSTO1_MOUSE Protein misato homolog 1 OS=Mus musculus OX=10090 GN=Msto1 PE=1 SV=1	9	9	0.678273	1	0.897945	1	0.881528	1.52499	0.0751506	1	1.57203	0.807012	0.985545	1.40086	0.576452	0.967075	1.81175	0.601576	1	1.74662	0.0532644	0.896074	0.773209	0.28057	0.725285	0.802037	0.785571	0.97275	0.964056	575420	481990	544390	452830	818350	630140	708520	707710	446630	646080	538300	814030	381140	457750	1.214e+06	811590
Q8VDD5;P13542;Q5SX39;P13541;A2AQP0;Q5SX40	Q8VDD5	Myosin-9	Myh9	sp|Q8VDD5|MYH9_MOUSE Myosin-9 OS=Mus musculus OX=10090 GN=Myh9 PE=1 SV=4	215	180	0.076226	1	0.373341	1	1	1.1293	0.501397	1	1.59177	0.314902	0.987572	0.53048	0.743807	0.992711	0.850967	0.468269	1	1.37726	0.459919	0.873223	0.623385	0.137855	0.725355	0.385169	0.321	1	1.61847	1920098816	764130048	2904299520	4019001856	2925900800	1790099200	3642499072	1125099648	1720600960	1895599872	3942800384	4161301504	3940398080	990570304	1790300416	4219102464
P26443	P26443	Glutamate dehydrogenase 1, mitochondrial	Glud1	sp|P26443|DHE3_MOUSE Glutamate dehydrogenase 1, mitochondrial OS=Mus musculus OX=10090 GN=Glud1 PE=1 SV=1	4	4	0.326733	1	3.0132	1	1	0.284486	0.460396	1	0.597726	0.225403	1	3.38088	0.402633	0.94532	0.531814	0.0886135	0.934667	0.482042	0.209633	0.841445	6.35725	0.112587	0.724861	7.01366	0.899303	0.980466	0.90641	136560	1.1206e+06	284690	73389.4	104730	16504.7	138430	101980	216300	98854	49387.8	35539.6	175030	49747.1	146190	96178
Q9CPT5	Q9CPT5	Nucleolar protein 16	Nop16	sp|Q9CPT5|NOP16_MOUSE Nucleolar protein 16 OS=Mus musculus OX=10090 GN=Nop16 PE=1 SV=1	7	7	0.510991	1	1.12089	1	1	0.709271	0.466259	1	1.2048	0.554995	0.970754	0.909712	0.473242	0.956824	0.898114	0.419292	1	1.16772	0.9306	1	1.01291	0.285956	0.725653	0.779052	0.195053	1	1.30019	2.6616e+06	2.2453e+06	1.9591e+06	1.9553e+06	2.7081e+06	2.0717e+06	2854999	2.3767e+06	3.4027e+06	3.1424e+06	2.4561e+06	4003300	3.1016e+06	2.1871e+06	2204001	2.9556e+06
Q8BYL4	Q8BYL4	Tyrosine--tRNA ligase, mitochondrial	Yars2	sp|Q8BYL4|SYYM_MOUSE Tyrosine--tRNA ligase, mitochondrial OS=Mus musculus OX=10090 GN=Yars2 PE=1 SV=2	3	3	0.550677	1	1.69053	1	1	4.27166	0.424564	1	1.50077	0.381678	0.977802	4.0169	0.363778	0.949491	2.9196	0.748864	1	1.43928	0.525327	0.906402	1.37584	0.133179	0.72576	2.79091	0.12865	1	0.492973	162890	397650	59666.5	143200	399350	262410	200780	120140	43304.4	145910	96955	53604.5	82773	44605.5	469530	16485.5
Q9CRB9	Q9CRB9	MICOS complex subunit Mic19	Chchd3	sp|Q9CRB9|MIC19_MOUSE MICOS complex subunit Mic19 OS=Mus musculus OX=10090 GN=Chchd3 PE=1 SV=1	3	3	0.556713	1	0.756664	1	1	6.66001	0.219077	1	0.218538	0.57972	0.97919	1.42518	0.616873	0.975945	1.27441	0.192562	1	0.257006	0.66119	0.953584	1.11831	0.181149	0.725846	5.54533	0.105228	1	0.201666	290710	438050	832060	431540	292140	261020	411360	302620	47913.3	255460	18903.9	55184.7	254010	341370	214280	560320
Q6ZWX6	Q6ZWX6	Eukaryotic translation initiation factor 2 subunit 1	Eif2s1	sp|Q6ZWX6|IF2A_MOUSE Eukaryotic translation initiation factor 2 subunit 1 OS=Mus musculus OX=10090 GN=Eif2s1 PE=1 SV=3	16	16	0.00914325	0.8715	1.73155	1	1	0.777796	0.701622	1	0.777181	0.293478	0.993942	2.52021	0.325226	0.965195	1.89531	0.754907	1	1.26141	0.101165	0.898835	1.32971	0.279416	0.72617	1.99792	0.383986	0.994112	0.665544	7.2434e+06	6.7413e+06	4.4515e+06	4.1629e+06	3.5467e+06	5347098	4.4456e+06	6105401	6.7565e+06	7351302	1811699	3.2125e+06	3.066e+06	6605600	7.0091e+06	3.0334e+06
Q6P4T2	Q6P4T2	U5 small nuclear ribonucleoprotein 200 kDa helicase	Snrnp200	sp|Q6P4T2|U520_MOUSE U5 small nuclear ribonucleoprotein 200 kDa helicase OS=Mus musculus OX=10090 GN=Snrnp200 PE=1 SV=1	5	5	0.269616	1	3.27689	1	1	0.335349	0.313738	1	0.306571	0.334565	0.966146	3.16497	0.392396	0.951788	0.514383	0.452632	1	0.457941	0.132454	0.930158	6.15295	0.20705	0.71047	6.91131	0.899576	0.979355	0.890272	95718	632110	64197.3	40581.2	162350	18892.1	79585	42493.2	119210	38032.8	9274.15	127810	121090	111300	63977.1	33224.5
P62869	P62869	Transcription elongation factor B polypeptide 2	Tceb2	sp|P62869|ELOB_MOUSE Elongin-B OS=Mus musculus OX=10090 GN=Elob PE=1 SV=1	3	3	0.811426	1	1.25786	1	0.701668	19.6571	0.944034	0.999556	0.951488	0.545614	0.974209	1.5654	0.641068	0.975298	0.799627	0.0852351	0.919111	0.308781	0.423803	0.859863	1.95766	0.136468	0.7266	5.06961	0.169438	1	0.386156	179980	816660	858440	210230	156890	197070	361700	105370	9962.67	142160	94520	32186.5	52180.7	121060	161020	400400
Q9QUR6	Q9QUR6	Prolyl endopeptidase	Prep	sp|Q9QUR6|PPCE_MOUSE Prolyl endopeptidase OS=Mus musculus OX=10090 GN=Prep PE=1 SV=1	4	4	0.305125	1	5.6283	1	1	0.96362	0.591991	1	1.31675	0.61857	0.967964	2.55719	0.503233	0.95886	0.538579	0.340111	1	0.373803	0.31789	0.791744	4.74804	0.256849	0.717289	6.84102	0.349599	1	0.694054	31014	1.0231e+06	62700.3	15818.5	31963.1	39013.9	37875.5	35734.9	38933	14604	25166.7	48034.5	16835.3	23227.5	25562.2	35639.6
P53986	P53986	Monocarboxylate transporter 1	Slc16a1	sp|P53986|MOT1_MOUSE Monocarboxylate transporter 1 OS=Mus musculus OX=10090 GN=Slc16a1 PE=1 SV=1	6	6	0.190316	1	0.520608	1	0.734855	1.53003	0.958637	1	1.01073	0.138252	1	0.364642	0.164759	0.838046	0.610599	0.324284	1	0.699844	0.223479	0.811029	0.597186	0.181111	0.727135	0.521033	0.36267	1	1.14616	810610	329410	1.3125e+06	946240	787390	848460	906170	842660	565540	891730	850260	1.2866e+06	1.1013e+06	874260	803930	1.6972e+06
P63028	P63028	Translationally-controlled tumor protein	Tpt1	sp|P63028|TCTP_MOUSE Translationally-controlled tumor protein OS=Mus musculus OX=10090 GN=Tpt1 PE=1 SV=1	2	2	0.687	1	2.54796	1	0.722048	0.419532	0.915217	0.998229	0.946333	0.353728	0.975734	5.28124	0.212223	0.898014	0.505875	0.594345	1	0.804521	0.244899	0.795899	10.4398	0.32195	0.760007	6.56445	0.47174	0.952386	1.59035	30376	1.7813e+06	68974.8	15038.2	733560	31616.3	9064.58	38598	53110	17527	41618.8	60997.1	36228	38702.5	45378	38207.2
Q8BK35	Q8BK35		Gltscr2	sp|Q8BK35|NOP53_MOUSE Ribosome biogenesis protein NOP53 OS=Mus musculus OX=10090 GN=Nop53 PE=1 SV=1	3	3	0.129329	1	0.467185	1	1	3.40327	0.274137	1	4.53312	0.962488	0.996799	1.04332	0.341428	0.962059	1.96372	0.251649	1	2.42448	0.136086	0.926795	0.5313	0.136901	0.727249	0.43033	0.502838	0.943967	1.23463	321680	160080	467680	350720	698660	381890	557810	365760	125500	490620	354130	843970	497990	27173.3	275400	546030
O08807	O08807	Peroxiredoxin-4	Prdx4	sp|O08807|PRDX4_MOUSE Peroxiredoxin-4 OS=Mus musculus OX=10090 GN=Prdx4 PE=1 SV=1	8	7	0.677884	1	1.37634	1	0.942652	0.799642	0.374184	1	0.438989	0.210046	1	9.13286	0.272128	0.930937	3.43217	0.659229	1	1.71973	0.226163	0.819023	2.66096	0.196329	0.727326	5.31062	0.329575	1	0.501063	1.1681e+06	6275300	3123900	1.4336e+06	1.6997e+06	818490	1053800	1.2212e+06	1.2724e+06	931530	948811	149920	1.1242e+06	1.1997e+06	818800	43330
Q04447	Q04447	Creatine kinase B-type	Ckb	sp|Q04447|KCRB_MOUSE Creatine kinase B-type OS=Mus musculus OX=10090 GN=Ckb PE=1 SV=1	4	4	0.650456	1	2.24439	1	0.901625	0.416974	0.680512	1	1.1583	0.250886	1	11.3574	0.302645	0.944195	2.6122	0.519419	1	1.75771	0.386147	0.838912	4.34782	0.285916	0.727155	6.46147	0.358794	1	0.672884	38956	1.6845e+06	188980	33673.8	233650	33358	71692.1	85523	141300	56514.5	45128.2	24432.4	34255	34199.4	13502.1	8456.86
Q61316	Q61316	Heat shock 70 kDa protein 4	Hspa4	sp|Q61316|HSP74_MOUSE Heat shock 70 kDa protein 4 OS=Mus musculus OX=10090 GN=Hspa4 PE=1 SV=1	12	11	0.750888	1	1.68879	1	0.810874	1.25112	0.662151	1	0.793023	0.201749	1	11.007	0.874534	0.987871	0.877568	0.836551	1	0.863486	0.182196	0.889648	12.5426	0.160096	0.727423	12.7472	0.981448	0.995711	0.983953	147350	4.632e+06	1.326e+06	162310	543950	88983.2	23038	139400	52646.8	88626.4	98553	31167.7	73888.8	90394.4	148841	24928
P62962;CON__P02584	P62962;CON__P02584	Profilin-1	Pfn1	sp|P62962|PROF1_MOUSE Profilin-1 OS=Mus musculus OX=10090 GN=Pfn1 PE=1 SV=2;	5	5	0.642156	1	2.56426	1	0.718471	0.215625	0.199132	1	0.808201	0.377268	0.975008	6.00789	0.821171	0.995308	0.796339	0.948924	1	0.939758	0.222658	0.816248	7.54438	0.242885	0.720888	6.39301	0.558274	0.957621	1.1801	75164	2.3115e+06	1.0602e+06	32576.1	124360	53221.9	36415.8	87017	256230	60328.3	73674	62359.8	70336	92528.6	62057	15229.9
P35550	P35550	rRNA 2-O-methyltransferase fibrillarin	Fbl	sp|P35550|FBRL_MOUSE rRNA 2-O-methyltransferase fibrillarin OS=Mus musculus OX=10090 GN=Fbl PE=1 SV=2	15	12	0.373301	1	0.878105	1	1	0.794885	0.100102	1	1.13054	0.270868	1	2.96013	0.122968	0.803618	3.37882	0.0919568	0.920931	3.91838	0.483606	0.880215	0.876086	0.113837	0.728027	0.755448	0.206928	1	1.15969	19246992	14055996	18737012	17694990	19821992	18205010	22271998	16320999	23618998	20572996	21463996	23373010	19764998	18765000	12222996	8538396
P84099	P84099	60S ribosomal protein L19	Rpl19	sp|P84099|RL19_MOUSE 60S ribosomal protein L19 OS=Mus musculus OX=10090 GN=Rpl19 PE=1 SV=1	4	4	0.727767	1	0.897835	1	0.84637	1.21894	0.037187	1	0.452692	0.750957	0.974315	0.76986	0.531968	0.965096	0.627186	0.282093	1	0.477129	0.691787	0.953528	1.22748	0.0830203	0.728158	1.61353	0.516195	0.953894	0.760746	6.4622e+06	5.4142e+06	7078202	9133002	4423303	2.6316e+06	9140600	4651902	3.9533e+06	4.1299e+06	4262498	2.7986e+06	6.7505e+06	9714498	2.6393e+06	8857302
P42208	P42208	Septin-2	Sept2	sp|P42208|SEPT2_MOUSE Septin-2 OS=Mus musculus OX=10090 GN=Septin2 PE=1 SV=2	3	3	0.676256	1	2.07768	1	1	1.2647	0.80408	1	0.845181	0.105323	1	2.1265	0.319596	0.960772	0.509541	0.0351558	0.815745	0.33939	0.133376	0.928652	4.17336	0.0100247	0.804286	6.26566	0.528325	0.955682	0.666069	123548	146816	751590	16496.4	21968.9	12655.6	81824	32455.8	25517.2	30016.9	13545.5	24426.1	52441.9	12333.8	43104.5	101100
P68254	P68254	14-3-3 protein theta	Ywhaq	sp|P68254|1433T_MOUSE 14-3-3 protein theta OS=Mus musculus OX=10090 GN=Ywhaq PE=1 SV=1	4	2	0.817907	1	1.43806	1	0.70968	0.338745	0.0351495	1	0.459721	0.324936	0.98179	3.7683	0.216088	0.899594	0.491919	0.21876	1	0.61301	0.171401	0.905198	7.66041	0.180703	0.72845	6.14721	0.565345	0.952576	1.24616	67351.6	1.1094e+06	895630	91044.1	84226	23311.6	71379	27305.8	105340	41866	47588.3	44132.5	73310	127623	49370	54827
Q9CR67	Q9CR67	Transmembrane protein 33	Tmem33	sp|Q9CR67|TMM33_MOUSE Transmembrane protein 33 OS=Mus musculus OX=10090 GN=Tmem33 PE=1 SV=1	5	5	0.795255	1	0.935701	1	1	1.18813	0.0867646	1	1.38128	0.058265	1	0.501051	0.255455	0.925642	0.739863	0.0986843	0.963167	0.692882	0.230603	0.805025	0.677221	0.159561	0.728561	0.72314	0.752428	0.964662	0.9365	886110	621300	664970	1.0685e+06	701770	1.2227e+06	1.3786e+06	780250	922150	1.0799e+06	864940	1.1565e+06	684460	806180	1976999	1.2229e+06
Q9JIF0;Q6PAK3	Q9JIF0	Protein arginine N-methyltransferase 1	Prmt1	sp|Q9JIF0|ANM1_MOUSE Protein arginine N-methyltransferase 1 OS=Mus musculus OX=10090 GN=Prmt1 PE=1 SV=1	3	3	0.327107	1	3.20935	1	1	0.805694	0.389164	1	2.07271	0.296819	0.981735	3.58972	0.667598	0.980729	0.914399	0.175088	1	0.581333	0.262951	0.785405	3.92577	0.182232	0.721977	6.17498	0.195263	1	0.635755	108980	1.5488e+06	108168	125380	154680	101970	91965.1	122220	129890	43050.7	112050	61054	13793.2	74701.7	89011	105200
Q8CI43	Q8CI43	Myosin light chain 6B	Myl6b	sp|Q8CI43|MYL6B_MOUSE Myosin light chain 6B OS=Mus musculus OX=10090 GN=Myl6b PE=1 SV=1	5	4	0.0604867	1	0.21685	1	1	1.33245	0.273321	1	5.05173	0.175858	1	0.286132	0.383866	0.958234	0.508485	0.68823	1	1.29641	0.527895	0.907484	0.562715	0.111356	0.729106	0.220712	0.235989	1	2.54955	581820	187340	2.0594e+06	1.7871e+06	958870	517550	1.5632e+06	249630	440320	738770	1.4895e+06	3.0416e+06	1.2777e+06	68621.3	494250	1.4253e+06
Q641P0	Q641P0	Actin-related protein 3B	Actr3b	sp|Q641P0|ARP3B_MOUSE Actin-related protein 3B OS=Mus musculus OX=10090 GN=Actr3b PE=1 SV=1	6	1	0.0412634	1	0.302404	1	1	0.765668	0.578726	1	1.45642	0.231181	1	0.37636	0.358591	0.955459	0.449917	0.926803	1	1.06246	0.833497	0.979412	0.836511	0.132973	0.729356	0.354236	0.287976	1	2.36145	92260	62300.8	339380	300390	154570	115630	219150	29378.7	118370	112380	211270	412910	239070	90328	81792	224010
P40142	P40142	Transketolase	Tkt	sp|P40142|TKT_MOUSE Transketolase OS=Mus musculus OX=10090 GN=Tkt PE=1 SV=1	10	10	0.874652	1	1.35123	1	1	0.0883942	0.366332	1	0.651501	0.102504	1	17.33	0.66858	0.980436	0.643894	0.548032	1	0.727394	0.129023	0.926836	26.9143	0.0739267	0.729455	23.8247	0.900438	0.979777	1.12968	519220	10378006	9032305	247330	2269500	15985	138210	290400	975721	122630	55277	136450	186800	119730	127880	270570
Q99LC5	Q99LC5	Electron transfer flavoprotein subunit alpha, mitochondrial	Etfa	sp|Q99LC5|ETFA_MOUSE Electron transfer flavoprotein subunit alpha, mitochondrial OS=Mus musculus OX=10090 GN=Etfa PE=1 SV=2	5	5	0.70259	1	2.21504	1	1	1.85463	0.887834	1	0.932463	0.430631	0.983163	4.08216	0.578556	0.966948	0.706103	0.498156	1	0.672016	0.304585	0.792568	5.78126	0.285785	0.728349	6.0745	0.845852	0.976098	0.951726	31955.1	1.3295e+06	60872.8	21356	619810	28195.5	56223.6	28587.6	19223.6	30442.2	33091.1	38781.5	66249.1	19987.8	27310.7	32535.4
P09103	P09103	Protein disulfide-isomerase	P4hb	sp|P09103|PDIA1_MOUSE Protein disulfide-isomerase OS=Mus musculus OX=10090 GN=P4hb PE=1 SV=2	15	15	0.896319	1	1.30836	1	1	0.283717	0.624353	1	1.68748	0.10758	1	34.6586	0.410809	0.943423	1.99664	0.377935	1	1.62162	0.210952	0.83577	17.3584	0.158672	0.729954	21.3729	0.818647	0.975585	0.812171	335770	20752994	7912305	410470	2528800	149440	43683	538730	536000	151060	235720	52911.2	206680	25919	53478	108750
P05202	P05202	Aspartate aminotransferase, mitochondrial	Got2	sp|P05202|AATM_MOUSE Aspartate aminotransferase, mitochondrial OS=Mus musculus OX=10090 GN=Got2 PE=1 SV=1	14	14	0.952349	1	0.878441	1	1	0.0563019	0.256605	1	0.496689	0.168071	1	23.4656	0.71278	0.991471	1.45407	0.429104	1	0.677869	0.269396	0.789871	16.1378	0.136099	0.729978	34.6167	0.468902	0.958039	0.466186	559610	53588028	24264004	1.4614e+06	6.8322e+06	104540	188900	1.9787e+06	6.0271e+06	143510	289520	95282.1	460070	220490	398790	226140
Q9CZN7	Q9CZN7	Serine hydroxymethyltransferase	Shmt2	sp|Q9CZN7|GLYM_MOUSE Serine hydroxymethyltransferase, mitochondrial OS=Mus musculus OX=10090 GN=Shmt2 PE=1 SV=1	5	5	0.901672	1	1.31956	1	1	0.387047	0.391649	1	0.691641	0.287231	0.994674	6.50666	0.379715	0.961762	0.582278	0.14533	0.997017	0.395742	0.183596	0.889211	11.1745	0.13545	0.730576	16.4417	0.413956	0.979601	0.679645	96958	3.4943e+06	3046999	46259	608920	33825.3	42034	99401	134580	21797	37124.3	54830.7	61041	42921	38161	114480
Q99104;Q8CIF6	Q99104	Unconventional myosin-Va	Myo5a	sp|Q99104|MYO5A_MOUSE Unconventional myosin-Va OS=Mus musculus OX=10090 GN=Myo5a PE=1 SV=2	83	77	0.215156	1	0.552665	1	1	1.0911	0.432854	1	1.56024	0.131312	1	0.505003	0.41366	0.941298	0.718974	0.985162	1	1.00347	0.553916	0.91705	0.702393	0.136467	0.730659	0.503255	0.414558	0.980635	1.3957	59797980	27094986	58415992	104880048	63059968	60110992	101139952	30956018	52521968	61670960	89447000	92758008	95363960	27557004	65631976	98325976
Q8BX10	Q8BX10	Serine/threonine-protein phosphatase PGAM5, mitochondrial	Pgam5	sp|Q8BX10|PGAM5_MOUSE Serine/threonine-protein phosphatase PGAM5, mitochondrial OS=Mus musculus OX=10090 GN=Pgam5 PE=1 SV=1	13	13	0.559891	1	0.562788	1	1	1.8743	0.990638	0.998333	1.00165	0.77878	0.979856	0.845189	0.383783	0.959985	1.60661	0.0972696	0.956067	1.8374	0.401195	0.840446	0.52607	0.159362	0.7308	0.459991	0.753899	0.961047	1.14365	11105007	3.6679e+06	22738998	18728988	3.4244e+06	16931992	19176002	5499297	6.4727e+06	14916998	12791995	13997007	16189991	11850993	4803898	7142897
Q3V3R1	Q3V3R1	Monofunctional C1-tetrahydrofolate synthase, mitochondrial	Mthfd1l	sp|Q3V3R1|C1TM_MOUSE Monofunctional C1-tetrahydrofolate synthase, mitochondrial OS=Mus musculus OX=10090 GN=Mthfd1l PE=1 SV=2	13	13	0.632117	1	1.49468	1	0.78033	1.04918	0.463198	1	0.758554	0.829682	0.986016	1.16805	0.187723	0.90186	0.607447	0.0654407	0.885721	0.467684	0.430091	0.862937	1.92288	0.287685	0.730812	2.49752	0.520034	0.957267	0.769918	951810	5145099	2837599	1.0313e+06	1.109e+06	673460	1.4267e+06	1.5864e+06	1096900	1093600	533290	1192800	1.1842e+06	1.1522e+06	1.4016e+06	2.4314e+06
Q9CXW3	Q9CXW3	Calcyclin-binding protein	Cacybp	sp|Q9CXW3|CYBP_MOUSE Calcyclin-binding protein OS=Mus musculus OX=10090 GN=Cacybp PE=1 SV=1	3	3	0.823271	1	1.34798	1	1	2.8748	0.101278	1	0.513076	0.306479	0.994303	3.56168	0.450123	0.94433	0.629878	0.136901	0.98321	0.457213	0.204091	0.855415	5.65455	0.123589	0.730943	7.78998	0.536651	0.95827	0.725875	92204	1.0977e+06	812120	108220	149580	32876	128820	42052.6	19570.9	29655.8	62335	36846.7	81520	77720	60610	64231
Q61553	Q61553	Fascin	Fscn1	sp|Q61553|FSCN1_MOUSE Fascin OS=Mus musculus OX=10090 GN=Fscn1 PE=1 SV=4	6	6	0.377056	1	3.15318	1	0.807863	1.649	0.50366	1	0.378941	0.422638	0.982014	3.2929	0.821559	0.992816	1.14752	0.467881	1	0.414457	0.39384	0.842387	2.86958	0.288632	0.731539	7.94511	0.341366	1	0.361176	227880	3.8939e+06	480210	194900	284870	335480	364750	289080	199070	229450	392490	18506.3	182230	537190	128250	213200
P38647	P38647	Stress-70 protein, mitochondrial	Hspa9	sp|P38647|GRP75_MOUSE Stress-70 protein, mitochondrial OS=Mus musculus OX=10090 GN=Hspa9 PE=1 SV=3	20	19	0.814869	1	1.13179	1	1	0.959191	0.538125	1	0.814825	0.268482	1	1.65293	0.532456	0.96454	0.915661	0.11439	0.942	0.650281	0.215485	0.8289	1.80518	0.122328	0.731541	2.54187	0.195416	1	0.710177	4.9905e+06	12941005	11511006	4830500	6438196	3.7873e+06	4.3734e+06	5.3267e+06	4.6412e+06	3.9613e+06	2.1352e+06	3.7362e+06	3.1707e+06	4748100	5.52e+06	5006302
P47963	P47963	60S ribosomal protein L13	Rpl13	sp|P47963|RL13_MOUSE 60S ribosomal protein L13 OS=Mus musculus OX=10090 GN=Rpl13 PE=1 SV=3	10	10	0.145184	1	1.12154	1	0.746199	1.42143	0.227033	1	0.652772	0.56108	0.971481	1.20036	0.957681	0.993359	0.985497	0.213598	1	0.636314	0.378424	0.837848	1.21802	0.112058	0.731859	1.88642	0.16985	1	0.645678	17072006	15245996	15320007	13969997	13908004	9958398	15912008	14665001	9318404	12614996	8358198	5.9326e+06	13127992	13075007	12647995	20017002
Q5U3K5	Q5U3K5	Rab-like protein 6	Rabl6	sp|Q5U3K5|RABL6_MOUSE Rab-like protein 6 OS=Mus musculus OX=10090 GN=Rabl6 PE=1 SV=2	18	18	0.778282	1	1.12479	1	0.78882	3.27235	0.780745	1	1.10245	0.050633	1	0.37281	0.201036	0.889278	0.794392	0.26547	1	0.736174	0.0720541	0.9288	0.469302	0.158447	0.732073	0.506416	0.734888	0.965674	0.926713	3.3719e+06	1.6739e+06	1760599	3.2477e+06	1.648e+06	4.7645e+06	4.655e+06	5849397	1546999	3.7872e+06	3923800	6948001	3.2732e+06	5.5322e+06	8.2943e+06	5.5288e+06
Q922Q8	Q922Q8	Leucine-rich repeat-containing protein 59	Lrrc59	sp|Q922Q8|LRC59_MOUSE Leucine-rich repeat-containing protein 59 OS=Mus musculus OX=10090 GN=Lrrc59 PE=1 SV=1	8	8	0.521216	1	1.15763	1	1	0.652377	0.131682	1	0.657029	0.457158	0.975531	1.21299	0.311627	0.94688	0.795141	0.142652	0.993333	0.736674	0.237766	0.788313	1.5255	0.143231	0.732812	1.64658	0.741804	0.9664	0.92647	3557001	5.8446e+06	4.3821e+06	3.9552e+06	3.5253e+06	2.1614e+06	3.214e+06	3.8436e+06	4581498	2.9104e+06	2.1519e+06	3.3903e+06	3640699	4.8789e+06	3101702	3.9088e+06
Q8BJW6	Q8BJW6	Eukaryotic translation initiation factor 2A;Eukaryotic translation initiation factor 2A, N-terminally processed	Eif2a	sp|Q8BJW6|EIF2A_MOUSE Eukaryotic translation initiation factor 2A OS=Mus musculus OX=10090 GN=Eif2a PE=1 SV=2	2	2	0.363268	1	5.00146	1	1	0.309588	0.201173	1	0.428964	0.167621	1	5.16273	0.358292	0.958419	1.80215	0.812312	1	0.855586	0.20612	0.850475	2.86477	0.0884818	0.72563	6.03415	0.120112	1	0.47476	114710	568130	201660	106460	6194.11	77644	67851	134320	287840	79391	30007.3	31785.4	64064.5	151830	18679.5	114750
Q6P5F9	Q6P5F9	Exportin-1	Xpo1	sp|Q6P5F9|XPO1_MOUSE Exportin-1 OS=Mus musculus OX=10090 GN=Xpo1 PE=1 SV=1	10	10	0.228126	1	2.60317	1	1	1.17215	0.866959	1	1.07522	0.186418	1	4.89253	0.685898	0.988025	1.33088	0.538839	1	1.62318	0.0486707	0.921917	3.67617	0.142943	0.733822	3.01416	0.563636	0.953431	1.21963	1.0702e+06	3.078e+06	486080	463810	1.5033e+06	427420	526530	534730	421200	347840	623110	1.0073e+06	580930	539860	653430	774370
Q9Z2U0;Q9CWH6	Q9Z2U0;Q9CWH6	Proteasome subunit alpha type-7;Proteasome subunit alpha type-7-like	Psma7;Psma8	sp|Q9Z2U0|PSA7_MOUSE Proteasome subunit alpha type-7 OS=Mus musculus OX=10090 GN=Psma7 PE=1 SV=1;sp|Q9CWH6|PSMA8_MOUSE Proteasome subunit alpha-type 7-like OS=Mus musculus OX=10090 GN=Psma8 PE=1 SV=1	6	6	0.910406	1	1.08853	1	0.669327	1.17908	0.288707	1	0.668589	0.233232	1	2.63367	0.500837	0.961306	1.16981	0.791688	1	1.08198	0.303096	0.794513	2.25137	0.29055	0.733849	2.43413	0.797559	0.97165	0.924918	389750	2.0737e+06	1.2971e+06	583650	744140	294540	490470	440760	338670	232060	423990	512050	595050	512830	311320	453240
O35685	O35685	Nuclear migration protein nudC	Nudc	sp|O35685|NUDC_MOUSE Nuclear migration protein nudC OS=Mus musculus OX=10090 GN=Nudc PE=1 SV=1	6	6	0.705019	1	1.71952	1	0.918762	0.231009	0.571699	1	1.57234	0.210213	1	9.61723	0.523036	0.966361	0.503999	0.524551	1	0.57817	0.154875	0.915721	19.0818	0.131313	0.734222	16.6339	0.889443	0.981786	1.14717	156830	3.8742e+06	997130	339160	275450	13535	27674.2	181980	176830	99670	17787	58045.5	43514.5	20412.4	24948.2	119910
P61957;Q9Z172	P61957;Q9Z172	Small ubiquitin-related modifier 2;Small ubiquitin-related modifier 3	Sumo2;Sumo3	sp|P61957|SUMO2_MOUSE Small ubiquitin-related modifier 2 OS=Mus musculus OX=10090 GN=Sumo2 PE=1 SV=1;sp|Q9Z172|SUMO3_MOUSE Small ubiquitin-related modifier 3 OS=Mus musculus OX=10090 GN=Sumo3 PE=1 SV=1	2	2	0.656412	1	1.90525	1	0.761881	0.0453571	0.257555	1	3.83083	0.116889	1	9.25562	0.151657	0.831269	0.297372	0.903727	1	1.11017	0.020571	0.871273	31.1247	0.111329	0.734314	8.3371	0.101588	1	3.73328	345080	1.9636e+06	1.7204e+06	83803.7	559380	14860	43991.1	28298.2	583090	281720	48069.3	71077	63307.4	10493.1	300610	48637.3
Q91WS0	Q91WS0	CDGSH iron-sulfur domain-containing protein 1	Cisd1	sp|Q91WS0|CISD1_MOUSE CDGSH iron-sulfur domain-containing protein 1 OS=Mus musculus OX=10090 GN=Cisd1 PE=1 SV=1	2	2	0.27764	1	2.70331	1	1	0.988281	0.680979	1	1.37346	0.282182	0.994084	2.71324	0.459067	0.950627	0.576291	0.110434	0.950493	0.456559	0.251363	0.788616	4.70811	0.120167	0.739158	5.94281	0.761652	0.963615	0.792236	114410	778580	78113.7	120090	143460	103540	17797.9	138240	64144.1	87308	28574.7	50773.7	17194	77763.3	140220	72761.5
O08583;Q9JJW6	O08583;Q9JJW6	THO complex subunit 4;Aly/REF export factor 2	Alyref;Alyref2	sp|O08583|THOC4_MOUSE THO complex subunit 4 OS=Mus musculus OX=10090 GN=Alyref PE=1 SV=3;sp|Q9JJW6|ALRF2_MOUSE Aly/REF export factor 2 OS=Mus musculus OX=10090 GN=Alyref2 PE=1 SV=1	3	3	0.532863	1	1.71511	1	0.934552	0.582684	0.201466	1	0.15892	0.0715766	1	12.3197	0.098703	0.73603	3.84663	0.995738	1	1.00562	0.11635	0.901091	3.20273	0.110367	0.734878	12.2509	0.167923	1	0.261429	542510	1.9832e+06	586480	275930	1.3669e+06	456910	271980	273360	555820	365970	25658.3	64638.2	1.0574e+06	268440	26726.2	207800
Q8QZZ8;Q91YQ1	Q8QZZ8	Ras-related protein Rab-38	Rab38	sp|Q8QZZ8|RAB38_MOUSE Ras-related protein Rab-38 OS=Mus musculus OX=10090 GN=Rab38 PE=1 SV=1	4	3	0.736722	1	0.719788	1	1	5.03712	0.0117641	1	4.316	0.156369	1	0.217423	0.345488	0.966787	0.688862	0.859496	1	0.930724	0.202173	0.852093	0.315626	0.142387	0.735347	0.233606	0.256174	1	1.3511	105040	16419	45689.4	31344.4	134110	165320	110300	124920	26121.4	173890	128680	251080	36491.2	46492.4	361950	122450
O70435	O70435	Proteasome subunit alpha type-3	Psma3	sp|O70435|PSA3_MOUSE Proteasome subunit alpha type-3 OS=Mus musculus OX=10090 GN=Psma3 PE=1 SV=3	3	3	0.24487	1	5.58518	1	0.983128	0.120223	0.528621	1	1.82891	0.162753	1	9.2094	0.490078	0.960944	0.581007	0.649864	1	1.57273	0.0498611	0.92449	15.8508	0.222014	0.715566	5.85569	0.205059	1	2.7069	134640	1.2232e+06	88964	20889.6	206420	37476.6	17914.9	24996.7	212960	26229.6	57319.5	221400	26245.6	54710.7	11247.9	86933.9
P12787	P12787	Cytochrome c oxidase subunit 5A, mitochondrial	Cox5a	sp|P12787|COX5A_MOUSE Cytochrome c oxidase subunit 5A, mitochondrial OS=Mus musculus OX=10090 GN=Cox5a PE=1 SV=2	3	3	0.231543	1	5.31179	1	1	0.878166	0.459892	1	1.85729	0.31045	0.994209	4.48417	0.160898	0.836857	0.429517	0.687622	1	0.769126	0.123581	0.915256	10.44	0.236685	0.71248	5.83022	0.249991	1	1.79068	86287	1.5663e+06	93581	78101.6	45358.8	45380	25152.1	38254.9	40098.8	30304.2	70017	118160	16813.7	68553.7	38941.6	74585.2
Q9CPP0	Q9CPP0	Nucleoplasmin-3	Npm3	sp|Q9CPP0|NPM3_MOUSE Nucleoplasmin-3 OS=Mus musculus OX=10090 GN=Npm3 PE=1 SV=3	1	1	0.0523939	1	4.7883	1	1	0.575866	0.418869	1	0.618384	0.242192	1	2.93112	0.398281	0.942703	0.538719	0.722963	1	0.802641	0.0733385	0.923944	5.44092	0.0750762	0.735551	3.65185	0.461542	0.955915	1.48991	101014	248400	50354.6	19011.6	37818.2	13337.7	34764	53220	50556.1	27304.4	69485	43017.1	42219.6	116541	40213.2	26845.7
P63001;P60764;Q05144	P63001;P60764	Ras-related C3 botulinum toxin substrate 1;Ras-related C3 botulinum toxin substrate 3	Rac1;Rac3	sp|P63001|RAC1_MOUSE Ras-related C3 botulinum toxin substrate 1 OS=Mus musculus OX=10090 GN=Rac1 PE=1 SV=1;sp|P60764|RAC3_MOUSE Ras-related C3 botulinum toxin substrate 3 OS=Mus musculus OX=10090 GN=Rac3 PE=1 SV=1	5	4	0.645339	1	1.4361	1	0.719659	1.06654	0.785359	1	0.912227	0.288445	0.996207	5.49507	0.460789	0.949302	2.12226	0.783095	1	1.32185	0.214878	0.832098	2.58925	0.122243	0.73559	4.1571	0.142167	1	0.62285	199070	974330	406260	167140	424750	146680	161610	207590	159480	81071	170310	86117.2	120670	111770	325470	14260.3
P63037	P63037	DnaJ homolog subfamily A member 1	Dnaja1	sp|P63037|DNJA1_MOUSE DnaJ homolog subfamily A member 1 OS=Mus musculus OX=10090 GN=Dnaja1 PE=1 SV=1	7	7	0.241334	1	1.31198	1	0.722648	0.960972	0.656889	1	1.09433	0.0342425	1	1.28884	0.162375	0.829869	1.18835	0.494617	1	0.897996	0.573141	0.922746	1.08457	0.144307	0.735855	1.43525	0.167439	1	0.755666	2.572e+06	2.9133e+06	2.3075e+06	1.5826e+06	2.4871e+06	2.2067e+06	2.4144e+06	3.0176e+06	2.6264e+06	2.4007e+06	1.9392e+06	1.4902e+06	1.8496e+06	1.6422e+06	2.212e+06	1.9643e+06
Q9WV32	Q9WV32	Actin-related protein 2/3 complex subunit 1B	Arpc1b	sp|Q9WV32|ARC1B_MOUSE Actin-related protein 2/3 complex subunit 1B OS=Mus musculus OX=10090 GN=Arpc1b PE=1 SV=4	13	13	0.126319	1	0.54446	1	1	0.855338	0.425571	1	1.71662	0.709744	0.974131	0.813719	0.920388	0.996822	0.946742	0.290563	1	1.67729	0.786884	0.974622	0.859494	0.130838	0.735953	0.485139	0.255503	1	1.77165	10112004	6010996	10819999	19236002	14107006	10438993	15791004	4.5277e+06	10605002	11295994	15004997	24486004	18558006	4722501	9866703	17604010
P84084	P84084	ADP-ribosylation factor 5	Arf5	sp|P84084|ARF5_MOUSE ADP-ribosylation factor 5 OS=Mus musculus OX=10090 GN=Arf5 PE=1 SV=2	7	3	0.410075	1	0.653733	1	0.869199	1.01165	0.777708	1	1.09647	0.277025	0.989823	0.534584	0.361606	0.951374	0.719187	0.783363	1	0.895566	0.414582	0.849688	0.743317	0.290146	0.736205	0.596923	0.440966	0.971766	1.24525	991070	474150	1.5124e+06	1.2349e+06	617350	871310	1156600	778310	911601	1.1431e+06	775490	1708499	981970	1.1171e+06	726250	1.4605e+06
Q8VEK3	Q8VEK3	Heterogeneous nuclear ribonucleoprotein U	Hnrnpu	sp|Q8VEK3|HNRPU_MOUSE Heterogeneous nuclear ribonucleoprotein U OS=Mus musculus OX=10090 GN=Hnrnpu PE=1 SV=1	21	21	0.581281	1	1.20309	1	1	0.706743	0.539156	1	0.866619	0.233117	1	2.62229	0.308957	0.950864	1.73979	0.589439	1	1.32835	0.235401	0.793183	1.50724	0.10997	0.736261	1.9741	0.192202	1	0.76351	16206010	31167012	19732988	14443991	22870994	12398002	15149992	17649990	21097996	10846997	9208805	14772006	11419000	15113003	11456001	15916995
Q6ZWY8	Q6ZWY8	Thymosin beta-10	Tmsb10	sp|Q6ZWY8|TYB10_MOUSE Thymosin beta-10 OS=Mus musculus OX=10090 GN=Tmsb10 PE=1 SV=3	1	1	0.435885	1	3.9499	1	1	0.572348	0.803984	1	0.897487	0.332264	0.971405	5.51963	0.74102	0.997722	1.20881	0.774953	1	0.887114	0.394465	0.840646	4.56619	0.298492	0.736278	6.22201	0.565468	0.951548	0.733877	31999.5	1.4646e+06	34914.8	130810	36048.3	21221	53221.9	94357	82835.6	26405.2	28664.5	55650.2	54788.8	27431.7	39329.4	22796.8
Q6NZJ6	Q6NZJ6	Eukaryotic translation initiation factor 4 gamma 1	Eif4g1	sp|Q6NZJ6|IF4G1_MOUSE Eukaryotic translation initiation factor 4 gamma 1 OS=Mus musculus OX=10090 GN=Eif4g1 PE=1 SV=1	12	12	0.401937	1	1.79271	1	1	0.954584	0.0251024	1	1.38559	0.524107	0.96751	2.97347	0.542105	0.965526	2.11939	0.664178	1	1.6903	0.529025	0.906404	1.40298	0.297706	0.736398	1.75913	0.15179	1	0.797542	972660	3.2399e+06	549830	1.1342e+06	1.557e+06	1.0292e+06	1.2379e+06	1.59e+06	1.3255e+06	967560	1.0425e+06	1.0188e+06	803070	660500	1.6903e+06	1.9829e+06
Q9CSH3	Q9CSH3	Exosome complex exonuclease RRP44	Dis3	sp|Q9CSH3|RRP44_MOUSE Exosome complex exonuclease RRP44 OS=Mus musculus OX=10090 GN=Dis3 PE=1 SV=4	4	4	0.671464	1	1.62728	1	1	13.8823	0.378308	1	3.67935	0.262236	1	0.372482	0.819308	0.997303	0.913947	0.540885	1	0.77506	0.211465	0.831243	0.407553	0.296176	0.736505	0.480584	0.394244	0.984059	0.848036	204570	46553.6	57340.2	18815.2	199910	200030	283510	242090	17248.5	182340	171190	268240	10312.5	295360	387170	360080
P56135	P56135	ATP synthase subunit f, mitochondrial	Atp5j2	sp|P56135|ATPK_MOUSE ATP synthase subunit f, mitochondrial OS=Mus musculus OX=10090 GN=Atp5mf PE=1 SV=3	2	2	0.257695	1	4.20306	1	0.765905	0.599679	0.974609	0.999182	0.959143	0.248593	1	3.1772	0.867019	0.987659	0.854501	0.597885	1	0.579303	0.249561	0.788828	3.71819	0.199143	0.717627	5.48452	0.720898	0.964446	0.677943	279150	668640	347340	25646	121920	172530	31564.7	288060	193760	141420	198970	17371.2	209940	32128.5	293160	193920
Q8CGP2;Q6ZWY9;Q64525;Q64478;Q64475;P10854;P10853;Q8CGP1;P70696	Q8CGP2;Q6ZWY9;Q64525;Q64478;Q64475;P10854;P10853;Q8CGP1;P70696	Histone H2B type 1-P;Histone H2B type 1-C/E/G;Histone H2B type 2-B;Histone H2B type 1-H;Histone H2B type 1-B;Histone H2B type 1-M;Histone H2B type 1-F/J/L;Histone H2B type 1-K;Histone H2B type 1-A	Hist1h2bp;Hist1h2bc;Hist2h2bb;Hist1h2bh;Hist1h2bb;Hist1h2bm;Hist1h2bf;Hist1h2bk;Hist1h2ba	sp|Q8CGP2|H2B1P_MOUSE Histone H2B type 1-P OS=Mus musculus OX=10090 GN=Hist1h2bp PE=1 SV=3;sp|Q6ZWY9|H2B1C_MOUSE Histone H2B type 1-C/E/G OS=Mus musculus OX=10090 GN=H2bc4 PE=1 SV=3;sp|Q64525|H2B2B_MOUSE Histone H2B type 2-B OS=Mus musculus OX=10090 GN=His	13	7	0.536673	1	0.829249	1	1	0.787766	0.25289	1	1.3696	0.331166	0.974603	0.796168	0.492292	0.960723	0.911741	0.681421	1	1.09694	0.348481	0.826243	0.87324	0.291732	0.737355	0.725807	0.342319	1	1.20313	30603984	42235004	29853014	52462008	52034016	42535976	39981004	41035984	52262980	42044028	41470992	69704968	34672004	37726004	35717976	48185976
Q6P5E4	Q6P5E4	UDP-glucose:glycoprotein glucosyltransferase 1	Uggt1	sp|Q6P5E4|UGGG1_MOUSE UDP-glucose:glycoprotein glucosyltransferase 1 OS=Mus musculus OX=10090 GN=Uggt1 PE=1 SV=4	9	9	0.355823	1	2.46342	1	1	1.37277	0.607316	1	0.403161	0.38638	0.974946	2.47562	0.212383	0.895943	2.08764	0.577383	1	0.4544	0.837579	0.978798	1.18585	0.399706	0.832536	5.44811	0.289581	1	0.217662	253070	1.6476e+06	247040	148970	489390	401320	461740	871290	396660	354660	458950	10228.7	254920	339030	611430	199330
P61161	P61161	Actin-related protein 2	Actr2	sp|P61161|ARP2_MOUSE Actin-related protein 2 OS=Mus musculus OX=10090 GN=Actr2 PE=1 SV=1	14	14	0.125088	1	0.529649	1	0.754612	0.963623	0.367433	1	1.5502	0.176794	1	0.5854	0.413529	0.941517	0.773609	0.517497	1	1.16225	0.555316	0.914874	0.756713	0.142314	0.73746	0.503677	0.258811	1	1.50238	11121007	5.4975e+06	11817996	17199006	15829004	10257002	16131001	6667897	10723006	11159005	16525007	20288012	15945007	6.2893e+06	10954999	16545009
Q9R0U0	Q9R0U0	Serine/arginine-rich splicing factor 10	Srsf10	sp|Q9R0U0|SRS10_MOUSE Serine/arginine-rich splicing factor 10 OS=Mus musculus OX=10090 GN=Srsf10 PE=1 SV=2	5	5	0.820213	1	0.803069	1	1	0.727663	0.166438	1	0.303725	0.263249	1	3.8396	0.015498	0.492714	22.3424	0.948503	1	1.06185	0.0108418	0.855333	0.171853	0.130199	0.737515	3.61597	0.00352034	0.892667	0.0475261	649900	387340	166260	1026000	1.4296e+06	4.2062e+06	2.6352e+06	2.2451e+06	4.0122e+06	238690	200090	55934	668900	312010	43749	540670
Q01320;Q64511	Q01320	DNA topoisomerase 2-alpha	Top2a	sp|Q01320|TOP2A_MOUSE DNA topoisomerase 2-alpha OS=Mus musculus OX=10090 GN=Top2a PE=1 SV=2	48	48	0.0546569	1	2.27064	1	0.893294	1.11488	0.478682	1	0.609247	0.906433	0.98493	1.045	0.275161	0.926997	1.53816	0.345672	1	0.660634	0.253668	0.78907	0.679384	0.29714	0.737608	1.58182	0.0748097	1	0.429495	18486990	19167992	6558696	12521001	6.9385e+06	23873004	21155002	42121028	24853012	20222002	7.7291e+06	10782999	10061995	37919020	19435008	10977994
O35658	O35658	Complement component 1 Q subcomponent-binding protein, mitochondrial	C1qbp	sp|O35658|C1QBP_MOUSE Complement component 1 Q subcomponent-binding protein, mitochondrial OS=Mus musculus OX=10090 GN=C1qbp PE=1 SV=1	3	3	0.166993	1	5.45395	1	0.909162	0.133385	0.0849679	1	0.35421	0.38081	0.976221	4.36673	0.408582	0.945458	0.374588	0.870892	1	0.829496	0.012767	0.770933	11.6574	0.0477854	0.846148	5.26432	0.0238035	1	2.21442	198350	648250	170526	85056.1	19594.4	25332.4	33312.1	34488.6	230610	45854.5	77660.5	88747	293770	125881	682660	26023.5
P35700	P35700	Peroxiredoxin-1	Prdx1	sp|P35700|PRDX1_MOUSE Peroxiredoxin-1 OS=Mus musculus OX=10090 GN=Prdx1 PE=1 SV=1	11	10	0.793607	1	0.874266	1	1	0.886327	0.642572	1	0.909945	0.364812	0.974256	1.54819	0.86071	0.98868	1.04041	0.852178	1	0.955481	0.357965	0.824051	1.48806	0.297695	0.737868	1.62033	0.660402	0.95203	0.918368	7.2193e+06	17869002	21064996	8946901	11633999	6.1188e+06	8675602	8.37659e+06	8611597	5438800	7141896	8866804	7511103	7.9005e+06	6160398	10522004
Q99MN1	Q99MN1	Lysine--tRNA ligase	Kars	sp|Q99MN1|SYK_MOUSE Lysine--tRNA ligase OS=Mus musculus OX=10090 GN=Kars1 PE=1 SV=1	24	24	0.00133432	0.632	1.84035	1	1	0.838666	0.694617	1	0.745995	0.230263	1	2.72785	0.165161	0.839211	2.69932	0.716888	1	1.30667	0.97813	1	1.01057	0.296136	0.737984	2.08763	0.241462	1	0.484075	9877104	10073002	5018701	5.7374e+06	5.5294e+06	10357993	6.0099e+06	15446998	11769006	11183004	2.398e+06	4067399	4.0312e+06	10176001	8656995	3906398
Q8BHN3	Q8BHN3	Neutral alpha-glucosidase AB	Ganab	sp|Q8BHN3|GANAB_MOUSE Neutral alpha-glucosidase AB OS=Mus musculus OX=10090 GN=Ganab PE=1 SV=1	12	12	0.368637	1	4.78621	1	1	0.885575	0.614512	1	1.41192	0.222675	1	14.5803	0.620282	0.972293	1.57383	0.913035	1	0.8972	0.210238	0.837797	9.26417	0.158074	0.738148	16.2508	0.292987	1	0.570073	120950	4.9403e+06	109490	103720	370960	60400	87420	110020	94221	70245	20134.4	76095	48101	23595.6	10200.1	105890
Q6P542	Q6P542	ATP-binding cassette sub-family F member 1	Abcf1	sp|Q6P542|ABCF1_MOUSE ATP-binding cassette sub-family F member 1 OS=Mus musculus OX=10090 GN=Abcf1 PE=1 SV=1	35	35	0.978591	1	1.01218	1	1	0.865083	0.0201813	1	0.857031	0.370509	0.971131	1.15944	0.0357892	0.556	1.5311	0.0257757	0.750595	1.31826	0.213119	0.829423	0.757259	0.299495	0.738349	0.879522	0.261931	1	0.860989	38217012	29277004	40144988	50154968	17925008	38996020	55345032	39933992	51061004	39227000	36642004	38271012	43064020	45728020	30010986	24851994
P47757	P47757	F-actin-capping protein subunit beta	Capzb	sp|P47757|CAPZB_MOUSE F-actin-capping protein subunit beta OS=Mus musculus OX=10090 GN=Capzb PE=1 SV=3	9	9	0.0351027	1	0.373436	1	0.741746	1.0426	0.411004	1	1.53758	0.383765	0.974734	0.553784	0.519496	0.967767	0.667631	0.658887	1	1.27175	0.747764	0.965007	0.829476	0.128815	0.738395	0.435449	0.242728	1	1.90487	2.7097e+06	1.6302e+06	7.4911e+06	5200603	4.5761e+06	2395600	5056403	1.343e+06	2.4303e+06	3282202	4.1942e+06	8.168e+06	4.5903e+06	2.1467e+06	1.7018e+06	4.4363e+06
Q91YR1	Q91YR1	Twinfilin-1	Twf1	sp|Q91YR1|TWF1_MOUSE Twinfilin-1 OS=Mus musculus OX=10090 GN=Twf1 PE=1 SV=2	2	2	0.449892	1	1.79097	1	1	0.49774	0.249232	1	0.405299	0.208649	1	2.89411	0.417093	0.932709	0.663365	0.214425	1	0.499498	0.194415	0.865124	4.36277	0.1457	0.738412	5.79403	0.685964	0.954352	0.752977	72587	431210	105540	108831	83925	17319.7	81108	47471.2	81472	54621	12056.4	43231.6	58837	96468.3	57120	62123
Q61029;Q61033	Q61029;Q61033	Lamina-associated polypeptide 2, isoforms beta/delta/epsilon/gamma;Lamina-associated polypeptide 2, isoforms alpha/zeta	Tmpo	sp|Q61029|LAP2B_MOUSE Lamina-associated polypeptide 2, isoforms beta/delta/epsilon/gamma OS=Mus musculus OX=10090 GN=Tmpo PE=1 SV=4;sp|Q61033|LAP2A_MOUSE Lamina-associated polypeptide 2, isoforms alpha/zeta OS=Mus musculus OX=10090 GN=Tmpo PE=1 SV=4	9	9	0.778157	1	1.20908	1	0.8358	1.09285	0.32253	1	0.507896	0.410014	0.980392	1.73904	0.592702	0.973547	0.811511	0.134117	0.979926	0.368025	0.228801	0.813653	2.14297	0.11885	0.73857	4.72534	0.179143	1	0.453505	1.1713e+06	3.7469e+06	3.2711e+06	1.0258e+06	1.5502e+06	653080	1.2071e+06	1.1851e+06	894530	183180	669200	710850	936790	813360	962170	835889
Q9DCA5	Q9DCA5	Ribosome biogenesis protein BRX1 homolog	Brix1	sp|Q9DCA5|BRX1_MOUSE Ribosome biogenesis protein BRX1 homolog OS=Mus musculus OX=10090 GN=Brix1 PE=1 SV=3	16	16	0.191544	1	0.593547	1	1	0.946089	0.136627	1	1.59046	0.971304	0.995343	1.04767	0.859073	0.989549	1.19724	0.454394	1	2.10419	0.812883	0.972646	0.875075	0.122032	0.738684	0.497898	0.171322	1	1.75754	14418005	6.4178e+06	17375996	16924004	14474998	16144998	14277995	5762302	11618997	23408016	17594006	17510004	15745995	9371194	24505014	20490992
Q64152	Q64152	Transcription factor BTF3	Btf3	sp|Q64152|BTF3_MOUSE Transcription factor BTF3 OS=Mus musculus OX=10090 GN=Btf3 PE=1 SV=3	2	2	0.35271	1	3.36128	1	1	2.00829	0.429883	1	1.64849	0.343929	0.968795	2.33008	0.406062	0.946074	0.749379	0.126299	0.950759	0.447003	0.248186	0.790703	3.10935	0.154477	0.743538	5.21268	0.32342	1	0.596497	119900	828540	87402.9	31617.8	298350	72578.3	85265.2	168310	50474.1	126920	36129.8	48208	26330.5	51094.7	155610	95712.8
Q9QYH6	Q9QYH6	Melanoma-associated antigen D1	Maged1	sp|Q9QYH6|MAGD1_MOUSE Melanoma-associated antigen D1 OS=Mus musculus OX=10090 GN=Maged1 PE=1 SV=1	7	7	0.278463	1	0.800902	1	1	0.960219	0.424535	1	1.26585	0.385569	0.977902	0.750806	0.67506	0.986168	0.884685	0.799354	1	1.06755	0.489386	0.881211	0.84867	0.0757079	0.7388	0.703296	0.378563	0.99442	1.2067	825460	872820	1.25e+06	1.1594e+06	821390	730640	1.1004e+06	1244400	1.0416e+06	1046500	1.1455e+06	1.4665e+06	709680	1.2809e+06	1.0756e+06	1688101
P62301	P62301	40S ribosomal protein S13	Rps13	sp|P62301|RS13_MOUSE 40S ribosomal protein S13 OS=Mus musculus OX=10090 GN=Rps13 PE=1 SV=2	8	8	0.268102	1	1.22798	1	0.697729	1.03547	0.721942	1	0.862334	0.250304	1	1.88578	0.410298	0.945105	1.38681	0.816533	1	0.894809	0.0860272	0.907724	1.3598	0.139472	0.73887	2.10746	0.219392	1	0.64523	8105405	8958097	8640496	5.9028e+06	6551096	5.3012e+06	6.4359e+06	7.2124e+06	6.0518e+06	4908603	2.2966e+06	5863597	5194501	4.2323e+06	5384803	7370503
CON__Q9NSB2;CON__Q6ISB0	CON__Q9NSB2;CON__Q6ISB0			;	7	2	0.0781131	1	5.50008	1	1	0.894806	0.743033	1	0.837244	0.275823	0.996346	3.40236	0.638848	0.976533	0.668705	0.637553	1	0.667011	0.0526256	0.915769	5.08798	0.0535621	0.852	5.1009	0.99645	0.998817	0.997466	290110	174940	62151.8	15731.9	70280.5	28153.6	32933.9	93619.1	49482.5	41554.4	87893.3	23586.4	56237.6	49479.7	34856.6	31159
Q8BGC4	Q8BGC4	Zinc-binding alcohol dehydrogenase domain-containing protein 2	Zadh2	sp|Q8BGC4|PTGR3_MOUSE Prostaglandin reductase-3 OS=Mus musculus OX=10090 GN=Zadh2 PE=1 SV=1	1	1	0.184674	1	1.2737	1	1	1.19227	0.461729	1	1.81421	0.392213	0.978196	0.947282	0.0653846	0.67627	0.698783	0.140965	0.999624	0.636481	0.183022	0.887742	1.35562	0.29518	0.739081	1.48831	0.754513	0.960931	0.910843	124610	120320	118591	90915	82403	68978	106970	99874.1	75759	126080	81347	54296	19368.1	106180	131000	137680
Q9R0Y5	Q9R0Y5	Adenylate kinase isoenzyme 1	Ak1	sp|Q9R0Y5|KAD1_MOUSE Adenylate kinase isoenzyme 1 OS=Mus musculus OX=10090 GN=Ak1 PE=1 SV=1	2	2	0.228824	1	3.72189	1	1	0.92326	0.383232	1	1.76146	0.0727696	1	4.29051	0.558405	0.963074	1.21385	0.708954	1	0.883703	0.0788496	0.882765	3.53461	0.0474837	0.859245	4.85514	0.270438	1	0.728014	247950	780570	56373	77471	378150	93460	121880	169270	134810	91754	122850	66002.1	26125.8	101288	152450	64463.3
Q5RL79	Q5RL79	Keratinocyte-associated protein 2	Krtcap2	sp|Q5RL79|KTAP2_MOUSE Keratinocyte-associated protein 2 OS=Mus musculus OX=10090 GN=Krtcap2 PE=1 SV=2	1	1	0.843679	1	0.925965	1	0.778933	0.692743	0.252481	1	0.214582	0.30276	0.989622	3.44819	0.189443	0.900341	3.20809	0.876535	1	0.831759	0.844711	0.972623	1.07484	0.296129	0.739469	4.14566	0.184374	1	0.259269	477070	203780	399140	365820	261480	320050	315590	241680	418750	344150	19138	64593.7	417200	294460	356690	29207.3
P62858	P62858	40S ribosomal protein S28	Rps28	sp|P62858|RS28_MOUSE 40S ribosomal protein S28 OS=Mus musculus OX=10090 GN=Rps28 PE=1 SV=1	2	2	0.863697	1	1.24513	1	0.689436	0.430456	0.570356	1	0.54598	0.194554	1	9.1209	0.335109	0.963341	2.49541	0.865092	1	0.828147	0.217267	0.822558	3.65508	0.129607	0.739571	11.0136	0.172339	1	0.331869	245470	2.1234e+06	1269700	155550	987020	253090	143990	211470	458870	230830	44043.3	27706.5	224360	64249.8	310510	18313.9
P17012;P23607	P17012;P23607	Zinc finger X-chromosomal protein;Zinc finger autosomal protein	Zfx;Zfa	sp|P17012|ZFX_MOUSE Zinc finger X-chromosomal protein OS=Mus musculus OX=10090 GN=Zfx PE=1 SV=2;sp|P23607|ZFA_MOUSE Zinc finger autosomal protein OS=Mus musculus OX=10090 GN=Zfa PE=3 SV=1	4	4	0.439001	1	0.922817	1	1	0.789319	0.53799	1	0.842849	0.51937	0.966754	1.93854	0.280077	0.921795	2.43866	0.272656	1	2.50386	0.228978	0.811987	0.794921	0.301414	0.739882	0.774221	0.900489	0.979157	1.02674	914050	914580	869550	1.1045e+06	1.0127e+06	952260	1.1183e+06	1.4289e+06	1.4572e+06	870600	1.2706e+06	1.4889e+06	1.1669e+06	1.6824e+06	839120	1.0767e+06
P06151;P00342;P16125	P06151	L-lactate dehydrogenase A chain	Ldha	sp|P06151|LDHA_MOUSE L-lactate dehydrogenase A chain OS=Mus musculus OX=10090 GN=Ldha PE=1 SV=3	14	14	0.999469	1	0.998818	1	1	0.131501	0.166218	1	0.338971	0.220899	1	9.95547	0.642927	0.974107	0.702941	0.11734	0.946	0.410121	0.190715	0.878318	14.1626	0.108516	0.739882	24.2744	0.415467	0.978812	0.583436	776020	32481984	13140008	1.3976e+06	6.9157e+06	133530	348000	958710	2.6958e+06	151180	216650	270130	1.2807e+06	290700	738090	788760
P63330;P62715	P63330;P62715	Serine/threonine-protein phosphatase 2A catalytic subunit alpha isoform;Serine/threonine-protein phosphatase 2A catalytic subunit beta isoform	Ppp2ca;Ppp2cb	sp|P63330|PP2AA_MOUSE Serine/threonine-protein phosphatase 2A catalytic subunit alpha isoform OS=Mus musculus OX=10090 GN=Ppp2ca PE=1 SV=1;sp|P62715|PP2AB_MOUSE Serine/threonine-protein phosphatase 2A catalytic subunit beta isoform OS=Mus musculus OX=10090	3	3	0.417714	1	4.06379	1	0.686174	0.410858	0.0687086	1	0.30223	0.414641	0.980325	3.48628	0.832083	0.993532	1.15786	0.509347	1	0.718655	0.500266	0.888956	3.01098	0.31576	0.755667	4.85112	0.496225	0.947921	0.620677	25491.3	731060	82005.8	9821.17	47066.8	14915.1	79896.9	78205.1	110350	52401	21927.1	19394.1	113330	76496.4	25926.9	30627.4
P14131	P14131	40S ribosomal protein S16	Rps16	sp|P14131|RS16_MOUSE 40S ribosomal protein S16 OS=Mus musculus OX=10090 GN=Rps16 PE=1 SV=4	9	9	0.471883	1	1.09659	1	1	0.714832	0.558196	1	1.17164	0.51475	0.962189	1.61521	0.790185	0.993606	1.15758	0.647678	1	1.28633	0.0990048	0.9044	1.39533	0.140282	0.74013	1.25567	0.478651	0.943657	1.11122	10121005	11124006	11193003	8408305	9625901	9179001	6.3683e+06	7.5227e+06	10638002	9875498	7397495	8259500	5402802	9627695	10226996	11523004
Q9Z0R9	Q9Z0R9	Fatty acid desaturase 2	Fads2	sp|Q9Z0R9|FADS2_MOUSE Acyl-CoA 6-desaturase OS=Mus musculus OX=10090 GN=Fads2 PE=1 SV=1	5	5	0.173662	1	0.825955	1	0.680804	1.12837	0.158186	1	1.80948	0.8395	0.985741	1.25367	0.546397	0.966916	1.69587	0.51532	1	1.76927	0.172548	0.909596	0.739246	0.107634	0.740533	0.708579	0.813406	0.974534	1.04328	805930	916460	896230	1.1191e+06	1.1232e+06	1.2159e+06	1.4088e+06	917280	1.0303e+06	1.1977e+06	1.4798e+06	1.0067e+06	979290	458790	1.7882e+06	1266600
P11798;Q6PHZ2;Q923T9;P28652	P11798;Q6PHZ2;Q923T9;P28652	Calcium/calmodulin-dependent protein kinase type II subunit alpha;Calcium/calmodulin-dependent protein kinase type II subunit delta;Calcium/calmodulin-dependent protein kinase type II subunit gamma;Calcium/calmodulin-dependent protein kinase type II subunit beta	Camk2a;Camk2d;Camk2g;Camk2b	sp|P11798|KCC2A_MOUSE Calcium/calmodulin-dependent protein kinase type II subunit alpha OS=Mus musculus OX=10090 GN=Camk2a PE=1 SV=2;sp|Q6PHZ2|KCC2D_MOUSE Calcium/calmodulin-dependent protein kinase type II subunit delta OS=Mus musculus OX=10090 GN=Camk2d	1	1	0.40557	1	2.88072	1	1	4.01463	0.406716	1	0.437511	0.448244	0.969323	1.99788	0.866145	0.988178	1.08816	0.489372	1	0.557891	0.409399	0.845736	1.83601	0.29516	0.740574	3.58112	0.376425	0.997442	0.512693	119720	564220	188453	21317.8	182800	97460.9	147560	197240	35260.3	111240	166720	20611.9	226831	121310	161600	237140
P70699	P70699	Lysosomal alpha-glucosidase	Gaa	sp|P70699|LYAG_MOUSE Lysosomal alpha-glucosidase OS=Mus musculus OX=10090 GN=Gaa PE=1 SV=2	6	6	0.461431	1	1.54635	1	0.861453	1.64413	0.12846	1	0.278617	0.369381	0.977846	2.65553	0.328542	0.958333	2.2123	0.728444	1	0.733668	0.634476	0.954067	1.20035	0.142073	0.740574	3.61953	0.090934	1	0.331632	344990	681760	549650	165220	339690	281700	461100	507750	245740	330700	101890	71389.5	401300	576300	519470	49564.5
P61982	P61982	14-3-3 protein gamma;14-3-3 protein gamma, N-terminally processed	Ywhag	sp|P61982|1433G_MOUSE 14-3-3 protein gamma OS=Mus musculus OX=10090 GN=Ywhag PE=1 SV=2	4	2	0.859651	1	1.31781	1	0.751354	0.72504	0.965918	1	1.04032	0.221659	1	4.19702	0.573855	0.971107	0.682759	0.306701	1	0.461112	0.144527	0.947039	6.14714	0.106698	0.740896	9.10194	0.581381	0.952919	0.675366	97993	702240	1.313e+06	99242	60534.6	31426.1	100980	24489.3	58858	43460	10893.5	50566.2	12836.5	59789.8	26346.2	116470
O08749	O08749	Dihydrolipoyl dehydrogenase, mitochondrial	Dld	sp|O08749|DLDH_MOUSE Dihydrolipoyl dehydrogenase, mitochondrial OS=Mus musculus OX=10090 GN=Dld PE=1 SV=2	5	5	0.719804	1	1.51074	1	0.938585	0.928151	0.208692	1	0.331329	0.19263	1	4.99206	0.313606	0.946514	1.6919	0.565369	1	0.645094	0.253414	0.792677	2.95056	0.140952	0.740903	7.73851	0.148347	1	0.381282	197390	1.5283e+06	1.0814e+06	175390	253360	187030	165620	208240	200560	206490	44420.9	38980	204120	224810	184770	44727.4
P11499	P11499	Heat shock protein HSP 90-beta	Hsp90ab1	sp|P11499|HS90B_MOUSE Heat shock protein HSP 90-beta OS=Mus musculus OX=10090 GN=Hsp90ab1 PE=1 SV=3	33	21	0.999509	1	0.999411	1	1	0.782326	0.0747837	1	0.758368	0.414662	0.978812	2.42055	0.807595	0.999325	1.14234	0.856625	1	0.921478	0.440657	0.86729	2.11894	0.294817	0.74098	2.62681	0.501969	0.942978	0.806658	12518005	96412984	58181988	18010000	40084000	9356401	19304994	24399012	20956996	12303005	13226999	14214993	15500002	19620996	19140010	24726996
P70698	P70698	CTP synthase 1	Ctps1	sp|P70698|PYRG1_MOUSE CTP synthase 1 OS=Mus musculus OX=10090 GN=Ctps1 PE=1 SV=2	3	3	0.196948	1	4.0655	1	0.860601	0.180362	0.665378	1	0.632198	0.956884	0.995626	1.01688	0.0815442	0.730505	0.169729	0.0423413	0.808552	0.210199	0.155321	0.916786	5.99118	0.0856457	0.716457	4.83768	0.81961	0.974686	1.23844	222230	240490	38569.2	23283.3	204750	146380	11647.7	33697	213940	64147.9	18603.7	91444.2	201180	28401.1	264710	301050
Q3UPF5	Q3UPF5	Zinc finger CCCH-type antiviral protein 1	Zc3hav1	sp|Q3UPF5|ZCCHV_MOUSE Zinc finger CCCH-type antiviral protein 1 OS=Mus musculus OX=10090 GN=Zc3hav1 PE=1 SV=1	7	7	0.0560619	1	0.473435	1	0.802646	0.479677	0.0521012	1	0.368883	0.211871	1	1.97524	0.0107128	0.37728	4.99983	0.0351847	0.79875	3.62102	0.0156874	0.791111	0.395062	0.15782	0.741581	0.545493	0.314624	1	0.724228	541080	455340	1.0532e+06	760350	1.4391e+06	1503701	962200	1.3708e+06	2619299	1362700	947499	583510	2.3653e+06	2.5725e+06	131640	310570
P46735	P46735	Unconventional myosin-Ib	Myo1b	sp|P46735|MYO1B_MOUSE Unconventional myosin-Ib OS=Mus musculus OX=10090 GN=Myo1b PE=1 SV=3	11	11	0.157745	1	0.511463	1	0.778236	3.73642	0.354507	1	1.29736	0.407006	0.978389	0.525723	0.849459	0.991948	0.89717	0.889164	1	1.07312	0.336939	0.813954	0.585979	0.128706	0.741807	0.4899	0.582195	0.953222	1.19612	1.5918e+06	699970	1.7184e+06	2.7392e+06	1.8675e+06	1.331e+06	3.1184e+06	1.4083e+06	482110	1.6979e+06	2.4402e+06	2.4143e+06	2.1201e+06	1.301e+06	2.0668e+06	4389700
Q9ESX5	Q9ESX5	H/ACA ribonucleoprotein complex subunit 4	Dkc1	sp|Q9ESX5|DKC1_MOUSE H/ACA ribonucleoprotein complex subunit DKC1 OS=Mus musculus OX=10090 GN=Dkc1 PE=1 SV=4	23	23	0.159599	1	0.688326	1	1	0.712448	0.849279	1	0.954707	0.434771	0.985068	1.40248	0.124236	0.795309	1.74948	0.104379	0.948062	1.95478	0.342186	0.817353	0.801657	0.301068	0.741937	0.717465	0.611737	0.95587	1.11735	36584984	24840990	52960972	43535028	36436024	35318980	46005992	32727990	52783004	30558014	43737000	55504996	43914008	44108992	16199005	16657008
Q9Z0J0	Q9Z0J0	Epididymal secretory protein E1	Npc2	sp|Q9Z0J0|NPC2_MOUSE NPC intracellular cholesterol transporter 2 OS=Mus musculus OX=10090 GN=Npc2 PE=1 SV=1	2	2	0.188648	1	0.10424	1	1	2.76981	0.305689	1	9.18358	0.86289	0.984825	0.80641	0.412841	0.941428	6.59254	0.231084	1	8.8286	0.482194	0.88007	0.122322	0.30496	0.741938	0.0913407	0.908818	0.97745	1.33918	14763.4	107812	68717.2	952499	856530	15740001	69744.2	31605.2	117753	219610	6.324e+06	59999.2	37844.4	59772.3	18889.4	35214.7
Q9QXS1	Q9QXS1	Plectin	Plec	sp|Q9QXS1|PLEC_MOUSE Plectin OS=Mus musculus OX=10090 GN=Plec PE=1 SV=3	2	2	0.740632	1	4.54407	1	1	0.365953	0.863217	1	0.524509	0.41583	0.980283	15.1093	0.305183	0.938542	12.9743	0.577896	1	3.13278	0.970286	1	1.16456	0.682982	0.931463	4.82298	0.621874	0.952661	0.241461	64727.6	90629984	77943.2	27531.4	70567016	19996000	35802.7	12566008	5.6832e+06	15571994	88593.3	91801.5	32708006	28026.6	73831.3	72492.9
Q78XF5	Q78XF5	Oligosaccharyltransferase complex subunit OSTC	Ostc	sp|Q78XF5|OSTC_MOUSE Oligosaccharyltransferase complex subunit OSTC OS=Mus musculus OX=10090 GN=Ostc PE=1 SV=1	1	1	0.42138	1	0.313072	1	1	4.62627	0.384143	1	3.69869	0.456469	0.975419	0.334285	0.915739	0.995372	0.913433	0.611684	1	1.75388	0.398696	0.840606	0.365965	0.294627	0.742166	0.190598	0.473937	0.954376	1.92009	154520	13778	134770	48315	491640	168050	59681.1	199830	27253	449350	563970	55983.7	209910	20408.2	557990	55162
P47911	P47911	60S ribosomal protein L6	Rpl6	sp|P47911|RL6_MOUSE 60S ribosomal protein L6 OS=Mus musculus OX=10090 GN=Rpl6 PE=1 SV=3	29	29	0.0458978	1	0.481412	1	0.739225	1.11492	0.518132	1	1.28929	0.999292	1	1.00068	0.752283	0.996054	1.20644	0.30571	1	1.93411	0.597889	0.93388	0.829451	0.146392	0.742215	0.517386	0.161603	1	1.60316	1139300096	646600384	1970199040	1646200832	1747300096	1287499520	1199500160	717449728	928119808	1103399808	2092900096	1976899456	1743900800	949339968	864190016	2116199424
Q9CZX5	Q9CZX5	PIN2/TERF1-interacting telomerase inhibitor 1	Pinx1	sp|Q9CZX5|PINX1_MOUSE PIN2/TERF1-interacting telomerase inhibitor 1 OS=Mus musculus OX=10090 GN=Pinx1 PE=1 SV=2	5	5	0.42704	1	1.56018	1	1	0.927947	0.397505	1	0.787905	0.382142	0.974909	2.15854	0.114352	0.780919	3.24993	0.175875	1	2.64443	0.0399835	0.839524	0.664182	0.304881	0.742417	0.816262	0.205052	1	0.813687	3006901	2.4905e+06	904830	3277701	1.8195e+06	3.6286e+06	4.6722e+06	4.1256e+06	4.4401e+06	4.0643e+06	2.7289e+06	3.3974e+06	3292598	5.4987e+06	3.0307e+06	1.5946e+06
Q91WJ8	Q91WJ8	Far upstream element-binding protein 1	Fubp1	sp|Q91WJ8|FUBP1_MOUSE Far upstream element-binding protein 1 OS=Mus musculus OX=10090 GN=Fubp1 PE=1 SV=1	1	1	0.696128	1	1.66068	1	1	3.57724	0.171333	1	0.472481	0.488534	0.956147	2.08105	0.291177	0.938229	0.535811	0.162234	1	0.386165	0.158824	0.914346	3.88391	0.118823	0.74248	5.38901	0.372431	1	0.720711	47596.6	304060	315960	39427	30515.2	22027	39259.7	34363	8658.64	19787.3	37783.9	14879.4	35139.1	63527	22007.5	94828.9
Q9WTQ5	Q9WTQ5	A-kinase anchor protein 12	Akap12	sp|Q9WTQ5|AKA12_MOUSE A-kinase anchor protein 12 OS=Mus musculus OX=10090 GN=Akap12 PE=1 SV=1	7	7	0.206273	1	9.8054	1	1	1.84067	0.319255	1	1.78899	0.371844	0.973289	4.81612	0.556534	0.963792	0.677155	0.997416	1	1.00239	0.225489	0.819123	7.11229	0.331514	0.76948	4.80465	0.330507	1	1.48029	49847	1.5634e+06	43567	11145.2	47525	32894.7	41475.4	44322	21324	108258	33190	54589.8	24613.9	42854	22292.6	49612.6
P61979	P61979	Heterogeneous nuclear ribonucleoprotein K	Hnrnpk	sp|P61979|HNRPK_MOUSE Heterogeneous nuclear ribonucleoprotein K OS=Mus musculus OX=10090 GN=Hnrnpk PE=1 SV=1	13	13	0.857039	1	0.690345	1	0.762549	0.218034	0.197361	1	2.10627	0.264827	1	8.10858	0.399909	0.941301	1.56695	0.588663	1	1.28629	0.356938	0.824109	5.17474	0.304313	0.742734	6.30387	0.641041	0.951369	0.820883	252730	12646005	11664000	472760	3149399	265690	240260	645940	1.5845e+06	442260	258300	199660	211020	85910	212080	418360
O88712;P56546	O88712;P56546	C-terminal-binding protein 1;C-terminal-binding protein 2	Ctbp1;Ctbp2	sp|O88712|CTBP1_MOUSE C-terminal-binding protein 1 OS=Mus musculus OX=10090 GN=Ctbp1 PE=1 SV=2;sp|P56546|CTBP2_MOUSE C-terminal-binding protein 2 OS=Mus musculus OX=10090 GN=Ctbp2 PE=1 SV=2	3	3	0.807662	1	0.890841	1	0.951934	0.900444	0.635459	1	1.06041	0.466494	0.971537	1.50937	0.891518	0.990992	0.949235	0.815673	1	0.913488	0.105241	0.885236	1.59009	0.102541	0.742906	1.65231	0.71568	0.965806	0.962342	451330	749120	1.1505e+06	407270	593470	360270	335060	405090	406110	406610	307140	348960	349480	315130	416390	681970
P47738	P47738	Aldehyde dehydrogenase, mitochondrial	Aldh2	sp|P47738|ALDH2_MOUSE Aldehyde dehydrogenase, mitochondrial OS=Mus musculus OX=10090 GN=Aldh2 PE=1 SV=1	6	5	0.391482	1	2.49782	1	0.739854	0.449471	0.410912	1	1.74972	0.296781	0.984292	3.27125	0.283554	0.92658	0.52315	0.334158	1	0.690182	0.176056	0.890937	6.25298	0.183123	0.714373	4.73969	0.595737	0.952066	1.31928	179000	1.8408e+06	256550	148640	318270	45500.1	207970	81755	204240	99750.9	100640	176950	141620	33829.8	109480	171210
Q9CRT8	Q9CRT8	Exportin-T	Xpot	sp|Q9CRT8|XPOT_MOUSE Exportin-T OS=Mus musculus OX=10090 GN=Xpot PE=1 SV=3	1	1	0.482531	1	0.525814	1	1	1.73855	0.00249576	0.576364	4.52461	0.440327	0.969506	0.334134	0.978693	0.999251	1.02384	0.569856	1	1.58188	0.317711	0.792762	0.326354	0.149007	0.743075	0.211226	0.338419	1	1.54505	6991.84	58724.1	44992.8	31703.1	40120.8	133810	39617.8	45150.9	35713.2	103710	109750	77561.1	23551.5	19086.7	135730	14007.5
P80313	P80313	T-complex protein 1 subunit eta	Cct7	sp|P80313|TCPH_MOUSE T-complex protein 1 subunit eta OS=Mus musculus OX=10090 GN=Cct7 PE=1 SV=1	15	15	0.851694	1	0.801398	1	0.855524	0.511359	0.615972	1	0.728241	0.618668	0.967213	1.86682	0.455572	0.949738	0.60905	0.192526	1	0.419377	0.424596	0.860969	3.06513	0.294475	0.74326	4.4514	0.599774	0.953292	0.688575	366680	5914899	2.8802e+06	1.1905e+06	1809901	366270	242870	1.2469e+06	939599	410040	143380	615950	516170	399850	548360	1.5747e+06
Q8VIJ6	Q8VIJ6	Splicing factor, proline- and glutamine-rich	Sfpq	sp|Q8VIJ6|SFPQ_MOUSE Splicing factor, proline- and glutamine-rich OS=Mus musculus OX=10090 GN=Sfpq PE=1 SV=1	9	8	0.740479	1	1.88125	1	1	0.204021	0.69846	1	0.700839	0.0988017	1	16.3275	0.5694	0.966927	1.54357	0.723542	1	1.24077	0.171037	0.90749	10.5778	0.121938	0.743481	13.1592	0.778536	0.972332	0.803831	372840	6648197	4.5856e+06	119470	1.0699e+06	63570	112240	462120	729530	120380	57309	248240	397130	73383	201900	77318
P51859	P51859	Hepatoma-derived growth factor	Hdgf	sp|P51859|HDGF_MOUSE Hepatoma-derived growth factor OS=Mus musculus OX=10090 GN=Hdgf PE=1 SV=2	2	2	0.54552	1	3.11708	1	0.730536	0.631578	0.270296	1	1.94828	0.218114	1	3.16196	0.259546	0.925954	0.572008	0.502388	1	0.688179	0.0585081	0.876533	5.52783	0.109178	0.739036	4.59468	0.629167	0.95172	1.20309	92558	390680	634460	9999.06	35788.8	28315	30674.1	46870.5	54467.3	28468.9	31983.4	77855.9	14661	30779.4	35006.8	47795.2
Q922R8	Q922R8	Protein disulfide-isomerase A6	Pdia6	sp|Q922R8|PDIA6_MOUSE Protein disulfide-isomerase A6 OS=Mus musculus OX=10090 GN=Pdia6 PE=1 SV=3	6	6	0.419793	1	5.42264	1	1	0.372571	0.240572	1	0.644261	0.181651	1	10.0647	0.556514	0.964989	0.691193	0.0436224	0.812339	0.359732	0.153997	0.920541	14.5613	0.0805045	0.74367	27.9782	0.263637	1	0.52045	105620	3.1719e+06	641180	19950.4	95068	15212.3	63238	65287	106690	17073.1	18741.9	27670.1	43898	23488.6	30762	70868.1
Q921F2	Q921F2	TAR DNA-binding protein 43	Tardbp	sp|Q921F2|TADBP_MOUSE TAR DNA-binding protein 43 OS=Mus musculus OX=10090 GN=Tardbp PE=1 SV=1	9	9	0.736188	1	1.11317	1	1	0.864823	0.219075	1	0.803911	0.649974	0.969669	1.15981	0.207543	0.896747	0.730099	0.0887785	0.927286	0.666988	0.216527	0.827629	1.58857	0.126538	0.743677	1.73888	0.646021	0.954724	0.913559	2.4161e+06	4.4279e+06	3.8229e+06	2.3593e+06	2.8126e+06	1.5439e+06	2.2249e+06	2.5411e+06	2.3808e+06	1.6798e+06	1.7072e+06	2.3207e+06	2.2243e+06	2.4613e+06	2165199	2.876e+06
P17751	P17751	Triosephosphate isomerase	Tpi1	sp|P17751|TPIS_MOUSE Triosephosphate isomerase OS=Mus musculus OX=10090 GN=Tpi1 PE=1 SV=4	10	10	0.955856	1	1.15478	1	1	0.329778	0.870578	1	1.08529	0.200726	1	12.6959	0.874159	0.988441	0.837075	0.18942	1	0.616522	0.273629	0.796865	15.167	0.148415	0.743859	20.5927	0.787453	0.973413	0.736519	171610	10519000	6400701	68745	3.5794e+06	17110	67868	598640	268620	42966	96295	67128	96118	37600.4	74852	148760
P14733	P14733	Lamin-B1	Lmnb1	sp|P14733|LMNB1_MOUSE Lamin-B1 OS=Mus musculus OX=10090 GN=Lmnb1 PE=1 SV=3	12	11	0.692395	1	1.56486	1	1	1.06025	0.0517015	1	3.20011	0.195364	1	4.83639	0.791196	0.99303	1.17694	0.788169	1	1.17855	0.149523	0.939752	4.1093	0.147908	0.743939	4.10368	0.996893	0.997531	1.00137	713670	4257902	3.7377e+06	574180	644110	265420	499190	576150	400100	359080	319530	668060	98339	179180	126790	653460
Q9D824	Q9D824	Pre-mRNA 3-end-processing factor FIP1	Fip1l1	sp|Q9D824|FIP1_MOUSE Pre-mRNA 3-end-processing factor FIP1 OS=Mus musculus OX=10090 GN=Fip1l1 PE=1 SV=1	5	5	0.129626	1	0.636275	1	1	1.04443	0.718794	1	0.905613	0.461863	0.978	0.639681	0.843109	0.991933	1.0967	0.962646	1	1.01997	0.208373	0.848681	0.583278	0.147417	0.744286	0.627156	0.775737	0.971138	0.930037	1.0293e+06	607650	1435300	1.1313e+06	1.1826e+06	890350	1.5872e+06	1.7639e+06	1.2982e+06	1.3547e+06	1.0214e+06	1.4492e+06	1.0521e+06	1842901	1.7383e+06	1.8854e+06
P48036	P48036	Annexin A5	Anxa5	sp|P48036|ANXA5_MOUSE Annexin A5 OS=Mus musculus OX=10090 GN=Anxa5 PE=1 SV=1	4	4	0.90238	1	1.20003	1	0.747481	0.567048	0.345969	1	0.711701	0.225171	1	5.44834	0.390642	0.953597	1.62468	0.443303	1	0.65585	0.284158	0.797396	3.35349	0.105499	0.744364	8.30729	0.00354998	0.765143	0.403681	83379	975151	1.0957e+06	80251	152570	69904.2	82551.4	106530	149950	38775.1	29351.3	35533.2	70770.3	32867.3	19663.4	84317.8
Q8VDJ3	Q8VDJ3	Vigilin	Hdlbp	sp|Q8VDJ3|VIGLN_MOUSE Vigilin OS=Mus musculus OX=10090 GN=Hdlbp PE=1 SV=1	8	8	0.463911	1	1.33241	1	1	79.9198	0.403482	1	3.27518	0.252098	1	2.07882	0.0777259	0.739366	2.69287	0.982087	1	1.01338	0.499792	0.890008	0.771973	0.30361	0.744486	2.05137	0.104276	1	0.37632	705880	1.2398e+06	982830	477390	737660	1.2141e+06	848290	1.7279e+06	15163	941640	220610	456540	31974.2	606350	251570	409290
Q61879	Q61879	Myosin-10	Myh10	sp|Q61879|MYH10_MOUSE Myosin-10 OS=Mus musculus OX=10090 GN=Myh10 PE=1 SV=2	138	105	0.0682406	1	0.346331	1	1	1.09221	0.558503	1	1.48159	0.152919	1	0.357889	0.347031	0.962965	0.584914	0.956929	1	1.02637	0.475034	0.876137	0.611865	0.141896	0.744535	0.348694	0.322642	1	1.75473	215330048	86347968	419799840	474230272	306569920	205570080	450849824	119419944	204039984	211640096	465550080	606929728	475140224	146619952	199279904	522519904
P97315	P97315	Cysteine and glycine-rich protein 1	Csrp1	sp|P97315|CSRP1_MOUSE Cysteine and glycine-rich protein 1 OS=Mus musculus OX=10090 GN=Csrp1 PE=1 SV=3	6	6	0.567628	1	2.30467	1	0.841458	0.463358	0.543405	1	1.80082	0.155174	1	8.11139	0.857237	0.99142	1.10377	0.602719	1	0.762852	0.218376	0.817007	7.34882	0.157764	0.744579	10.633	0.623702	0.948544	0.691135	133590	2.5815e+06	177830	126620	734740	28852.9	136360	129700	172460	102852	21768.5	75242.7	13618	69068.7	82968.8	64692.5
P62141	P62141	Serine/threonine-protein phosphatase PP1-beta catalytic subunit	Ppp1cb	sp|P62141|PP1B_MOUSE Serine/threonine-protein phosphatase PP1-beta catalytic subunit OS=Mus musculus OX=10090 GN=Ppp1cb PE=1 SV=3	7	2	0.350849	1	0.411268	1	0.702801	2.69899	0.0329715	1	4.64197	0.416721	0.979457	0.433976	0.43884	0.938665	0.588137	0.684813	1	1.23606	0.776385	0.973038	0.737882	0.303291	0.744621	0.351097	0.269488	1	2.10165	17913.7	132230	190590	94923.2	91606	175440	37321.4	43825.1	24438.2	253890	113180	92699.1	26314	33889.9	86149.3	69675
Q91VI7	Q91VI7	Ribonuclease inhibitor	Rnh1	sp|Q91VI7|RINI_MOUSE Ribonuclease inhibitor OS=Mus musculus OX=10090 GN=Rnh1 PE=1 SV=1	3	3	0.46358	1	2.39107	1	1	0.459711	0.399119	1	0.206676	0.697907	0.976491	0.728	0.345653	0.963455	0.545723	0.248631	1	0.158723	0.147007	0.935849	1.33401	0.413637	0.833709	4.58661	0.376498	0.99547	0.290849	316300	457310	432610	32798.7	283620	273340	310690	272870	620170	10274.4	73551.2	754470	339470	474180	170140	1.0352e+06
Q9D0I8	Q9D0I8	mRNA turnover protein 4 homolog	Mrto4	sp|Q9D0I8|MRT4_MOUSE mRNA turnover protein 4 homolog OS=Mus musculus OX=10090 GN=Mrto4 PE=1 SV=1	9	9	0.338908	1	1.75312	1	1	0.692641	0.60435	1	0.864379	0.838026	0.985639	0.951977	0.287997	0.930926	0.792713	0.0674522	0.885864	0.530496	0.199618	0.855222	1.20091	0.0978013	0.745091	1.7945	0.124787	1	0.669215	2.353e+06	2.5185e+06	664250	1681001	2397799	2.3353e+06	1.7449e+06	2044099	2.9266e+06	1.9407e+06	1.2626e+06	1.0188e+06	1.7077e+06	1.4423e+06	2.7571e+06	1.848e+06
P20029	P20029	78 kDa glucose-regulated protein	Hspa5	sp|P20029|BIP_MOUSE Endoplasmic reticulum chaperone BiP OS=Mus musculus OX=10090 GN=Hspa5 PE=1 SV=3	25	23	0.537526	1	1.30208	1	1	1.23551	0.0937348	1	0.834002	0.245762	1	1.77626	0.386464	0.957899	1.2506	0.846284	1	0.955156	0.333519	0.807884	1.42033	0.125864	0.745375	1.85966	0.0502295	1	0.763758	19089998	41177012	31694986	17361002	18142996	16827998	20798012	21977014	15976997	16613000	14915992	13828998	17370990	18811998	20057002	19093002
P26516	P26516	26S proteasome non-ATPase regulatory subunit 7	Psmd7	sp|P26516|PSMD7_MOUSE 26S proteasome non-ATPase regulatory subunit 7 OS=Mus musculus OX=10090 GN=Psmd7 PE=1 SV=2	4	4	0.393323	1	5.12389	1	1	0.651633	0.678736	1	0.743619	0.549388	0.976929	1.7878	0.26247	0.926221	0.342042	0.136489	0.986386	0.406004	0.300765	0.801778	5.22684	0.238452	0.714462	4.4034	0.860891	0.978075	1.187	127690	1180900	87875	10537	470080	163810	167370	14956.1	114010	125120	150900	36322.4	176350	79747.6	312610	166830
Q99KV1	Q99KV1	DnaJ homolog subfamily B member 11	Dnajb11	sp|Q99KV1|DJB11_MOUSE DnaJ homolog subfamily B member 11 OS=Mus musculus OX=10090 GN=Dnajb11 PE=1 SV=1	2	2	0.264287	1	4.16412	1	1	0.748752	0.279957	1	1.24058	0.641169	0.966633	1.59081	0.305165	0.940798	0.507473	0.10006	0.93312	0.368348	0.260735	0.785165	3.13476	0.128679	0.745697	4.31876	0.446866	0.972224	0.725847	61040.3	382440	51912.2	11234.9	84696	24361.4	81177.4	58549	65095	27787.7	37920.8	42020.6	27271.6	29819.5	43657.2	97197.4
Q62241	Q62241	U1 small nuclear ribonucleoprotein C	Snrpc	sp|Q62241|RU1C_MOUSE U1 small nuclear ribonucleoprotein C OS=Mus musculus OX=10090 GN=Snrpc PE=1 SV=1	2	2	0.573649	1	2.04033	1	1	0.0140084	0.177852	1	0.104702	0.982015	0.997448	1.02771	0.192807	0.887668	0.410146	0.0627312	0.849381	0.238644	0.47042	0.872398	2.50573	0.278716	0.726376	4.30648	0.386276	0.991631	0.581851	18714.1	264800	69848.7	37105.5	15846.6	29207.9	55144.6	13766.6	2.0055e+06	7592.32	21886.3	26285.5	766710	31791	60846.2	36329.2
Q8K4P0	Q8K4P0	pre-mRNA 3 end processing protein WDR33	Wdr33	sp|Q8K4P0|WDR33_MOUSE pre-mRNA 3 end processing protein WDR33 OS=Mus musculus OX=10090 GN=Wdr33 PE=1 SV=1	3	3	0.87274	1	1.23273	1	1	15.3	0.405297	1	0.747778	0.913908	0.9851	0.940077	0.821725	0.992107	0.891309	0.600105	1	1.29314	0.881489	0.986758	1.05471	0.306993	0.745763	0.726973	0.311205	1	1.45083	283350	315940	742820	38356.1	501840	469620	214640	226480	18541.2	401710	295500	587310	445660	679740	272710	686050
Q60817;P70670	Q60817;P70670	Nascent polypeptide-associated complex subunit alpha;Nascent polypeptide-associated complex subunit alpha, muscle-specific form	Naca	sp|Q60817|NACA_MOUSE Nascent polypeptide-associated complex subunit alpha OS=Mus musculus OX=10090 GN=Naca PE=1 SV=1;sp|P70670|NACAM_MOUSE Nascent polypeptide-associated complex subunit alpha, muscle-specific form OS=Mus musculus OX=10090 GN=Naca PE=1 SV=2	4	4	0.744046	1	1.33012	1	0.858902	0.501081	0.102588	1	0.732557	0.18858	1	8.198	0.413901	0.937227	2.25896	0.48037	1	1.92976	0.173006	0.897194	3.6291	0.101183	0.746016	4.2482	0.653238	0.956057	0.854268	901740	4.5616e+06	2745500	706010	1828901	325840	563950	949850	1.1153e+06	441950	422160	583220	678840	625660	535830	611390
Q9WV55	Q9WV55	Vesicle-associated membrane protein-associated protein A	Vapa	sp|Q9WV55|VAPA_MOUSE Vesicle-associated membrane protein-associated protein A OS=Mus musculus OX=10090 GN=Vapa PE=1 SV=2	4	3	0.220457	1	3.61073	1	1	0.348235	0.0587207	1	5.20365	0.200564	1	4.05383	0.414371	0.937355	0.450972	0.978777	1	0.982668	0.153746	0.931095	8.98909	0.187987	0.721825	4.12533	0.417623	0.973952	2.179	240970	1.3054e+06	288441	69493.6	186970	14876	86619.2	188500	179170	190860	58530.6	224950	23318.5	29273.3	177850	257580
P63017;P17156;P16627	P63017	Heat shock cognate 71 kDa protein	Hspa8	sp|P63017|HSP7C_MOUSE Heat shock cognate 71 kDa protein OS=Mus musculus OX=10090 GN=Hspa8 PE=1 SV=1	35	29	0.450643	1	1.45955	1	0.721449	0.994668	0.554367	1	0.902303	0.245421	1	2.39389	0.381858	0.958645	1.493	0.822239	1	1.10477	0.259213	0.786681	1.60342	0.117023	0.746993	2.16687	0.109711	1	0.739969	58110036	137249952	95216944	43843988	54874004	49767968	52335996	66337012	55996024	50775980	40728984	33851988	43680024	47765012	64650980	46711976
Q9D1J3	Q9D1J3	SAP domain-containing ribonucleoprotein	Sarnp	sp|Q9D1J3|SARNP_MOUSE SAP domain-containing ribonucleoprotein OS=Mus musculus OX=10090 GN=Sarnp PE=1 SV=3	4	4	0.821022	1	1.38421	1	1	0.430904	0.251292	1	0.317139	0.429101	0.980386	3.20682	0.405004	0.94777	0.523352	0.210339	1	0.289727	0.210521	0.837574	6.12747	0.157718	0.747042	11.0684	0.447029	0.969448	0.553599	65486	1.0433e+06	650140	79198	130770	30934.5	27659.4	90721	98996	42803.1	42496.6	7240.18	107208	51720.4	39072.6	53618.9
P49312	P49312	Heterogeneous nuclear ribonucleoprotein A1;Heterogeneous nuclear ribonucleoprotein A1, N-terminally processed	Hnrnpa1	sp|P49312|ROA1_MOUSE Heterogeneous nuclear ribonucleoprotein A1 OS=Mus musculus OX=10090 GN=Hnrnpa1 PE=1 SV=2	7	7	0.692986	1	0.58803	1	0.749413	0.0338581	0.217214	1	0.306469	0.140693	1	12.6612	0.765859	0.993704	0.75472	0.812282	1	0.80915	0.12195	0.905406	16.776	0.118032	0.747811	15.6475	0.940301	0.989088	1.07212	256700	3.9255e+06	4434000	728990	1.5391e+06	35077.4	27988.3	218230	1767299	39409.2	205080	32668.4	237590	184430	82889	217970
Q3UA06	Q3UA06	Pachytene checkpoint protein 2 homolog	Trip13	sp|Q3UA06|PCH2_MOUSE Pachytene checkpoint protein 2 homolog OS=Mus musculus OX=10090 GN=Trip13 PE=1 SV=1	8	8	0.345694	1	0.701775	1	0.798228	1.08172	0.0708658	1	1.60229	0.799512	0.983906	1.40091	0.410671	0.944831	2.37257	0.470577	1	2.12614	0.017574	0.82	0.59046	0.100913	0.747903	0.6589	0.469303	0.957213	0.896131	588550	476090	1.2099e+06	626130	566500	1009500	857160	832660	828760	969350	636380	840530	460680	545700	1.0372e+06	899551
CON__O95678	CON__O95678				15	1	0.00686409	0.7736	16.8284	1	1	0.805545	0.586314	1	1.96761	0.0248763	1	27.0206	0.525533	0.968152	1.55517	0.393295	1	2.67519	0.00409293	0.664	17.3746	0.127391	0.748099	10.1004	0.568514	0.949233	1.72019	801840	1.3473e+06	73801.4	91380	34936.7	65745	84688	38450	74262.7	23114.7	426960	110416	72100.6	37936.4	11788.9	71668.9
Q8R050;Q149F3	Q8R050;Q149F3	Eukaryotic peptide chain release factor GTP-binding subunit ERF3A;Eukaryotic peptide chain release factor GTP-binding subunit ERF3B	Gspt1;Gspt2	sp|Q8R050|ERF3A_MOUSE Eukaryotic peptide chain release factor GTP-binding subunit ERF3A OS=Mus musculus OX=10090 GN=Gspt1 PE=1 SV=2;sp|Q149F3|ERF3B_MOUSE Eukaryotic peptide chain release factor GTP-binding subunit ERF3B OS=Mus musculus OX=10090 GN=Gspt2 PE	3	3	0.828749	1	1.30532	1	1	0.34877	0.132059	1	0.475929	0.315503	0.986709	3.31403	0.620429	0.971302	0.638935	0.499429	1	0.673627	0.24069	0.797253	5.18681	0.127868	0.748172	4.91968	0.94107	0.988353	1.0543	98308.1	720400	761530	99318	112040	13755.4	100750	97460	147110	62911	60949.2	41280	173680	74379.7	29006.3	116680
Q60605	Q60605	Myosin light polypeptide 6	Myl6	sp|Q60605|MYL6_MOUSE Myosin light polypeptide 6 OS=Mus musculus OX=10090 GN=Myl6 PE=1 SV=3	11	10	0.0567899	1	0.353793	1	0.822371	1.12377	0.362232	1	2.06395	0.623887	0.96194	0.663256	0.91302	0.992724	1.0868	0.380458	1	1.76748	0.541638	0.90778	0.610285	0.128406	0.748366	0.375256	0.427437	0.972464	1.62632	123109936	49365024	204700064	232770112	224529920	146970064	276179840	51351024	113670040	126029928	255880144	278020000	223050000	45420976	123770064	282080064
P17918	P17918	Proliferating cell nuclear antigen	Pcna	sp|P17918|PCNA_MOUSE Proliferating cell nuclear antigen OS=Mus musculus OX=10090 GN=Pcna PE=1 SV=2	4	4	0.68078	1	1.46938	1	1	0.816182	0.698466	1	0.849459	0.209057	1	4.04179	0.379059	0.960983	1.76734	0.692284	1	1.31666	0.172665	0.905025	2.28693	0.157523	0.748509	3.06973	0.373931	1	0.744994	302720	1.0487e+06	847770	133210	499250	240390	258230	240910	301860	311380	175770	112980	231910	201320	368470	146420
G5E8Z2	G5E8Z2	Transcription initiation factor TFIID subunit 4B	Taf4b	sp|G5E8Z2|TAF4B_MOUSE Transcription initiation factor TFIID subunit 4B OS=Mus musculus OX=10090 GN=Taf4b PE=2 SV=2	1	1	0.392842	1	1.59328	1	0.92956	0.259398	0.0310066	1	0.212528	0.21884	1	1.63492	0.641152	0.97423	0.701363	0.111808	0.954388	0.516257	0.438015	0.86847	2.33106	0.10374	0.748558	3.16687	0.709238	0.971073	0.736077	203300	92412	70647	150040	60064.8	16357.1	181290	68558	226680	23412	64520.5	53675.1	205520	201800	73963.4	79365.9
Q60668	Q60668	Heterogeneous nuclear ribonucleoprotein D0	Hnrnpd	sp|Q60668|HNRPD_MOUSE Heterogeneous nuclear ribonucleoprotein D0 OS=Mus musculus OX=10090 GN=Hnrnpd PE=1 SV=2	4	3	0.854608	1	1.12787	1	0.823928	0.281285	0.269951	1	0.590182	0.0822861	1	4.21482	0.339551	0.962658	1.41332	0.644979	1	0.831846	0.153863	0.925586	2.98222	0.080403	0.74875	5.06683	0.24053	1	0.588578	789980	2.9169e+06	2.3039e+06	1.1446e+06	924500	330230	532580	749870	1.8096e+06	329420	170250	479470	510030	505240	266080	543250
CON__Q2KIF2	CON__Q2KIF2				4	4	0.501133	1	0.700027	1	1	0.657163	0.596445	1	0.908425	0.787153	0.9816	1.10108	0.246292	0.92307	1.40624	0.0774049	0.90068	1.71749	0.431381	0.864821	0.782999	0.154049	0.748757	0.641099	0.327446	1	1.22134	231660	388240	288220	330630	825121	288490	413920	470540	582830	380760	508250	528960	454750	583110	261270	395300
Q9CXY6	Q9CXY6	Interleukin enhancer-binding factor 2	Ilf2	sp|Q9CXY6|ILF2_MOUSE Interleukin enhancer-binding factor 2 OS=Mus musculus OX=10090 GN=Ilf2 PE=1 SV=1	13	13	0.902284	1	0.970903	1	1	0.307133	0.123511	1	0.272929	0.001974	0.4	294.27	0.000199676	0	287.95	0.00254567	0.287556	68.2051	0.914537	1	1.02195	0.0975996	0.7489	4.31448	0.040023	1	0.236864	33377014	24400012	22159010	35984020	31846998	29433992	22511994	32863008	90921008	14211009	7.1815e+06	2.8355e+06	27625984	21260004	44316	110530
P57776	P57776	Elongation factor 1-delta	Eef1d	sp|P57776|EF1D_MOUSE Elongation factor 1-delta OS=Mus musculus OX=10090 GN=Eef1d PE=1 SV=3	7	6	0.546745	1	2.08765	1	0.768611	0.88756	0.522547	1	1.31199	0.145584	1	5.42043	0.944792	0.99972	0.968288	0.655745	1	1.24876	0.102586	0.909038	5.59795	0.150907	0.749433	4.34064	0.453619	0.961317	1.28966	695580	4.5399e+06	1.7492e+06	235330	1.4983e+06	222080	423670	339990	357660	501540	253210	540310	235090	414180	517750	454920
Q80UP3	Q80UP3	Diacylglycerol kinase zeta	Dgkz	sp|Q80UP3|DGKZ_MOUSE Diacylglycerol kinase zeta OS=Mus musculus OX=10090 GN=Dgkz PE=1 SV=2	1	1	0.16883	1	1.36144	1	1	12.8349	0.241279	1	1.49712	0.699542	0.974997	1.13802	0.601808	0.974158	1.1498	0.751932	1	0.927884	0.957626	1	0.989755	0.157212	0.749668	1.22647	0.126762	1	0.806994	188490	141370	107510	147350	108810	132230	185570	182830	12850	129910	136490	132970	61353.2	128820	129660	218840
Q99JX4	Q99JX4	Eukaryotic translation initiation factor 3 subunit M	Eif3m	sp|Q99JX4|EIF3M_MOUSE Eukaryotic translation initiation factor 3 subunit M OS=Mus musculus OX=10090 GN=Eif3m PE=1 SV=1	1	1	0.378458	1	0.378874	1	1	0.920697	0.672053	1	1.30437	0.934994	0.98962	0.945867	0.811073	0.998123	1.15403	0.290966	1	1.97334	0.646388	0.954271	0.819621	0.153446	0.749698	0.479322	0.260482	1	1.70996	28953	21687	281080	29955.1	34360	17949.6	32482.8	49010.7	33206	34818.3	45010.7	91166.1	71389.6	22501	11597	26267
Q9R0P5	Q9R0P5	Destrin	Dstn	sp|Q9R0P5|DEST_MOUSE Destrin OS=Mus musculus OX=10090 GN=Dstn PE=1 SV=3	3	2	0.984785	1	1.02517	1	1	0.529594	0.0837625	1	0.732725	0.33721	0.969348	3.27351	0.848535	0.992684	1.1647	0.985335	1	0.993909	0.488204	0.880585	2.8106	0.308357	0.749876	3.29357	0.830129	0.97072	0.853358	76697.6	1.0262e+06	819450	141650	176560	29734.9	104470	320160	188480	75130	80674	101970	120310	112330	97723	132900
Q8VDP6	Q8VDP6	CDP-diacylglycerol--inositol 3-phosphatidyltransferase	Cdipt	sp|Q8VDP6|CDIPT_MOUSE CDP-diacylglycerol--inositol 3-phosphatidyltransferase OS=Mus musculus OX=10090 GN=Cdipt PE=1 SV=1	4	4	0.168175	1	2.0986	1	1	3.58849	0.653228	1	0.705199	0.885953	0.981371	1.25572	0.858793	0.99004	1.28314	0.392775	1	0.310309	0.983761	1	0.978631	0.160878	0.717434	4.04669	0.18551	1	0.241835	296630	124860	122387	63110.9	99845.9	322830	490370	48040	54801	104290	59213.2	17418	84646.1	53729.1	1.3108e+06	33729
Q99JR8	Q99JR8	SWI/SNF-related matrix-associated actin-dependent regulator of chromatin subfamily D member 2	Smarcd2	sp|Q99JR8|SMRD2_MOUSE SWI/SNF-related matrix-associated actin-dependent regulator of chromatin subfamily D member 2 OS=Mus musculus OX=10090 GN=Smarcd2 PE=1 SV=2	5	4	0.854705	1	1.118	1	1	14.0762	0.141679	1	3.6143	0.12517	1	0.194529	0.372331	0.959215	0.377757	0.340522	1	0.432564	0.554126	0.916172	0.514958	0.311197	0.750061	0.449712	0.889613	0.981051	1.14508	55013	77200.9	133173	33179.5	44824.8	310030	27450	238160	8990.57	309390	174350	56415.7	43377.8	37059.8	757130	469290
P08249	P08249	Malate dehydrogenase, mitochondrial	Mdh2	sp|P08249|MDHM_MOUSE Malate dehydrogenase, mitochondrial OS=Mus musculus OX=10090 GN=Mdh2 PE=1 SV=3	15	15	0.851184	1	1.51033	1	1	0.436794	0.202645	1	0.253961	0.125537	1	31.5658	0.673448	0.986686	1.58098	0.322138	1	0.487616	0.241052	0.795415	19.9659	0.101951	0.750159	64.7351	0.365231	1	0.308426	267480	20272006	7.8947e+06	304690	1.5236e+06	26481.6	79480	753720	267010	10906.6	60881	70095.7	223380	89811	67796	111330
Q60864	Q60864	Stress-induced-phosphoprotein 1	Stip1	sp|Q60864|STIP1_MOUSE Stress-induced-phosphoprotein 1 OS=Mus musculus OX=10090 GN=Stip1 PE=1 SV=1	9	9	0.91414	1	1.26917	1	0.828636	0.509695	0.120892	1	0.622488	0.29412	0.990617	8.30391	0.210702	0.90296	0.534754	0.0500437	0.83594	0.363966	0.195085	0.865267	15.5285	0.15044	0.75028	22.8151	0.281322	1	0.680624	79953	6084997	1.8087e+06	82405	1.1137e+06	27207	49920	66727	88127	31120	22958.6	39994	44356	54379.8	114700	43697
Q9WVA4;Q9R1Q8	Q9WVA4	Transgelin-2	Tagln2	sp|Q9WVA4|TAGL2_MOUSE Transgelin-2 OS=Mus musculus OX=10090 GN=Tagln2 PE=1 SV=4	9	9	0.927604	1	1.21711	1	1	0.171437	0.0686692	1	0.277284	0.158154	1	20.9017	0.477064	0.959834	0.605634	0.192391	1	0.45839	0.129806	0.920412	34.5122	0.100533	0.750829	45.5981	0.687316	0.954911	0.756877	144170	9511705	4425502	165100	1.219e+06	16812	23886	97279	197920	13849.2	25802	47400.3	87536.9	97994	38107	41024
Q6URW6	Q6URW6	Myosin-14	Myh14	sp|Q6URW6|MYH14_MOUSE Myosin-14 OS=Mus musculus OX=10090 GN=Myh14 PE=1 SV=1	19	5	0.173627	1	0.462799	1	1	0.752778	0.696373	1	1.23602	0.189602	1	0.447884	0.293669	0.941818	0.625356	0.82979	1	1.04951	0.624968	0.945345	0.716206	0.153178	0.750863	0.426754	0.23256	1	1.67826	40732000	13211008	45860004	46272988	59343004	34544988	57168036	17205010	43026004	43086000	64475996	57815008	82391048	23473994	41517016	72816960
P07147	P07147	5,6-dihydroxyindole-2-carboxylic acid oxidase	Tyrp1	sp|P07147|TYRP1_MOUSE 5,6-dihydroxyindole-2-carboxylic acid oxidase OS=Mus musculus OX=10090 GN=Tyrp1 PE=1 SV=1	5	5	0.319966	1	2.2637	1	1	0.934293	0.532142	1	2.23779	0.197097	1	3.14276	0.729464	0.995671	1.1119	0.684744	1	0.785233	0.190288	0.881801	2.82648	0.208455	0.700489	4.00232	0.52154	0.956414	0.70621	644630	3.2385e+06	695450	394120	948700	595780	420250	533520	547140	384300	808950	151340	583040	44637.1	774160	391060
Q9D7G0;Q9CS42	Q9D7G0	Ribose-phosphate pyrophosphokinase 1	Prps1	sp|Q9D7G0|PRPS1_MOUSE Ribose-phosphate pyrophosphokinase 1 OS=Mus musculus OX=10090 GN=Prps1 PE=1 SV=4	7	7	0.574324	1	1.19512	1	1	1.99584	0.412377	1	1.76577	0.700313	0.975523	1.63449	0.587124	0.970477	1.67999	0.911448	1	1.11166	0.917088	1	0.972918	0.311152	0.751209	1.47032	0.0681882	1	0.661707	1.0478e+06	1.9846e+06	951950	1.3233e+06	1.3945e+06	1.5619e+06	1380600	1.51e+06	742630	1.3567e+06	824750	843120	261710	1.1788e+06	1903901	2.3614e+06
Q9CZB0	Q9CZB0	Succinate dehydrogenase cytochrome b560 subunit, mitochondrial	Sdhc	sp|Q9CZB0|C560_MOUSE Succinate dehydrogenase cytochrome b560 subunit, mitochondrial OS=Mus musculus OX=10090 GN=Sdhc PE=1 SV=1	2	2	0.744269	1	1.48547	1	1	0.352139	0.508954	1	0.58572	0.316203	0.984686	2.86448	0.227042	0.906914	0.49647	0.303977	1	0.46044	0.11298	0.907552	5.7697	0.156328	0.751349	6.22119	0.904216	0.978434	0.927427	61934.6	409040	55756.9	54849.8	402240	32412.3	40283.4	16078.7	78339.7	9967.13	28193.1	59595.5	61303.7	31123.2	28557.6	51902.5
Q9JHJ0	Q9JHJ0	Tropomodulin-3	Tmod3	sp|Q9JHJ0|TMOD3_MOUSE Tropomodulin-3 OS=Mus musculus OX=10090 GN=Tmod3 PE=1 SV=1	11	10	0.301446	1	0.557536	1	1	0.900718	0.812988	1	1.17319	0.59191	0.975271	0.715559	0.796645	0.997009	0.869103	0.666901	1	1.18955	0.771847	0.971494	0.82333	0.312856	0.751641	0.601538	0.497612	0.945141	1.36871	3.5105e+06	1.3439e+06	2.905e+06	6.2006e+06	3.2825e+06	2.4103e+06	5.3546e+06	1.4226e+06	2.9289e+06	2.6199e+06	3.839e+06	4.6807e+06	6.6869e+06	1.4166e+06	2.3023e+06	5893098
Q9DBJ1;O70250	Q9DBJ1	Phosphoglycerate mutase 1	Pgam1	sp|Q9DBJ1|PGAM1_MOUSE Phosphoglycerate mutase 1 OS=Mus musculus OX=10090 GN=Pgam1 PE=1 SV=3	7	7	0.803654	1	1.91016	1	1	0.39631	0.672759	1	1.54322	0.254936	1	10.1923	0.858448	0.991417	0.907297	0.958684	1	1.0403	0.261268	0.786087	11.2337	0.309067	0.75166	9.79748	0.879308	0.98045	1.14659	62393	5.061e+06	1.1396e+06	20099.6	1.1115e+06	38506.1	25570.9	127120	126220	26389	31136.4	229627	51636	26750.7	43654	49536.4
Q8BP67	Q8BP67	60S ribosomal protein L24	Rpl24	sp|Q8BP67|RL24_MOUSE 60S ribosomal protein L24 OS=Mus musculus OX=10090 GN=Rpl24 PE=1 SV=2	14	14	0.0340186	1	2.56408	1	1	0.707643	0.800589	1	0.859574	0.358517	0.975592	4.65134	0.298841	0.942351	3.76572	0.499784	1	2.38159	0.49768	0.889829	1.23518	0.309738	0.751676	1.95304	0.368828	1	0.63244	275540160	193319888	76249024	125910016	75962968	271279968	155180032	154970096	264050080	258179984	100590016	63545036	115310040	163909952	287820000	63996004
Q8BFZ9;Q91X78	Q8BFZ9;Q91X78	Erlin-2;Erlin-1	Erlin2;Erlin1	sp|Q8BFZ9|ERLN2_MOUSE Erlin-2 OS=Mus musculus OX=10090 GN=Erlin2 PE=1 SV=1;sp|Q91X78|ERLN1_MOUSE Erlin-1 OS=Mus musculus OX=10090 GN=Erlin1 PE=1 SV=2	6	6	0.466355	1	1.52265	1	1	1.23816	0.518381	1	0.795563	0.717451	0.97382	1.37236	0.921695	0.997074	1.07061	0.854179	1	0.884323	0.503718	0.892682	1.28186	0.156982	0.752038	1.55188	0.530916	0.958201	0.826003	905640	1.2743e+06	1.0878e+06	331690	973329	554510	1246300	851710	676860	639270	558630	928880	626960	1.2076e+06	1.0098e+06	1.9319e+06
Q9D898	Q9D898	Actin-related protein 2/3 complex subunit 5-like protein	Arpc5l	sp|Q9D898|ARP5L_MOUSE Actin-related protein 2/3 complex subunit 5-like protein OS=Mus musculus OX=10090 GN=Arpc5l PE=1 SV=1	2	2	0.948498	1	0.940039	1	1	1.14552	0.673322	1	0.536382	0.706775	0.9736	1.31928	0.405516	0.946462	1.68866	0.328231	1	0.410548	0.717555	0.955694	0.781259	0.311118	0.752354	3.21345	0.142593	1	0.243122	478900	168370	88875.7	525760	589870	425100	633770	178220	317290	336270	36418.7	56342.6	638870	42482.2	438100	101796
Q6PDM2	Q6PDM2	Serine/arginine-rich splicing factor 1	Srsf1	sp|Q6PDM2|SRSF1_MOUSE Serine/arginine-rich splicing factor 1 OS=Mus musculus OX=10090 GN=Srsf1 PE=1 SV=3	6	6	0.281504	1	2.24721	1	1	1.08197	0.442982	1	0.705056	0.256898	1	4.92151	0.290029	0.936071	3.04198	0.631209	1	1.56605	0.468252	0.872456	1.61786	0.0799781	0.752505	3.14264	0.181105	1	0.514811	1.7674e+06	4560697	2.76e+06	795780	918160	1.1196e+06	3553302	1.3584e+06	1621900	610460	1.1998e+06	1.0067e+06	858880	1.9116e+06	107470	1.3757e+06
P36916	P36916	Guanine nucleotide-binding protein-like 1	Gnl1	sp|P36916|GNL1_MOUSE Guanine nucleotide-binding protein-like 1 OS=Mus musculus OX=10090 GN=Gnl1 PE=1 SV=4	5	5	0.354215	1	0.454965	1	1	23.8532	0.424895	1	2.43311	0.210876	1	0.322919	0.227754	0.907459	0.83794	0.164689	1	0.763208	0.263463	0.785584	0.385373	0.310409	0.752601	0.423108	0.406413	0.990847	0.910815	492550	76408.5	525310	461040	320110	494110	502030	514270	21104.2	545870	385920	457560	52218.8	680050	624600	476840
P50580	P50580	Proliferation-associated protein 2G4	Pa2g4	sp|P50580|PA2G4_MOUSE Proliferation-associated protein 2G4 OS=Mus musculus OX=10090 GN=Pa2g4 PE=1 SV=3	8	8	0.950415	1	1.12589	1	0.72809	0.412276	0.203258	1	0.408442	0.180497	1	10.4192	0.777709	0.996797	1.25027	0.0488097	0.833108	0.302549	0.265061	0.783859	8.33357	0.0776955	0.752747	34.4381	0.124536	1	0.241987	234680	7.4123e+06	4692100	202520	1.6917e+06	43223	225480	406750	383880	56256	46260	21584.9	161020	54602	152720	68920
Q8CGK3	Q8CGK3	Lon protease homolog, mitochondrial	Lonp1	sp|Q8CGK3|LONM_MOUSE Lon protease homolog, mitochondrial OS=Mus musculus OX=10090 GN=Lonp1 PE=1 SV=2	2	2	0.489845	1	1.98123	1	1	0.669223	0.0642277	1	0.2824	0.313166	0.997383	3.50645	0.858657	0.990814	1.13305	0.2414	1	0.394651	0.256193	0.790434	3.09469	0.0787965	0.752817	8.88495	0.0793591	1	0.348307	81568	547410	228406	62182.1	85421.6	39489.2	73114	110260	102030	31033.1	12160.8	35644.9	92089	77017	27942.7	41096.4
Q8BG32	Q8BG32	26S proteasome non-ATPase regulatory subunit 11	Psmd11	sp|Q8BG32|PSD11_MOUSE 26S proteasome non-ATPase regulatory subunit 11 OS=Mus musculus OX=10090 GN=Psmd11 PE=1 SV=3	3	3	0.132437	1	3.99455	1	1	0.30778	0.288848	1	0.660233	0.606851	0.972852	1.60592	0.0759075	0.746571	0.291752	0.112078	0.949343	0.402078	0.108248	0.898786	5.50438	0.1325	0.733791	3.99405	0.425061	0.977295	1.37815	84597	463550	69574.3	37872.3	46238.4	66674	29234.7	23888.9	116890	60236	58375.9	34661.5	101600	55505.5	265330	64896.2
P08113	P08113	Endoplasmin	Hsp90b1	sp|P08113|ENPL_MOUSE Endoplasmin OS=Mus musculus OX=10090 GN=Hsp90b1 PE=1 SV=2	22	21	0.965528	1	1.06074	1	1	0.367828	0.156435	1	0.331259	0.13776	1	12.5896	0.580774	0.968873	1.71358	0.467202	1	0.549364	0.229563	0.80729	7.34701	0.0736692	0.752988	22.9168	0.234159	1	0.320595	1.5396e+06	22537008	13110006	1.7958e+06	7.274e+06	222410	1.0613e+06	2.1834e+06	2.1797e+06	112550	280260	538380	815920	737930	690030	1.0158e+06
P70296	P70296	Phosphatidylethanolamine-binding protein 1;Hippocampal cholinergic neurostimulating peptide	Pebp1	sp|P70296|PEBP1_MOUSE Phosphatidylethanolamine-binding protein 1 OS=Mus musculus OX=10090 GN=Pebp1 PE=1 SV=3	4	4	0.974459	1	1.05514	1	0.856366	0.18913	0.127903	1	0.420336	0.182582	1	14.7918	0.875146	0.986717	0.856597	0.901959	1	1.10211	0.161316	0.901957	17.2682	0.15307	0.753793	13.4214	0.742283	0.964935	1.28661	144460	4723900	2.0618e+06	229950	1.0122e+06	25892.1	24633.4	171650	252940	36100.6	109450	59013	141960	151040	15233.2	81617
Q9CQU0	Q9CQU0	Thioredoxin domain-containing protein 12	Txndc12	sp|Q9CQU0|TXD12_MOUSE Thioredoxin domain-containing protein 12 OS=Mus musculus OX=10090 GN=Txndc12 PE=1 SV=1	2	2	0.118648	1	2.45987	1	1	2.14024	0.918661	0.996059	0.896051	0.129943	1	2.33345	0.104596	0.762949	0.474991	0.263646	1	0.586232	0.0333845	0.889212	4.91261	0.0705673	0.77185	3.98042	0.643603	0.95387	1.23419	145280	293550	64749.2	138210	66118.2	25569.8	47252.1	61481.8	19641.2	27673.5	85253.9	59192.4	17498.1	191590	59963	138350
P80317;Q61390	P80317	T-complex protein 1 subunit zeta	Cct6a	sp|P80317|TCPZ_MOUSE T-complex protein 1 subunit zeta OS=Mus musculus OX=10090 GN=Cct6a PE=1 SV=3	17	17	0.995034	1	0.995993	1	0.865739	0.860489	0.453786	1	0.837241	0.484892	0.96184	1.66037	0.737677	0.995776	1.15687	0.817035	1	0.923258	0.578016	0.925845	1.43522	0.314499	0.754677	1.79838	0.418405	0.974799	0.798064	3.7896e+06	13919004	9601396	4.281e+06	9433097	3555299	4466400	8.1604e+06	5880801	3779300	4.0982e+06	4.2526e+06	3.6785e+06	6325101	6.0888e+06	5974701
Q05816	Q05816	Fatty acid-binding protein, epidermal	Fabp5	sp|Q05816|FABP5_MOUSE Fatty acid-binding protein 5 OS=Mus musculus OX=10090 GN=Fabp5 PE=1 SV=3	7	7	0.395276	1	2.2083	1	0.903497	0.82042	0.430195	1	0.483725	0.0564779	1	17.1129	0.417708	0.931878	1.96239	0.120298	0.934026	4.3249	0.144469	0.952026	8.72043	0.299773	0.737085	3.95682	0.414623	0.97931	2.2039	662870	5154699	592730	1111000	890640	322200	62989.3	469290	258370	146400	1.1734e+06	593500	832470	1.1204e+06	239530	57055
Q3UPL0	Q3UPL0	Protein transport protein Sec31A	Sec31a	sp|Q3UPL0|SC31A_MOUSE Protein transport protein Sec31A OS=Mus musculus OX=10090 GN=Sec31a PE=1 SV=2	1	1	0.272755	1	2.62933	1	0.803387	0.997199	0.611688	1	1.38347	0.866225	0.98443	1.20251	0.642458	0.974652	0.728795	0.323168	1	0.472184	0.539071	0.906879	1.65	0.314439	0.755924	2.5467	0.327897	1	0.647897	24774.5	145840	35678.7	19313.7	17338.6	49316.5	42275.5	23189.3	36532.1	17424.5	17044.9	44272.4	9886.44	29440.4	20409.5	40486.6
Q9D1D4	Q9D1D4	Transmembrane emp24 domain-containing protein 10	Tmed10	sp|Q9D1D4|TMEDA_MOUSE Transmembrane emp24 domain-containing protein 10 OS=Mus musculus OX=10090 GN=Tmed10 PE=1 SV=1	2	2	0.51506	1	0.624722	1	1	1.07066	0.314651	1	0.427468	0.584933	0.973723	0.707841	0.74038	0.997955	1.20708	0.163092	1	0.311905	0.268139	0.786154	0.586407	0.315127	0.756038	2.26941	0.0890887	1	0.258396	164820	139346	246670	102480	564730	212680	173950	466560	241380	185680	32515.8	49324	202730	120380	480890	189330
Q64433	Q64433	10 kDa heat shock protein, mitochondrial	Hspe1	sp|Q64433|CH10_MOUSE 10 kDa heat shock protein, mitochondrial OS=Mus musculus OX=10090 GN=Hspe1 PE=1 SV=2	6	6	0.881112	1	1.23386	1	1	0.0739789	0.728759	1	1.20584	0.104203	1	19.1008	0.448424	0.943795	0.550578	0.75195	1	0.830071	0.0754424	0.896368	34.6922	0.0782967	0.756739	23.011	0.540976	0.954472	1.50764	851080	17613998	6790801	1.2791e+06	3557302	43641	112830	282310	1.5086e+06	101340	166270	282710	211200	92190	470560	186070
Q9R0P9	Q9R0P9	Ubiquitin carboxyl-terminal hydrolase isozyme L1	Uchl1	sp|Q9R0P9|UCHL1_MOUSE Ubiquitin carboxyl-terminal hydrolase isozyme L1 OS=Mus musculus OX=10090 GN=Uchl1 PE=1 SV=1	5	5	0.93814	1	0.86261	1	1	0.137614	0.60909	1	1.67756	0.190007	1	15.9793	0.610324	0.97845	1.50166	0.429208	1	0.55432	0.209304	0.842154	10.6411	0.100505	0.756984	28.8269	0.0645285	1	0.369139	131200	5.8167e+06	3.1589e+06	214190	1.5351e+06	50945.7	66714	162790	596560	21344.1	38121.3	34204	5551.31	58784.7	15882.7	141690
P62317	P62317	Small nuclear ribonucleoprotein Sm D2	Snrpd2	sp|P62317|SMD2_MOUSE Small nuclear ribonucleoprotein Sm D2 OS=Mus musculus OX=10090 GN=Snrpd2 PE=1 SV=1	8	8	0.950317	1	0.956931	1	0.700538	0.0100198	0.02248	1	0.0736595	0.183835	1	2.94827	0.951876	0.994765	0.956529	0.580002	1	0.795538	0.294974	0.804978	3.08226	0.0732135	0.757095	3.70601	0.780484	0.971853	0.831692	392590	1.2793e+06	1.5546e+06	495920	526860	656160	82548	224410	22946986	173830	155390	258880	1215300	5.5457e+06	143140	208670
Q9CZU6	Q9CZU6	Citrate synthase, mitochondrial	Cs	sp|Q9CZU6|CISY_MOUSE Citrate synthase, mitochondrial OS=Mus musculus OX=10090 GN=Cs PE=1 SV=1	6	6	0.781658	1	1.57086	1	1	0.173109	0.432612	1	1.39425	0.131132	1	12.5602	0.953215	0.993145	0.965394	0.485408	1	0.683696	0.115891	0.905233	13.0105	0.0799002	0.757234	18.3711	0.441486	0.969903	0.708204	196070	3578202	1.7727e+06	119100	718050	46907.1	44455	127960	371900	30713.2	48474.3	63660.9	45399.8	23554.2	89840.7	27676.9
P08228	P08228	Superoxide dismutase [Cu-Zn]	Sod1	sp|P08228|SODC_MOUSE Superoxide dismutase [Cu-Zn] OS=Mus musculus OX=10090 GN=Sod1 PE=1 SV=2	5	5	0.912997	1	1.24586	1	1	0.249121	0.651385	1	0.633488	0.124763	1	17.8273	0.930206	1	0.89864	0.0494443	0.835212	0.348288	0.232687	0.806939	19.8381	0.0712943	0.758146	51.1857	0.473542	0.954647	0.387572	326410	12420002	6.8239e+06	251000	2.4644e+06	15753.4	81981	809540	407410	73131	40347.6	20628.3	177150	21765.6	93983.1	131140
Q8K2T1	Q8K2T1	NmrA-like family domain-containing protein 1	Nmral1	sp|Q8K2T1|NMRL1_MOUSE NmrA-like family domain-containing protein 1 OS=Mus musculus OX=10090 GN=Nmral1 PE=1 SV=1	2	2	0.281559	1	1.54823	1	1	3.47029	0.588201	1	1.86972	0.520199	0.966542	1.63368	0.617346	0.975464	0.603129	0.664563	1	0.712201	0.404299	0.842433	2.70868	0.317235	0.758306	2.29385	0.868598	0.979711	1.18084	223090	353420	133520	279090	160090	206970	249130	21605	29871.9	199120	43252.3	212980	22758.7	188340	229550	344670
P46638;P62492;Q9WTL2	P46638;P62492	Ras-related protein Rab-11B;Ras-related protein Rab-11A	Rab11b;Rab11a	sp|P46638|RB11B_MOUSE Ras-related protein Rab-11B OS=Mus musculus OX=10090 GN=Rab11b PE=1 SV=3;sp|P62492|RB11A_MOUSE Ras-related protein Rab-11A OS=Mus musculus OX=10090 GN=Rab11a PE=1 SV=3	7	7	0.974071	1	1.01483	1	0.907266	0.77498	0.27413	1	1.59553	0.510157	0.959024	1.81395	0.652911	0.977424	0.711537	0.787201	1	1.19638	0.187265	0.872509	2.54934	0.324689	0.759389	1.5162	0.292651	1	1.6814	856560	1.6557e+06	1.9213e+06	789140	1.0658e+06	223310	573420	796060	602770	727910	583110	1.1416e+06	678850	356980	1.0317e+06	1.3433e+06
Q93092	Q93092	Transaldolase	Taldo1	sp|Q93092|TALDO_MOUSE Transaldolase OS=Mus musculus OX=10090 GN=Taldo1 PE=1 SV=2	2	2	0.927332	1	1.19488	1	1	5.54584	0.448492	1	1.89523	0.396502	0.978496	4.01917	0.567217	0.964866	1.71676	0.921066	1	0.906259	0.521029	0.904815	2.34113	0.320489	0.759446	4.4349	0.41942	0.97524	0.527888	57620.9	906560	1.7256e+06	108760	37289.3	70169.7	56801.8	233440	17603.3	18664.2	57418.4	127718	33166.6	22293.7	18029	44039.8
Q61188	Q61188	Histone-lysine N-methyltransferase EZH2	Ezh2	sp|Q61188|EZH2_MOUSE Histone-lysine N-methyltransferase EZH2 OS=Mus musculus OX=10090 GN=Ezh2 PE=1 SV=2	3	3	0.0363013	1	0.763363	1	0.809366	38.561	0.327196	1	0.877287	0.658547	0.968769	1.27966	0.326543	0.966838	1.57469	0.430863	1	1.41471	0.245758	0.797188	0.812638	0.324275	0.759956	0.904536	0.455356	0.958422	0.898404	332740	334200	399780	428230	486940	440430	475860	329700	10641.7	330220	365680	414940	463320	381150	350630	420250
Q8VI33	Q8VI33	Transcription initiation factor TFIID subunit 9	Taf9	sp|Q8VI33|TAF9_MOUSE Transcription initiation factor TFIID subunit 9 OS=Mus musculus OX=10090 GN=Taf9 PE=1 SV=1	2	2	0.00564195	0.901818	4.00225	1	1	0.189754	0.490047	1	0.332619	0.438748	0.9817	1.96399	0.244501	0.920258	0.436483	0.601163	1	0.498417	0.00970864	0.910182	4.49958	0.400014	0.832123	3.94046	0.909571	0.975856	1.14189	216280	162250	53428.7	36431.6	52679	59388.9	36259.5	33508.6	219400	402240	12013.2	22234	169860	120260	228100	31699.1
Q9Z1Q9	Q9Z1Q9	Valine--tRNA ligase	Vars	sp|Q9Z1Q9|SYVC_MOUSE Valine--tRNA ligase OS=Mus musculus OX=10090 GN=Vars PE=1 SV=1	11	11	0.998332	1	1.00155	1	0.677601	1.02141	0.122246	1	0.63542	0.342641	0.969841	3.79089	0.395534	0.950291	2.20607	0.468081	1	1.92191	0.443387	0.867443	1.71839	0.324064	0.760229	1.97247	0.569739	0.949353	0.87119	882940	3972300	3.3123e+06	1.1796e+06	1.6733e+06	752320	1.1757e+06	1463500	1.067e+06	767330	1.0668e+06	1.0456e+06	1.2031e+06	1.8558e+06	707530	1617801
P23116	P23116	Eukaryotic translation initiation factor 3 subunit A	Eif3a	sp|P23116|EIF3A_MOUSE Eukaryotic translation initiation factor 3 subunit A OS=Mus musculus OX=10090 GN=Eif3a PE=1 SV=5	12	12	0.538616	1	3.62119	1	1	0.911464	0.605653	1	0.801937	0.312877	0.998455	6.31196	0.455463	0.950969	1.72674	0.816358	1	1.11155	0.475593	0.875542	3.65542	0.318074	0.760521	5.67854	0.476479	0.94793	0.643726	158610	7.492e+06	218690	74308	1.6787e+06	102480	523900	493960	327180	150300	176000	267430	364450	157230	302140	209220
Q99JF8	Q99JF8	PC4 and SFRS1-interacting protein	Psip1	sp|Q99JF8|PSIP1_MOUSE PC4 and SFRS1-interacting protein OS=Mus musculus OX=10090 GN=Psip1 PE=1 SV=1	2	2	0.280791	1	5.92175	1	1	0.357965	0.444252	1	0.413418	0.373702	0.975339	1.83124	0.653311	0.976879	0.610325	0.400095	1	0.465774	0.464641	0.870756	3.00044	0.282422	0.724753	3.93161	0.835859	0.971425	0.763158	213660	640440	25282	20914.1	461000	329040	17794.9	320040	344410	289100	126070	22852.5	155590	332890	342490	211340
Q9QXS6	Q9QXS6	Drebrin	Dbn1	sp|Q9QXS6|DREB_MOUSE Drebrin OS=Mus musculus OX=10090 GN=Dbn1 PE=1 SV=4	9	9	0.640077	1	0.880028	1	1	0.728098	0.277785	1	2.57095	0.426056	0.984121	0.766464	0.495107	0.958	0.80376	0.41305	1	1.52465	0.900497	0.995502	0.953598	0.321223	0.760642	0.502715	0.258448	1	1.8969	2461701	1.5202e+06	2.2493e+06	2723599	1.7339e+06	2110899	2969399	1.3319e+06	2.7862e+06	2.037e+06	3226098	8671004	2.7495e+06	814799	2246101	2007101
Q8CI03	Q8CI03	FLYWCH-type zinc finger-containing protein 1	Flywch1	sp|Q8CI03|FWCH1_MOUSE FLYWCH-type zinc finger-containing protein 1 OS=Mus musculus OX=10090 GN=Flywch1 PE=1 SV=2	8	8	0.0883286	1	0.289231	1	1	1.62648	0.987642	0.996733	0.991969	0.986101	0.997947	0.96821	0.854027	0.991511	1.30707	0.613954	1	2.06442	0.721341	0.954067	0.740747	0.325291	0.760926	0.468999	0.489451	0.948944	1.57942	846750	254880	1977901	1.1493e+06	1.8229e+06	776320	1.2711e+06	249980	385590	879440	568280	1.9447e+06	1.1699e+06	852320	1.3293e+06	2191901
Q8BU30	Q8BU30	Isoleucine--tRNA ligase, cytoplasmic	Iars	sp|Q8BU30|SYIC_MOUSE Isoleucine--tRNA ligase, cytoplasmic OS=Mus musculus OX=10090 GN=Iars PE=1 SV=2	18	18	0.156286	1	2.76154	1	1	1.25312	0.756875	1	0.77918	0.544645	0.974269	2.62694	0.522509	0.967182	2.21697	0.964825	1	1.05861	0.77034	0.973101	1.18492	0.319206	0.761062	2.4815	0.32588	1	0.477504	1.9984e+06	4029899	494770	1.5088e+06	1.4537e+06	2625300	1.2364e+06	4.2321e+06	1.9112e+06	3.0566e+06	1.0938e+06	447350	1.1743e+06	1.8344e+06	4.7763e+06	1.9938e+06
P56399	P56399	Ubiquitin carboxyl-terminal hydrolase 5	Usp5	sp|P56399|UBP5_MOUSE Ubiquitin carboxyl-terminal hydrolase 5 OS=Mus musculus OX=10090 GN=Usp5 PE=1 SV=1	2	2	0.887678	1	0.758675	1	0.76658	1.55152	0.00665465	0.982133	0.568888	0.85293	0.988094	1.29626	0.90568	0.992834	0.924923	0.0572446	0.84213	0.325396	0.812541	0.973131	1.40148	0.3218	0.761229	3.98363	0.0845476	1	0.351808	19275.6	439460	936980	71334.1	26711.3	31664.3	59240	150990	42327.4	23823.9	20613.5	25112.4	42534.1	38777.3	31027.2	94711.9
Q9CQS2	Q9CQS2	H/ACA ribonucleoprotein complex subunit 3	Nop10	sp|Q9CQS2|NOP10_MOUSE H/ACA ribonucleoprotein complex subunit 3 OS=Mus musculus OX=10090 GN=Nop10 PE=3 SV=1	6	6	0.968016	1	0.979263	1	1	0.591485	0.8434	1	0.805957	0.612814	0.964697	1.42653	0.65473	0.97683	1.33422	0.481524	1	0.533529	0.889953	0.991068	1.06919	0.323729	0.761252	2.67377	0.279	1	0.399879	2526601	2.6333e+06	4.4563e+06	1281500	3.2001e+06	2675101	4.1306e+06	1.2707e+06	4078702	1.9615e+06	265280	1.7254e+06	2520199	568500	910771	1.3939e+06
P26231;Q61301;Q65CL1	P26231	Catenin alpha-1	Ctnna1	sp|P26231|CTNA1_MOUSE Catenin alpha-1 OS=Mus musculus OX=10090 GN=Ctnna1 PE=1 SV=1	10	10	0.0201096	0.911355	0.556888	1	1	0.686042	0.628583	1	1.33868	0.132796	1	0.493187	0.360494	0.953728	0.727469	0.907436	1	0.940193	0.145792	0.945872	0.677949	0.320056	0.761444	0.524559	0.597398	0.951759	1.29242	2.5589e+06	2.5669e+06	3.7964e+06	4832301	5313301	2.9759e+06	3.6008e+06	5.0418e+06	5510403	3.1669e+06	3.2519e+06	11325004	3.5377e+06	3.7653e+06	3.1035e+06	7593596
Q922J9	Q922J9	Fatty acyl-CoA reductase 1	Far1	sp|Q922J9|FACR1_MOUSE Fatty acyl-CoA reductase 1 OS=Mus musculus OX=10090 GN=Far1 PE=1 SV=1	9	9	0.403385	1	1.09737	1	1	2.14668	0.790762	1	1.11907	0.738835	0.973927	0.883335	0.944007	1	0.980143	0.268961	1	0.668151	0.388623	0.841383	0.90123	0.321174	0.761779	1.32206	0.114467	1	0.681687	735280	848910	653110	806600	708390	790180	997690	854560	408370	844060	467710	540590	350880	812710	1.269e+06	1.0464e+06
Q9DCT8	Q9DCT8	Cysteine-rich protein 2	Crip2	sp|Q9DCT8|CRIP2_MOUSE Cysteine-rich protein 2 OS=Mus musculus OX=10090 GN=Crip2 PE=1 SV=1	2	2	0.517205	1	2.3481	1	1	2.10456	0.333816	1	0.648182	0.466354	0.972849	1.96036	0.623317	0.971632	0.710672	0.295866	1	0.503468	0.206407	0.850752	2.75846	0.0738924	0.746419	3.89371	0.453734	0.960187	0.70844	81265.8	255420	329180	28175.7	24904.8	106229	40807.3	32867	24817.1	52376.1	37833.4	25564.8	81558	39955.2	25349.8	126280
P62274	P62274	40S ribosomal protein S29	Rps29	sp|P62274|RS29_MOUSE 40S ribosomal protein S29 OS=Mus musculus OX=10090 GN=Rps29 PE=1 SV=2	2	2	0.370573	1	1.25013	1	0.692178	0.752135	0.144023	1	0.197008	0.0503655	1	5.73897	0.0471507	0.604059	3.20651	0.499389	1	0.57201	0.0966767	0.914021	1.78978	0.0730039	0.765012	10.033	0.0565198	1	0.17839	595840	1.0218e+06	637260	564180	676310	360540	520990	441120	579630	268200	55425.8	31643.2	408480	381500	249950	64474.7
P27048;P63163	P27048;P63163	Small nuclear ribonucleoprotein-associated protein B;Small nuclear ribonucleoprotein-associated protein N	Snrpb;Snrpn	sp|P27048|RSMB_MOUSE Small nuclear ribonucleoprotein-associated protein B OS=Mus musculus OX=10090 GN=Snrpb PE=1 SV=1;sp|P63163|RSMN_MOUSE Small nuclear ribonucleoprotein-associated protein N OS=Mus musculus OX=10090 GN=Snrpn PE=1 SV=1	5	5	0.509109	1	1.39603	1	1	0.017782	0.0329818	1	0.209922	0.201823	1	4.58232	0.839786	0.993521	1.26217	0.391294	1	2.0551	0.304682	0.791256	3.63052	0.0710097	0.766469	2.22974	0.589467	0.952138	1.62823	800040	1051900	382470	608860	1218500	636420	50849.6	498530	14209995	604620	290990	395830	1.2882e+06	2.9818e+06	823300	78314.6
Q91VT4	Q91VT4	Carbonyl reductase family member 4	Cbr4	sp|Q91VT4|CBR4_MOUSE Carbonyl reductase family member 4 OS=Mus musculus OX=10090 GN=Cbr4 PE=1 SV=2	1	1	0.209589	1	0.355338	1	1	3.07016	0.0141914	1	3.03202	0.62332	0.962371	0.632766	0.291716	0.937665	1.6523	0.492691	1	1.39788	0.23474	0.79797	0.38296	0.32796	0.76713	0.452663	0.361488	1	0.846017	21831.7	123900	155085	133330	151640	132100	136680	138730	44234.9	117170	150500	86012.6	35316.7	40659.8	38797.7	161620
Q99N87	Q99N87	28S ribosomal protein S5, mitochondrial	Mrps5	sp|Q99N87|RT05_MOUSE 28S ribosomal protein S5, mitochondrial OS=Mus musculus OX=10090 GN=Mrps5 PE=1 SV=1	13	13	0.950767	1	0.978764	1	1	1.24463	0.729358	1	1.09915	0.215182	1	0.665863	0.134685	0.796022	0.738144	0.707533	1	0.934599	0.742036	0.960578	0.902077	0.327894	0.76759	0.712458	0.285121	1	1.26615	4.0294e+06	2.1789e+06	3.857e+06	3.3238e+06	2.1642e+06	3.9354e+06	3.5444e+06	2.5407e+06	2.6391e+06	5070300	3183900	4456002	3.0004e+06	4.7716e+06	3908702	4.215e+06
Q8BK67	Q8BK67	Protein RCC2	Rcc2	sp|Q8BK67|RCC2_MOUSE Protein RCC2 OS=Mus musculus OX=10090 GN=Rcc2 PE=1 SV=1	10	10	0.853275	1	1.27321	1	1	0.224944	0.913826	0.998998	0.933296	0.322719	0.993007	3.58569	0.462556	0.945942	0.760885	0.88051	1	0.917708	0.23376	0.804012	4.71253	0.329525	0.767913	3.90723	0.720532	0.967231	1.20611	501970	7681503	3.8536e+06	711430	1.3381e+06	294110	461760	532720	1.8524e+06	335870	303850	1.2438e+06	515030	563010	369680	465950
P47964	P47964	60S ribosomal protein L36	Rpl36	sp|P47964|RL36_MOUSE 60S ribosomal protein L36 OS=Mus musculus OX=10090 GN=Rpl36 PE=1 SV=2	2	2	0.493667	1	0.655554	1	0.746839	1.00318	0.0523206	1	0.698192	0.544374	0.975529	0.634436	0.98071	0.997321	0.987102	0.96156	1	1.02198	0.475064	0.87494	0.642726	0.330839	0.768897	0.620792	0.91302	0.976646	1.03533	1.3786e+06	474740	697210	1.5594e+06	1.7286e+06	770600	2.0784e+06	1.2451e+06	1.2547e+06	1.3707e+06	1.1058e+06	1.4601e+06	1.9638e+06	1774001	624580	2.6342e+06
Q9CPY7	Q9CPY7	Cytosol aminopeptidase	Lap3	sp|Q9CPY7|AMPL_MOUSE Cytosol aminopeptidase OS=Mus musculus OX=10090 GN=Lap3 PE=1 SV=3	3	3	0.503958	1	2.18442	1	1	0.540702	0.884052	1	1.12124	0.257167	1	5.11813	0.529306	0.96925	0.576789	0.764167	1	1.3228	0.0625829	0.877313	8.87349	0.219726	0.710333	3.86916	0.190526	1	2.29339	107680	631710	326570	39146	133140	16733	38052.5	39878.4	54359.2	29119.8	79174.3	132849	33511	107855	16350.2	38696.7
Q9CR62	Q9CR62	Mitochondrial 2-oxoglutarate/malate carrier protein	Slc25a11	sp|Q9CR62|M2OM_MOUSE Mitochondrial 2-oxoglutarate/malate carrier protein OS=Mus musculus OX=10090 GN=Slc25a11 PE=1 SV=3	7	7	0.0623091	1	0.655868	1	1	0.915982	0.417604	1	1.27746	0.899856	0.982117	1.14552	0.709031	0.989777	1.36256	0.637685	1	1.49366	0.161823	0.888578	0.840715	0.330716	0.769	0.766924	0.650762	0.956468	1.09622	469780	515570	899109	616400	762340	641450	609590	513010	639080	580720	504060	902749	421970	598000	690210	1.2031e+06
P97473	P97473	RISC-loading complex subunit TARBP2	Tarbp2	sp|P97473|TRBP2_MOUSE RISC-loading complex subunit TARBP2 OS=Mus musculus OX=10090 GN=Tarbp2 PE=1 SV=2	11	11	0.0522529	1	0.614786	1	0.848019	0.650659	0.0344896	1	0.675406	0.000290929	0.11	103.502	3.69012e-05	0	128.381	1.29193e-05	0	91.0532	0.445264	0.862903	0.806212	0.329523	0.769311	1.13672	0.129685	1	0.709242	14418005	11155007	19628988	24792990	18036998	11941995	21785998	14961002	24176012	11760001	11517003	10253003	18662006	14620998	91298	163311
Q3TXS7	Q3TXS7	26S proteasome non-ATPase regulatory subunit 1	Psmd1	sp|Q3TXS7|PSMD1_MOUSE 26S proteasome non-ATPase regulatory subunit 1 OS=Mus musculus OX=10090 GN=Psmd1 PE=1 SV=1	4	4	0.108109	0.997263	7.70937	1	0.794583	0.783642	0.609141	1	1.78207	0.349848	0.97216	2.28655	0.398271	0.944332	0.75126	0.389451	1	0.607741	0.248098	0.792882	3.04362	0.256385	0.720995	3.76238	0.715755	0.964829	0.808963	137980	931860	103068	23863.3	40910.9	128580	170900	74415.2	150340	119500	37652.1	192400	18282.9	156440	160790	211090
P13011;Q99PL7;P13516	P13011;Q99PL7;P13516	Acyl-CoA desaturase 2;Acyl-CoA desaturase 1	Scd2;Scd3;Scd1	sp|P13011|ACOD2_MOUSE Acyl-CoA desaturase 2 OS=Mus musculus OX=10090 GN=Scd2 PE=1 SV=2;sp|Q99PL7|SCD3_MOUSE Acyl-CoA desaturase 3 OS=Mus musculus OX=10090 GN=Scd3 PE=1 SV=1;sp|P13516|ACOD1_MOUSE Acyl-CoA desaturase 1 OS=Mus musculus OX=10090 GN=Scd1 PE=1 S	2	2	0.40585	1	1.38256	1	1	0.454919	0.318868	1	0.833134	0.622834	0.965915	0.868954	0.10984	0.773	0.219288	0.0566412	0.854613	0.650566	0.24936	0.790055	3.96262	0.3325	0.77004	1.33569	0.215307	1	2.96672	488300	850310	573220	570960	309330	81226	701290	75484.3	357450	455850	412550	597010	537120	624240	585430	824290
P21995	P21995	Embigin	Emb	sp|P21995|EMB_MOUSE Embigin OS=Mus musculus OX=10090 GN=Emb PE=1 SV=2	1	1	0.836931	1	1.33385	1	1	0.65212	0.108526	1	0.351756	0.791247	0.981757	1.46805	0.245574	0.922577	0.360717	0.119974	0.936837	0.368279	0.387351	0.838837	4.06981	0.330668	0.77012	3.98624	0.974101	0.993072	1.02096	15434.9	361010	116565	29176.7	51536.4	55305.8	7874.75	14167.9	28126.2	14579.7	25624.2	17577	92133.6	30760.7	88834.3	19607
Q9Z1T1;Q9JME5	Q9Z1T1	AP-3 complex subunit beta-1	Ap3b1	sp|Q9Z1T1|AP3B1_MOUSE AP-3 complex subunit beta-1 OS=Mus musculus OX=10090 GN=Ap3b1 PE=1 SV=2	10	10	0.868048	1	1.03298	1	0.678654	1.14241	0.070794	1	0.759455	0.200744	1	0.623787	0.228587	0.905849	0.733756	0.0182168	0.642667	0.504876	0.554729	0.915923	0.850128	0.329416	0.770285	1.23552	0.0469978	1	0.688071	1.115e+06	1.8032e+06	1.3889e+06	1.3784e+06	1.351e+06	1.3156e+06	2.0533e+06	1.7177e+06	1.46e+06	1.1726e+06	1.181e+06	1.0915e+06	1.3309e+06	1.7158e+06	2.2336e+06	3.1064e+06
Q921K9;Q9CXE2;O08664	Q921K9;Q9CXE2;O08664	B-cell CLL/lymphoma 7 protein family member B;B-cell CLL/lymphoma 7 protein family member A;B-cell CLL/lymphoma 7 protein family member C	Bcl7b;Bcl7a;Bcl7c	sp|Q921K9|BCL7B_MOUSE B-cell CLL/lymphoma 7 protein family member B OS=Mus musculus OX=10090 GN=Bcl7b PE=1 SV=1;sp|Q9CXE2|BCL7A_MOUSE B-cell CLL/lymphoma 7 protein family member A OS=Mus musculus OX=10090 GN=Bcl7a PE=2 SV=1;sp|O08664|BCL7C_MOUSE B-cell CLL	2	2	0.449634	1	2.60395	1	1	6.03268	0.601128	1	1.86758	0.813582	0.988633	0.836736	0.437904	0.941157	0.372089	0.209706	1	0.231214	0.585155	0.92701	2.24875	0.320212	0.760548	3.61889	0.736145	0.965677	0.621394	363160	239520	283230	245640	20884.5	386840	16986	343330	21740.4	351250	19855	77615.6	46699.4	40777.4	822210	392650
Q91UZ5	Q91UZ5	Inositol monophosphatase 2	Impa2	sp|Q91UZ5|IMPA2_MOUSE Inositol monophosphatase 2 OS=Mus musculus OX=10090 GN=Impa2 PE=1 SV=1	3	3	0.0937684	1	1.53303	1	1	0.857054	0.280091	1	0.86468	0.338772	0.970591	0.651632	0.0726921	0.717726	0.493297	0.0777589	0.897307	0.503334	0.0124433	0.808	1.32097	0.00903505	0.772923	1.29463	0.538366	0.957838	1.02035	909820	820330	562490	710390	447870	638540	635350	689500	763080	684840	652540	664940	666660	893380	837200	1225800
P42932	P42932	T-complex protein 1 subunit theta	Cct8	sp|P42932|TCPQ_MOUSE T-complex protein 1 subunit theta OS=Mus musculus OX=10090 GN=Cct8 PE=1 SV=3	22	22	0.903816	1	1.09964	1	1	0.995354	0.644377	1	0.879	0.457737	0.974714	1.80415	0.965933	0.999382	0.983612	0.627991	1	0.851804	0.451932	0.870817	1.83421	0.335778	0.774724	2.11803	0.675	0.954926	0.865996	3422998	17824998	12036003	4343798	6.8557e+06	2.5221e+06	5.9065e+06	5.1846e+06	4.2785e+06	2712201	3.6871e+06	5.0159e+06	3642302	4.833e+06	3.3008e+06	7125203
P52480;P53657	P52480	Pyruvate kinase PKM	Pkm	sp|P52480|KPYM_MOUSE Pyruvate kinase PKM OS=Mus musculus OX=10090 GN=Pkm PE=1 SV=4	20	20	0.999571	1	1.00046	1	0.732997	0.623253	0.345484	1	0.699893	0.337673	0.969705	2.92344	0.715019	0.990842	1.26224	0.708262	1	1.25262	0.363585	0.824441	2.31608	0.337118	0.775043	2.33387	0.985269	0.996353	0.992379	5134600	31616014	19502006	7075900	14968005	3.1262e+06	5.8841e+06	9050295	8826500	4.8361e+06	3.897e+06	8633097	6912598	8801505	5.6503e+06	8953704
Q8BZ47	Q8BZ47	Zinc finger protein 609	Znf609	sp|Q8BZ47|ZN609_MOUSE Zinc finger protein 609 OS=Mus musculus OX=10090 GN=Znf609 PE=1 SV=2	3	3	0.117591	1	6.43141	1	1	1.25059	0.84664	1	0.791071	0.63267	0.963683	1.54223	0.396193	0.946774	1.83263	0.388665	1	0.427118	0.337151	0.812688	0.841537	0.205902	0.714971	3.61077	0.0796619	1	0.233063	270630	220090	17071.8	22806.3	140350	320540	237000	321080	231900	225620	45756	29911.5	30038.9	243030	522390	61498.3
Q9CY66	Q9CY66	H/ACA ribonucleoprotein complex subunit 1	Gar1	sp|Q9CY66|GAR1_MOUSE H/ACA ribonucleoprotein complex subunit 1 OS=Mus musculus OX=10090 GN=Gar1 PE=1 SV=1	7	7	0.541011	1	0.810207	1	1	0.636256	0.815849	1	1.04459	0.139025	1	2.09415	0.0180181	0.483879	2.6273	0.015375	0.662308	2.84152	0.440636	0.868359	0.79707	0.337786	0.776086	0.736981	0.637733	0.952632	1.08153	12366997	6832000	8.2287e+06	14093006	12592001	10318998	14068991	10564001	18124990	9862594	13891006	14162001	13299998	10718995	2.7911e+06	5.8417e+06
B2RQC6	B2RQC6	CAD protein;Glutamine-dependent carbamoyl-phosphate synthase;Aspartate carbamoyltransferase;Dihydroorotase	Cad	sp|B2RQC6|PYR1_MOUSE CAD protein OS=Mus musculus OX=10090 GN=Cad PE=1 SV=1	2	2	0.253556	1	2.82388	1	1	0.433631	0.400048	1	0.459485	0.268671	1	4.20486	0.870731	0.988616	0.846543	0.867854	1	1.18473	0.186223	0.874159	4.9671	0.266642	0.716387	3.54922	0.7207	0.965286	1.39949	80349	294300	54051.7	25940	115170	14233.3	106130	19642.8	71394	14319.8	47251.6	120200	94208	94379	14827.8	21209
Q9D3R6;Q3UMC0	Q9D3R6;Q3UMC0	Katanin p60 ATPase-containing subunit A-like 2;Spermatogenesis-associated protein 5	Katnal2;Spata5	sp|Q9D3R6|KATL2_MOUSE Katanin p60 ATPase-containing subunit A-like 2 OS=Mus musculus OX=10090 GN=Katnal2 PE=2 SV=2;sp|Q3UMC0|AFG2H_MOUSE ATPase family protein 2 homolog OS=Mus musculus OX=10090 GN=Spata5 PE=1 SV=2	1	1	0.791898	1	1.53348	1	0.801906	1.81784	0.979468	0.997209	1.01055	0.326494	0.981476	6.33047	0.999387	1	0.999389	0.70803	1	1.32848	0.279339	0.805411	6.33433	0.335737	0.776115	4.76519	0.543514	0.956248	1.32929	40730.7	1.4323e+06	80769.4	111970	432070	21071	37220.8	70690.2	20975.9	83360.2	38716	40349.8	65089.8	38651.6	35241	12669
P46471	P46471	26S protease regulatory subunit 7	Psmc2	sp|P46471|PRS7_MOUSE 26S proteasome regulatory subunit 7 OS=Mus musculus OX=10090 GN=Psmc2 PE=1 SV=5	4	4	0.389419	1	1.72305	1	1	1.87136	0.687922	1	1.3933	0.60287	0.976665	1.47728	0.771236	0.993928	1.13239	0.388325	1	0.574486	0.702277	0.953842	1.30457	0.335414	0.776302	2.57148	0.280476	1	0.507322	127700	546100	149317	158440	152170	126130	298550	220270	108170	183390	149800	39423.5	128900	42145.6	231400	255940
Q8R081	Q8R081	Heterogeneous nuclear ribonucleoprotein L	Hnrnpl	sp|Q8R081|HNRPL_MOUSE Heterogeneous nuclear ribonucleoprotein L OS=Mus musculus OX=10090 GN=Hnrnpl PE=1 SV=2	7	7	0.73483	1	0.677022	1	1	2.98218	0.627301	1	0.559366	0.355211	0.971235	2.40987	0.0447874	0.621742	2.99711	0.528779	1	0.547729	0.8071	0.975786	0.804063	0.3385	0.778648	4.39975	0.125728	1	0.182752	141620	1.0161e+06	1.5486e+06	207260	548060	596260	270420	651250	158200	175490	16331.5	223630	153160	155120	125360	118070
P50516	P50516	V-type proton ATPase catalytic subunit A	Atp6v1a	sp|P50516|VATA_MOUSE V-type proton ATPase catalytic subunit A OS=Mus musculus OX=10090 GN=Atp6v1a PE=1 SV=2	3	3	0.919128	1	1.19757	1	0.737346	0.465599	0.785484	1	0.888978	0.550271	0.977138	2.27796	0.295407	0.93945	0.547517	0.438419	1	0.62611	0.289389	0.800979	4.16052	0.341166	0.779019	3.63827	0.731914	0.966873	1.14354	41439	745900	981580	63395	50845.4	29092.8	43248.5	59970	90758.1	38719.1	87365.7	33356.7	48492.2	60932	43326	56008.3
Q9CTH6	Q9CTH6	rRNA-processing protein FCF1 homolog	Fcf1	sp|Q9CTH6|FCF1_MOUSE rRNA-processing protein FCF1 homolog OS=Mus musculus OX=10090 GN=Fcf1 PE=2 SV=2	2	2	0.888067	1	1.07995	1	1	0.452768	0.310731	1	0.270588	0.531892	0.967206	1.87796	0.855635	0.991965	1.22332	0.554682	1	0.524529	0.742706	0.960397	1.53513	0.34348	0.779538	3.58027	0.510086	0.954247	0.428774	1.0115e+06	296480	540170	646170	373550	922881	754040	65233.1	787880	667710	41592.6	128851	394520	809920	586360	474140
P47962	P47962	60S ribosomal protein L5	Rpl5	sp|P47962|RL5_MOUSE 60S ribosomal protein L5 OS=Mus musculus OX=10090 GN=Rpl5 PE=1 SV=3	12	12	0.408452	1	1.47135	1	0.74556	0.819885	0.52145	1	0.730136	0.454592	0.976373	2.76092	0.310799	0.946387	2.89323	0.578191	1	1.77898	0.827183	0.976958	0.95427	0.343229	0.779944	1.55196	0.177306	1	0.614879	12736004	19002998	7.8551e+06	7971302	18877996	14723009	14800997	19882990	19883988	13615996	5727001	12917006	9944005	18954998	18811998	10066000
O70551	O70551	SRSF protein kinase 1	Srpk1	sp|O70551|SRPK1_MOUSE SRSF protein kinase 1 OS=Mus musculus OX=10090 GN=Srpk1 PE=1 SV=2	24	20	0.588872	1	0.786586	1	0.985354	1.33624	0.76191	1	0.971095	0.261502	1	0.686172	0.548936	0.96602	1.08829	0.396569	1	0.91218	0.192618	0.876508	0.630504	0.341053	0.779979	0.752233	0.155517	1	0.838177	22828008	11751996	23416992	29455012	13090003	25383998	30873008	22370000	19440996	23456994	20752994	21205994	20308998	24754996	28493012	22285988
P62245	P62245	40S ribosomal protein S15a	Rps15a	sp|P62245|RS15A_MOUSE 40S ribosomal protein S15a OS=Mus musculus OX=10090 GN=Rps15a PE=1 SV=2	9	9	0.0844048	1	1.15672	1	0.693834	1.13164	0.763242	1	1.1006	0.0698415	1	0.684939	0.00632393	0.2908	0.518219	0.0447082	0.8194	0.497443	0.0654266	0.894338	1.32172	0.342755	0.780639	1.37692	0.867624	0.980197	0.959908	11163003	10221995	8646004	9800296	9294804	8834696	8518304	7.0148e+06	7141896	11984002	6.5231e+06	5973003	6435303	7.721e+06	15988999	12905007
Q9DB20	Q9DB20	ATP synthase subunit O, mitochondrial	Atp5o	sp|Q9DB20|ATPO_MOUSE ATP synthase subunit O, mitochondrial OS=Mus musculus OX=10090 GN=Atp5po PE=1 SV=1	3	3	0.930543	1	0.940471	1	1	0.637729	0.761654	1	0.85032	0.207862	1	2.17819	0.710584	0.990783	1.09932	0.930578	1	1.0342	0.30706	0.789077	1.9814	0.341018	0.780906	2.10616	0.891193	0.980289	0.940764	304570	1091800	1.1393e+06	351300	575960	203940	440450	274430	456360	155860	250310	526090	405370	255760	234180	306520
Q3UU96	Q3UU96	Serine/threonine-protein kinase MRCK alpha	Cdc42bpa	sp|Q3UU96|MRCKA_MOUSE Serine/threonine-protein kinase MRCK alpha OS=Mus musculus OX=10090 GN=Cdc42bpa PE=1 SV=2	2	2	0.15158	1	2.5657	1	0.804873	4.47729	0.129522	1	0.157641	0.583163	0.974628	1.74698	0.985154	0.997046	1.01643	0.508219	1	0.499418	0.398299	0.842569	1.71874	0.231454	0.710802	3.49803	0.411177	0.989566	0.491346	390370	354500	218810	67815.8	205410	246330	97826	420760	48341.5	65238.5	383680	48050.2	1.0159e+06	447980	250660	58427.9
P80318	P80318	T-complex protein 1 subunit gamma	Cct3	sp|P80318|TCPG_MOUSE T-complex protein 1 subunit gamma OS=Mus musculus OX=10090 GN=Cct3 PE=1 SV=1	16	16	0.715778	1	1.32906	1	0.866602	0.866322	0.319572	1	0.823114	0.585748	0.973995	1.73812	0.936652	1	1.04885	0.896389	1	0.926133	0.449759	0.868645	1.65717	0.346797	0.781054	1.87675	0.364644	1	0.883	2.8213e+06	12790000	5.3224e+06	2369500	7.3212e+06	2899899	3852000	4.2639e+06	4.1842e+06	2.9614e+06	3308700	3.3466e+06	3.1559e+06	4.7914e+06	4979897	7095798
Q07646	Q07646	Mesoderm-specific transcript protein	Mest	sp|Q07646|MEST_MOUSE Mesoderm-specific transcript protein OS=Mus musculus OX=10090 GN=Mest PE=2 SV=1	5	5	0.716892	1	1.04767	1	0.887824	0.909778	0.256666	1	0.8132	0.896129	0.980372	1.11229	0.780707	0.994366	1.19392	0.985689	1	0.989004	0.752993	0.96688	0.931628	0.347856	0.781257	1.12465	0.28856	1	0.828369	1.7468e+06	1.3972e+06	1.4256e+06	1690399	1.3759e+06	2050400	1.8193e+06	1.2641e+06	1.8432e+06	1.4067e+06	1265400	1.5058e+06	1.4295e+06	2.0412e+06	2.541e+06	2.4623e+06
Q9DCW4	Q9DCW4	Electron transfer flavoprotein subunit beta	Etfb	sp|Q9DCW4|ETFB_MOUSE Electron transfer flavoprotein subunit beta OS=Mus musculus OX=10090 GN=Etfb PE=1 SV=3	2	2	0.946152	1	1.11299	1	1	0.651134	0.27365	1	2.09217	0.369414	0.975913	3.42618	0.688909	0.987921	0.842762	0.876706	1	0.916191	0.282462	0.801261	4.06542	0.339727	0.781421	3.73959	0.84078	0.974842	1.08713	48431	836630	844000	71272	98344.1	53119.5	39096	58450	76042	25659.7	78295.8	77629	17761.8	37267.4	29659	62449
Q9Z110	Q9Z110	Delta-1-pyrroline-5-carboxylate synthase;Glutamate 5-kinase;Gamma-glutamyl phosphate reductase	Aldh18a1	sp|Q9Z110|P5CS_MOUSE Delta-1-pyrroline-5-carboxylate synthase OS=Mus musculus OX=10090 GN=Aldh18a1 PE=1 SV=2	22	22	0.285875	1	1.39526	1	0.674462	1.43643	0.380978	1	0.906499	0.828991	0.986233	1.15091	0.806382	0.999517	1.12231	0.814484	1	0.895247	0.915883	1	1.02548	0.340526	0.781426	1.28558	0.0877876	1	0.797682	5.5032e+06	9431601	5660698	4.0364e+06	6.0252e+06	6.3493e+06	6.8262e+06	8.0004e+06	4890899	6239298	4865103	5.798e+06	6266396	6.0989e+06	10244006	9113402
CON__P12763	CON__P12763				6	6	0.866919	1	1.35619	1	1	3.39382	0.925848	0.995229	0.924653	0.283335	0.994496	3.6216	0.0768677	0.750141	3.82783	0.998733	0.999865	1.00119	0.960343	1	0.946123	0.348516	0.781428	3.61729	0.143021	1	0.261556	72745	738440	1.1904e+06	163290	25678.4	577480	156850	162298	72181	206592	28486.3	44696.9	72430	66294.1	54842.2	129410
CON__P00978	CON__P00978				3	3	0.0534035	1	0.483492	1	1	0.588395	0.791897	1	0.855597	0.726522	0.97273	0.813252	0.975494	0.998927	1.0148	0.534267	1	1.49263	0.40088	0.840531	0.801389	0.344356	0.781724	0.544845	0.441927	0.967677	1.47086	328550	290800	492160	590700	898780	323210	544130	326270	655520	281800	540670	1.1984e+06	686350	640570	298240	853870
Q9WUA3	Q9WUA3	ATP-dependent 6-phosphofructokinase, platelet type	Pfkp	sp|Q9WUA3|PFKAP_MOUSE ATP-dependent 6-phosphofructokinase, platelet type OS=Mus musculus OX=10090 GN=Pfkp PE=1 SV=1	14	11	0.795131	1	1.22308	1	1	1.44693	0.418243	1	0.264635	0.855035	0.988298	1.26754	0.746718	0.993674	1.32829	0.342448	1	0.228936	0.938216	1	0.954266	0.342632	0.781835	5.53668	0.185248	1	0.172354	753360	3.3079e+06	1.5583e+06	659400	2.0925e+06	1812099	1.4941e+06	1.6721e+06	1.1433e+06	1.6775e+06	362150	38153.4	984240	1.1794e+06	2.7239e+06	2.9246e+06
CON__P08727;CON__P05784;P05784	CON__P08727				12	1	0.994354	1	0.987113	1	1	1.10676	0.900338	1	0.876368	0.254256	1	2.16272	0.637503	0.975718	0.855413	0.650011	1	0.708042	0.20434	0.849786	2.52827	0.3457	0.781962	3.0545	0.805041	0.973978	0.827719	58075.3	214148	39972.2	26374	1.3678e+06	27670.7	59141.8	52440.9	39854.5	134095	13748.7	26397.4	23749.7	73078.9	35424.6	56307.5
Q921J2	Q921J2	GTP-binding protein Rheb	Rheb	sp|Q921J2|RHEB_MOUSE GTP-binding protein Rheb OS=Mus musculus OX=10090 GN=Rheb PE=1 SV=1	3	3	0.199421	1	0.927939	1	1	3.38163	0.0862694	1	0.752823	0.639077	0.965405	0.88638	0.99058	0.997349	1.0031	0.283009	1	0.783258	0.615086	0.940804	0.88364	0.347725	0.782263	1.13166	0.261901	1	0.780836	475850	511540	550420	543430	502490	462060	784000	480490	165110	508240	427930	381010	554690	604620	449930	483010
P70677	P70677	Caspase-3;Caspase-3 subunit p17;Caspase-3 subunit p12	Casp3	sp|P70677|CASP3_MOUSE Caspase-3 OS=Mus musculus OX=10090 GN=Casp3 PE=1 SV=1	2	2	0.0965279	1	6.31077	1	0.859751	3.84407	0.804587	1	1.16811	0.145011	1	5.00196	0.850269	0.991976	0.87532	0.501755	1	1.45471	0.185321	0.882072	5.71443	0.245905	0.71796	3.43846	0.501829	0.943834	1.66192	86509	567110	25646.7	29487.2	57171.6	19102.1	25362	120202	10083.2	89210.6	29951.6	100038	81498.7	37314.9	22928.4	56643.7
Q9DBH5	Q9DBH5	Vesicular integral-membrane protein VIP36	Lman2	sp|Q9DBH5|LMAN2_MOUSE Vesicular integral-membrane protein VIP36 OS=Mus musculus OX=10090 GN=Lman2 PE=1 SV=2	2	2	0.347966	1	2.98067	1	1	0.940373	0.916734	0.997365	0.95662	0.679984	0.976703	1.44953	0.281189	0.919552	0.615923	0.0872071	0.931486	0.421577	0.333131	0.808758	2.35342	0.192897	0.71449	3.43834	0.249141	1	0.684463	67074	432850	114640	19761.5	82459	48157	92034	85631	76992	33715.5	59068.2	61109.2	34603.3	77552.6	92117	77916
O55029	O55029	Coatomer subunit beta	Copb2	sp|O55029|COPB2_MOUSE Coatomer subunit beta OS=Mus musculus OX=10090 GN=Copb2 PE=1 SV=2	2	2	0.333183	1	2.02183	1	0.971058	3.27795	0.67879	1	1.13913	0.508188	0.962679	2.03463	0.53124	0.968568	0.601526	0.460226	1	0.594483	0.173234	0.894792	3.38245	0.0815553	0.742653	3.42252	0.977041	0.992393	0.988291	80153	285920	85984.2	42176.7	115750	35562.6	94524	26669.7	13653.7	45316.5	46388.8	41166.1	56623	26627.5	29566.8	55280.1
P63168	P63168	Dynein light chain 1, cytoplasmic	Dynll1	sp|P63168|DYL1_MOUSE Dynein light chain 1, cytoplasmic OS=Mus musculus OX=10090 GN=Dynll1 PE=1 SV=1	2	1	0.0159533	0.89776	3.1278	1	0.71317	0.367996	0.56597	1	0.480869	0.0283158	1	19.4127	0.411806	0.940944	4.10321	0.622962	1	1.41561	0.462477	0.87016	4.7311	0.00779023	0.784	13.7133	0.507904	0.951095	0.345001	622000	509210	175469	135980	244140	7381.96	865480	263460	323250	74386.6	25807.7	36005	356080	20455.1	34859.4	9912.16
Q06185	Q06185	ATP synthase subunit e, mitochondrial	Atp5i	sp|Q06185|ATP5I_MOUSE ATP synthase subunit e, mitochondrial OS=Mus musculus OX=10090 GN=Atp5me PE=1 SV=2	1	1	0.562004	1	1.52932	1	0.888731	0.832636	0.560873	1	1.21816	0.152801	1	3.74775	0.940184	1	0.950902	0.568585	1	0.812892	0.218133	0.818572	3.94126	0.0691726	0.785351	4.61039	0.785637	0.971959	0.854864	210510	912830	368240	164740	388210	39802	141920	243580	133580	92220.5	89058	104660	116100	52474.2	77632	224850
Q8BWW4	Q8BWW4	La-related protein 4	Larp4	sp|Q8BWW4|LARP4_MOUSE La-related protein 4 OS=Mus musculus OX=10090 GN=Larp4 PE=1 SV=2	3	3	0.711286	1	1.51624	1	1	0.90341	0.506047	1	1.13793	0.525076	0.9653	1.53662	0.0250401	0.510381	0.663288	0.168664	1	0.778319	0.259229	0.784642	2.31667	0.350661	0.78599	1.97428	0.38396	0.99562	1.17342	164160	804880	822860	180220	92910	131280	182160	161530	173680	166310	156620	239610	161160	162440	206380	253830
Q9QUI0	Q9QUI0	Transforming protein RhoA	Rhoa	sp|Q9QUI0|RHOA_MOUSE Transforming protein RhoA OS=Mus musculus OX=10090 GN=Rhoa PE=1 SV=1	4	1	0.204503	1	4.82615	1	1	0.430427	0.947378	0.99927	0.944394	0.142615	1	3.71365	0.74301	0.994363	1.23497	0.453734	1	0.711368	0.264844	0.785149	3.00708	0.0632731	0.788611	5.22043	0.365825	1	0.57602	176080	662460	76440.6	22119.1	209610	43074.5	158800	214190	263870	41827.6	85214.5	78561.1	187880	25542.9	152810	106608
P50518	P50518	V-type proton ATPase subunit E 1	Atp6v1e1	sp|P50518|VATE1_MOUSE V-type proton ATPase subunit E 1 OS=Mus musculus OX=10090 GN=Atp6v1e1 PE=1 SV=2	1	1	0.751196	1	1.67991	1	0.727482	0.288827	0.744472	1	0.840949	0.624616	0.962223	2.1246	0.350631	0.965165	0.299074	0.366008	1	0.332715	0.0378927	0.829	7.10393	0.00604324	0.790222	6.38566	0.821471	0.975303	1.11248	108205	164050	448480	8993.6	123679	9814.53	16785.7	40043.2	64934.3	21089.6	27716.9	15538.3	13859.4	44414.9	10265.1	58133.3
P16045	P16045	Galectin-1	Lgals1	sp|P16045|LEG1_MOUSE Galectin-1 OS=Mus musculus OX=10090 GN=Lgals1 PE=1 SV=3	6	6	0.598659	1	2.05062	1	1	0.135222	0.695242	1	0.457044	0.125384	1	26.5371	0.690357	0.986839	1.67615	0.486552	1	0.375469	0.135984	0.932138	15.8322	0.0628659	0.791099	70.6771	0.260337	1	0.224007	2.4085e+06	31880994	7.5781e+06	1.3244e+06	7.7747e+06	236670	291110	2.4609e+06	4.0931e+06	202260	406670	23170.2	1.8545e+06	39680.5	945700	759790
Q3UYC0	Q3UYC0	Protein phosphatase 1H	Ppm1h	sp|Q3UYC0|PPM1H_MOUSE Protein phosphatase 1H OS=Mus musculus OX=10090 GN=Ppm1h PE=1 SV=1	2	2	0.582323	1	2.66334	1	0.790971	0.25184	0.922301	0.996791	1.30139	0.463557	0.969994	3.32532	0.952202	0.994048	0.893636	0.994913	1	1.013	0.516034	0.901226	3.72111	0.596792	0.921439	3.28266	0.954752	0.989456	1.13357	2.218e+06	1.3016e+06	2917500	56490.5	1.5754e+06	29860	2512999	1268700	1.8131e+06	1.3417e+06	24825.5	4.1632e+06	2855501	55397.8	617280	3.1025e+06
P18242	P18242	Cathepsin D	Ctsd	sp|P18242|CATD_MOUSE Cathepsin D OS=Mus musculus OX=10090 GN=Ctsd PE=1 SV=1	2	2	0.885205	1	1.11607	1	1	0.767899	0.953354	0.998798	0.932831	0.256702	1	3.10795	0.859349	0.987849	1.0873	0.0997046	0.938645	0.265846	0.221261	0.816158	2.85842	0.068788	0.795684	11.6908	0.0533104	1	0.244502	289260	1.5732e+06	951210	437710	530360	167830	233150	335910	307330	150110	37386.1	34233.8	207930	18401.8	160120	475220
Q8CIE6	Q8CIE6	Coatomer subunit alpha;Xenin;Proxenin	Copa	sp|Q8CIE6|COPA_MOUSE Coatomer subunit alpha OS=Mus musculus OX=10090 GN=Copa PE=1 SV=2	17	17	0.364703	1	1.2046	1	1	1.33966	0.352406	1	1.1784	0.870881	0.981662	1.10252	0.864051	0.987648	0.927468	0.771152	1	0.878283	0.436407	0.868623	1.18874	0.354833	0.795986	1.25531	0.66362	0.949823	0.946969	2.2433e+06	3.5446e+06	2.2276e+06	2335000	2.4662e+06	2.0941e+06	2.669e+06	2.3882e+06	1.7707e+06	2.7027e+06	2.0249e+06	2.0712e+06	1690399	2.1497e+06	3.0852e+06	4.6204e+06
Q60597	Q60597	2-oxoglutarate dehydrogenase, mitochondrial	Ogdh	sp|Q60597|ODO1_MOUSE 2-oxoglutarate dehydrogenase, mitochondrial OS=Mus musculus OX=10090 GN=Ogdh PE=1 SV=3	6	6	0.486652	1	4.4403	1	0.792412	4.18823	0.184213	1	0.708296	0.263944	1	9.5064	0.314387	0.947144	2.10103	0.345784	1	1.953	0.37899	0.838368	4.52463	0.355607	0.797057	4.86758	0.787267	0.974118	0.929545	77939.9	3.7241e+06	609330	23449.7	125010	91823.3	180460	101880	28430	146500	93168	99341	174770	139720	26837	35675
Q9CQM2;Q99JH8	Q9CQM2;Q99JH8	ER lumen protein-retaining receptor 2;ER lumen protein-retaining receptor 1	Kdelr2;Kdelr1	sp|Q9CQM2|ERD22_MOUSE ER lumen protein-retaining receptor 2 OS=Mus musculus OX=10090 GN=Kdelr2 PE=1 SV=1;sp|Q99JH8|ERD21_MOUSE ER lumen protein-retaining receptor 1 OS=Mus musculus OX=10090 GN=Kdelr1 PE=1 SV=1	1	1	0.724722	1	0.888302	1	1	0.894625	0.168091	1	1.52	0.878733	0.983455	1.14043	0.828722	0.992124	1.14815	0.479413	1	1.6046	0.98266	1	0.993272	0.357437	0.797597	0.710726	0.175187	1	1.39755	642150	340280	468470	709360	438510	582630	472720	378450	526050	562910	907129	557180	377220	496350	411700	1.127e+06
Q9DBG3;O35643	Q9DBG3	AP-2 complex subunit beta	Ap2b1	sp|Q9DBG3|AP2B1_MOUSE AP-2 complex subunit beta OS=Mus musculus OX=10090 GN=Ap2b1 PE=1 SV=1	21	21	0.0155484	0.963478	1.72053	1	1	1.1548	0.814176	1	0.858002	0.982077	0.996752	1.01069	0.823077	0.992989	1.08754	0.367334	1	0.612811	0.704504	0.955137	0.929341	0.357136	0.79855	1.64928	0.195977	1	0.563484	4.1735e+06	5271397	3.0067e+06	2.537e+06	2656099	4.5885e+06	4.3894e+06	6.3832e+06	4370498	5729402	1.9465e+06	2.0625e+06	1.9655e+06	5.5897e+06	8703196	2.8305e+06
P62259	P62259	14-3-3 protein epsilon	Ywhae	sp|P62259|1433E_MOUSE 14-3-3 protein epsilon OS=Mus musculus OX=10090 GN=Ywhae PE=1 SV=1	7	5	0.551194	1	0.574839	1	0.694388	0.13411	0.0744559	1	0.155596	0.219866	1	4.03993	0.429633	0.941836	0.435095	0.141777	0.993674	0.275065	0.175698	0.892136	9.28516	0.068429	0.798827	14.6872	0.665086	0.949563	0.632195	134530	823040	1.1082e+06	307280	569600	12878.4	19433.3	183900	267220	52985.2	8503.01	25811.8	162360	130584	201280	42175.8
Q9JHU4	Q9JHU4	Cytoplasmic dynein 1 heavy chain 1	Dync1h1	sp|Q9JHU4|DYHC1_MOUSE Cytoplasmic dynein 1 heavy chain 1 OS=Mus musculus OX=10090 GN=Dync1h1 PE=1 SV=2	33	33	0.730259	1	0.82865	1	1	1.595	0.494002	1	0.753762	0.889661	0.978442	1.08068	0.321712	0.961132	0.689226	0.144125	0.991977	0.569866	0.515039	0.902667	1.56796	0.360334	0.799041	1.89638	0.660822	0.950126	0.82682	1740499	6277499	3.8105e+06	3.4232e+06	4.8659e+06	1.2062e+06	3.2845e+06	2.3648e+06	1.3217e+06	1.3667e+06	3007402	1.2884e+06	2.0503e+06	2.6081e+06	2.722e+06	4.0956e+06
Q99JY0	Q99JY0	Trifunctional enzyme subunit beta, mitochondrial;3-ketoacyl-CoA thiolase	Hadhb	sp|Q99JY0|ECHB_MOUSE Trifunctional enzyme subunit beta, mitochondrial OS=Mus musculus OX=10090 GN=Hadhb PE=1 SV=1	4	4	0.992205	1	1.00289	1	1	0.802571	0.39767	1	0.715461	0.605271	0.977853	2.16352	0.573138	0.971942	1.88492	0.755015	1	1.42513	0.616945	0.940717	1.14781	0.361226	0.799636	1.51812	0.38327	0.995402	0.756071	945100	1.5957e+06	967750	1.1814e+06	1.6059e+06	878490	1.054e+06	1322700	1333100	944970	1.1505e+06	486880	1.0504e+06	1.217e+06	1.0997e+06	2.1995e+06
Q8VD75	Q8VD75	Huntingtin-interacting protein 1	Hip1	sp|Q8VD75|HIP1_MOUSE Huntingtin-interacting protein 1 OS=Mus musculus OX=10090 GN=Hip1 PE=1 SV=2	1	1	0.0596737	1	10.118	1	1	0.537345	0.919761	0.994823	0.788744	0.302047	0.990332	7.07318	0.16849	0.838054	7.90753	0.889862	1	1.28683	0.808142	0.973549	0.894486	0.361663	0.799859	5.49657	0.217691	1	0.162735	2.5143e+06	1.2888e+06	73702.9	523680	145905	2.4916e+06	1.1936e+06	2.7406e+06	3.7452e+06	2.4654e+06	384290	37075	55635.6	3098800	2.7397e+06	55729.7
Q9JJ43;Q8BP71	Q9JJ43;Q8BP71	RNA binding protein fox-1 homolog 1;RNA binding protein fox-1 homolog 2	Rbfox1;Rbfox2	sp|Q9JJ43|RFOX1_MOUSE RNA binding protein fox-1 homolog 1 OS=Mus musculus OX=10090 GN=Rbfox1 PE=1 SV=3;sp|Q8BP71|RFOX2_MOUSE RNA binding protein fox-1 homolog 2 OS=Mus musculus OX=10090 GN=Rbfox2 PE=1 SV=2	1	1	0.239784	1	2.91198	1	1	0.637194	0.582496	1	1.60496	0.523844	0.968261	2.23561	0.700541	0.988069	0.675724	0.963792	1	1.04686	0.185597	0.877893	3.30847	0.357113	0.799918	2.13554	0.546215	0.956201	1.54924	110650	280740	50134	28498.6	155190	134930	37940.3	29532.1	83604.5	129420	32251.4	134682	97190	27207.8	232230	15654.7
B2RQC2	B2RQC2	Ubiquitin carboxyl-terminal hydrolase 42	Usp42	sp|B2RQC2|UBP42_MOUSE Ubiquitin carboxyl-terminal hydrolase 42 OS=Mus musculus OX=10090 GN=Usp42 PE=1 SV=1	5	5	0.576152	1	0.806528	1	1	1.48938	0.886352	1	0.987956	0.868849	0.982771	1.18688	0.356525	0.964873	2.10487	0.484028	1	1.70824	0.248038	0.794641	0.563874	0.360191	0.80025	0.694797	0.31998	1	0.811566	1.0418e+06	429370	765000	961490	775280	1.54e+06	1.2756e+06	849460	796380	1.0684e+06	943180	885160	1.0163e+06	934120	926191	1.3474e+06
P21107	P21107	Tropomyosin alpha-3 chain	Tpm3	sp|P21107|TPM3_MOUSE Tropomyosin alpha-3 chain OS=Mus musculus OX=10090 GN=Tpm3 PE=1 SV=3	18	6	0.191913	1	0.486491	1	1	1.20042	0.667618	1	1.51103	0.772873	0.976196	1.50876	0.554106	0.963347	1.98699	0.320718	1	3.49534	0.714532	0.958901	0.759316	0.362498	0.800545	0.431648	0.462639	0.955647	1.75911	9553597	3.5248e+06	9556603	16530994	10743000	9186394	14830005	3.2764e+06	6.3664e+06	4612902	23080006	22822002	18104992	4372203	5.3364e+06	17014010
P50247	P50247	Adenosylhomocysteinase	Ahcy	sp|P50247|SAHH_MOUSE Adenosylhomocysteinase OS=Mus musculus OX=10090 GN=Ahcy PE=1 SV=3	3	3	0.676362	1	2.21448	1	0.73238	0.381026	0.703264	1	0.749704	0.148044	1	5.59468	0.839564	0.994125	1.11309	0.327534	1	1.71101	0.230096	0.805412	5.02626	0.346784	0.78241	3.26982	0.557232	0.957401	1.53717	118504	1.2436e+06	678580	17568.4	436990	191240	62486.5	37283.6	200450	48316.8	141570	236580	242950	100941	73276.9	54863.4
Q05920	Q05920	Pyruvate carboxylase, mitochondrial	Pc	sp|Q05920|PYC_MOUSE Pyruvate carboxylase, mitochondrial OS=Mus musculus OX=10090 GN=Pc PE=1 SV=1	14	14	0.0266944	1	0.517159	1	0.904437	1.90068	0.115484	1	1.66095	0.309191	0.99608	0.501581	0.695103	0.98699	0.820454	0.939294	1	1.03697	0.208643	0.843132	0.611345	0.0614005	0.800754	0.483699	0.41379	0.980602	1.26389	2.1074e+06	1.3988e+06	3.5849e+06	3.2831e+06	3.109e+06	2.61e+06	4.1487e+06	2.0457e+06	1.4776e+06	2910600	3211901	4783902	2516999	1.8145e+06	2.013e+06	7.8669e+06
Q80UG5	Q80UG5	Septin-9	Sept9	sp|Q80UG5|SEPT9_MOUSE Septin-9 OS=Mus musculus OX=10090 GN=Septin9 PE=1 SV=1	6	6	0.919973	1	1.19848	1	1	0.43991	0.800943	1	1.19007	0.503552	0.960396	2.76417	0.0613456	0.66988	0.409483	0.319638	1	0.60834	0.263658	0.783767	6.75039	0.368697	0.800758	4.5438	0.491968	0.949485	1.48563	52446.1	1859401	830170	60961.6	349550	62447	24484.6	64749.7	105160	117830	30310.3	90892.1	90272	36944.6	89840	111610
P61358	P61358	60S ribosomal protein L27	Rpl27	sp|P61358|RL27_MOUSE 60S ribosomal protein L27 OS=Mus musculus OX=10090 GN=Rpl27 PE=1 SV=2	8	8	0.181626	1	1.90091	1	0.757239	0.404059	0.713237	1	0.789337	0.365173	0.97481	2.62322	0.424623	0.940178	2.05507	0.707645	1	1.39939	0.67391	0.957395	1.27646	0.359818	0.800888	1.87454	0.56133	0.953875	0.680944	96899984	92226944	29154986	54165980	77883952	96676048	33313002	126129944	183289968	118420024	42378976	25557012	58954980	69238016	104589960	46645020
P32261	P32261	Antithrombin-III	Serpinc1	sp|P32261|ANT3_MOUSE Antithrombin-III OS=Mus musculus OX=10090 GN=Serpinc1 PE=1 SV=1	9	2	0.0413106	1	0.466535	1	1	0.591404	0.714509	1	1.26764	0.48355	0.964092	0.525277	0.332963	0.961689	0.4883	0.941116	1	0.942273	0.797768	0.974176	1.07573	0.373765	0.801005	0.557458	0.235148	1	1.9297	936190	1.1598e+06	2.7628e+06	1.6315e+06	2471899	660390	1.2093e+06	1.1381e+06	1.6379e+06	1.098e+06	1.3593e+06	4375898	1.1276e+06	1.9283e+06	609870	2.5344e+06
P70372	P70372	ELAV-like protein 1	Elavl1	sp|P70372|ELAV1_MOUSE ELAV-like protein 1 OS=Mus musculus OX=10090 GN=Elavl1 PE=1 SV=2	8	8	0.9607	1	0.981747	1	0.858055	0.957815	0.491898	1	0.763357	0.561624	0.969838	1.85568	0.660833	0.979043	1.38599	0.88492	1	1.12054	0.46024	0.872903	1.33889	0.373431	0.801409	1.65606	0.48016	0.941162	0.808476	1.8912e+06	4684098	3.2254e+06	2.7401e+06	3.1528e+06	2.0117e+06	2.2438e+06	2.4337e+06	2320901	2.3188e+06	1.0523e+06	2379099	2316199	2.3932e+06	2.4559e+06	4023500
O08553	O08553	Dihydropyrimidinase-related protein 2	Dpysl2	sp|O08553|DPYL2_MOUSE Dihydropyrimidinase-related protein 2 OS=Mus musculus OX=10090 GN=Dpysl2 PE=1 SV=2	11	8	0.894161	1	1.35624	1	0.932549	0.649705	0.89499	1	1.06628	0.370119	0.97358	9.51604	0.821321	0.994513	1.23088	0.894622	1	1.11182	0.398468	0.841723	7.73106	0.36379	0.801501	8.55899	0.881995	0.976873	0.903268	19721.2	3798902	601500	76948	177600	42682.5	12747.8	81562	54493	27294.6	19403	61755.5	32416	27749	8118.09	37281.2
Q80ZS3	Q80ZS3	28S ribosomal protein S26, mitochondrial	Mrps26	sp|Q80ZS3|RT26_MOUSE 28S ribosomal protein S26, mitochondrial OS=Mus musculus OX=10090 GN=Mrps26 PE=1 SV=1	6	6	0.703052	1	1.31928	1	1	1.56105	0.154303	1	2.05471	0.638157	0.964646	0.758247	0.862839	0.987268	0.960051	0.363161	1	1.41536	0.665343	0.954093	0.789798	0.370881	0.801725	0.535727	0.269787	1	1.47426	2.145e+06	605970	1.4347e+06	1.0406e+06	432280	1.619e+06	1.6181e+06	1.1482e+06	924710	3135100	1.2328e+06	2.4937e+06	889570	1.2059e+06	1.5124e+06	1.0798e+06
Q9CQX2	Q9CQX2	Cytochrome b5 type B	Cyb5b	sp|Q9CQX2|CYB5B_MOUSE Cytochrome b5 type B OS=Mus musculus OX=10090 GN=Cyb5b PE=1 SV=1	2	2	0.834348	1	1.42254	1	1	7.31751	0.986393	0.997411	0.985265	0.869018	0.980616	0.818118	0.384996	0.958958	0.682529	0.0813953	0.909346	0.217472	0.870374	0.981575	1.19866	0.359616	0.801956	3.76194	0.108138	1	0.318627	36544.8	548030	254220	16206.2	238980	124170	94388	140420	16134.6	102910	16049.2	32232.8	64581.9	22573	336670	92330.5
Q8BGD9	Q8BGD9	Eukaryotic translation initiation factor 4B	Eif4b	sp|Q8BGD9|IF4B_MOUSE Eukaryotic translation initiation factor 4B OS=Mus musculus OX=10090 GN=Eif4b PE=1 SV=1	3	3	0.791368	1	0.634998	1	1	0.767258	0.632784	1	1.27613	0.608608	0.972277	2.05795	0.229975	0.906893	0.491389	0.351016	1	0.566084	0.307325	0.787608	4.18802	0.359077	0.801983	3.63541	0.730227	0.966077	1.15201	22064.7	455460	485560	30027.9	269860	26193.3	15432.8	33928.1	31197.8	33275.8	15204.2	41444.8	29785.1	15676.6	29869.9	32644.9
Q9QYJ0	Q9QYJ0	DnaJ homolog subfamily A member 2	Dnaja2	sp|Q9QYJ0|DNJA2_MOUSE DnaJ homolog subfamily A member 2 OS=Mus musculus OX=10090 GN=Dnaja2 PE=1 SV=1	9	9	0.462601	1	0.710528	1	1	0.989822	0.770832	1	1.12567	0.423016	0.981726	0.617711	0.546891	0.966427	0.778056	0.764112	1	0.875224	0.432322	0.863817	0.793916	0.368672	0.802079	0.705774	0.621641	0.95437	1.12489	2.1958e+06	1.2307e+06	3.9305e+06	1.8838e+06	1.6726e+06	1.7601e+06	1999201	2.5229e+06	2091899	2010200	1.8389e+06	3.4184e+06	1.4311e+06	2.9917e+06	1.3777e+06	2.793e+06
Q9CZX8	Q9CZX8	40S ribosomal protein S19	Rps19	sp|Q9CZX8|RS19_MOUSE 40S ribosomal protein S19 OS=Mus musculus OX=10090 GN=Rps19 PE=1 SV=3	9	9	0.612789	1	1.39263	1	1	0.637875	0.92839	0.995509	1.03655	0.581043	0.978506	1.49297	0.392976	0.950497	0.728151	0.543352	1	0.764601	0.282879	0.800492	2.05036	0.363554	0.802148	1.95261	0.879799	0.979364	1.05006	1572301	6.3518e+06	3.2341e+06	1.5505e+06	2.3303e+06	1.1748e+06	1.6879e+06	1.8465e+06	2.4163e+06	974210	1.7803e+06	2.4443e+06	1829300	1332700	1.4522e+06	1.6999e+06
Q99J72	Q99J72	DNA dC->dU-editing enzyme APOBEC-3	Apobec3	sp|Q99J72|ABEC3_MOUSE DNA dC->dU-editing enzyme APOBEC-3 OS=Mus musculus OX=10090 GN=Apobec3 PE=1 SV=3	2	2	0.101223	1	0.735497	1	1	3.81175	0.245605	1	3.31164	0.476504	0.963515	1.40122	0.342171	0.962376	1.46174	0.162018	1	2.24932	0.848099	0.973168	0.958596	0.375194	0.802148	0.622952	0.321088	1	1.5388	200010	171120	219720	242070	299210	215030	143380	233150	50631	173630	573110	263210	35134.2	228890	249720	97861.2
P60060	P60060	Protein transport protein Sec61 subunit gamma	Sec61g	sp|P60060|SC61G_MOUSE Protein transport protein Sec61 subunit gamma OS=Mus musculus OX=10090 GN=Sec61g PE=3 SV=1	1	1	0.517205	1	0.562497	1	0.774082	4.85029	0.832512	1	0.855202	0.379415	0.976543	1.50659	0.581829	0.964358	1.20571	0.886843	1	1.06253	0.0800216	0.891366	1.24954	0.371914	0.802353	1.41793	0.655822	0.956117	0.881244	67951	75689	410750	53261.5	94731	51060.8	60727.5	60970	11833	30525	60261.7	70336.4	26715.5	130923	30276.6	41652.6
Q80TE7	Q80TE7	Leucine-rich repeat-containing protein 7	Lrrc7	sp|Q80TE7|LRRC7_MOUSE Leucine-rich repeat-containing protein 7 OS=Mus musculus OX=10090 GN=Lrrc7 PE=1 SV=2	1	1	0.557465	1	1.887	1	1	9.6443	0.245347	1	0.178335	0.910927	0.983889	0.879399	0.552128	0.964695	2.82024	0.146563	0.995128	0.328485	0.621775	0.943851	0.311818	0.374773	0.80241	2.67714	0.23951	1	0.116474	26776.8	247780	61922.3	20108.5	64594.1	56318	5.4224e+06	58370.7	27085.7	34524.9	15622.8	52219.2	752490	38682.1	153060	33539.5
Q9DBY8	Q9DBY8	Nuclear valosin-containing protein-like	Nvl	sp|Q9DBY8|NVL_MOUSE Nuclear valosin-containing protein-like OS=Mus musculus OX=10090 GN=Nvl PE=1 SV=1	2	2	0.325459	1	0.204798	1	1	2.76078	0.38616	1	0.832284	0.313742	0.993926	0.242618	0.514852	0.966775	0.816211	0.428078	1	0.794169	0.364649	0.821767	0.297249	0.370709	0.802424	0.305499	0.857275	0.979174	0.972995	7933.55	162830	538430	129180	77714.9	93556	138210	136720	43797.5	112680	108580	133100	113676	175780	100160	136110
Q91ZW3;Q6PGB8	Q91ZW3	SWI/SNF-related matrix-associated actin-dependent regulator of chromatin subfamily A member 5	Smarca5	sp|Q91ZW3|SMCA5_MOUSE SWI/SNF-related matrix-associated actin-dependent regulator of chromatin subfamily A member 5 OS=Mus musculus OX=10090 GN=Smarca5 PE=1 SV=1	31	31	0.376249	1	0.793867	1	1	1.31893	0.841225	1	0.951512	0.149954	1	0.633234	0.436262	0.942347	0.945661	0.216362	1	0.832396	0.169245	0.907834	0.669621	0.373184	0.80255	0.760737	0.300481	1	0.880227	12765994	7029503	12005998	12095999	11700001	14285000	14148994	14008003	10725998	14704996	10191000	12884992	10268006	16679992	16906000	14574005
Q99KJ8	Q99KJ8	Dynactin subunit 2	Dctn2	sp|Q99KJ8|DCTN2_MOUSE Dynactin subunit 2 OS=Mus musculus OX=10090 GN=Dctn2 PE=1 SV=3	2	2	0.491648	1	0.424659	1	1	0.751825	0.0562452	1	3.26874	0.626114	0.961119	0.669494	0.296696	0.940199	0.457308	0.693323	1	1.24906	0.655227	0.950454	1.46399	0.365711	0.802567	0.535997	0.141586	1	2.73134	20775.3	72702	348840	24362.5	90193	24688.3	62620.4	12101	35309.6	61517.4	49952.8	124050	17831.8	27593.9	25606.2	64165.7
P61804	P61804	Dolichyl-diphosphooligosaccharide--protein glycosyltransferase subunit DAD1	Dad1	sp|P61804|DAD1_MOUSE Dolichyl-diphosphooligosaccharide--protein glycosyltransferase subunit DAD1 OS=Mus musculus OX=10090 GN=Dad1 PE=1 SV=3	2	2	0.688942	1	1.04607	1	0.760549	11.3055	0.391721	1	0.415532	0.226374	1	6.06326	0.140803	0.812324	5.43413	0.484525	1	2.40939	0.543367	0.906602	1.11577	0.372943	0.802749	2.51652	0.303503	1	0.44338	375240	469170	427480	411300	367030	322370	460870	357930	33262.3	301730	358560	42843	412370	390430	255780	11799.5
Q6PB66	Q6PB66	Leucine-rich PPR motif-containing protein, mitochondrial	Lrpprc	sp|Q6PB66|LPPRC_MOUSE Leucine-rich PPR motif-containing protein, mitochondrial OS=Mus musculus OX=10090 GN=Lrpprc PE=1 SV=2	4	4	0.662491	1	0.602351	1	1	0.538081	0.204496	1	0.418165	0.959018	0.995048	0.953038	0.0312188	0.556511	0.267392	0.0681421	0.874711	0.33443	0.281252	0.801343	3.5642	0.370148	0.802763	2.84974	0.709681	0.970557	1.25071	49005	466310	169040	140840	663910	25639.7	33649.1	88430	78822	52779	109040	25936.5	138976	115790	117580	192550
Q9CWF2	Q9CWF2	Tubulin beta-2B chain	Tubb2b	sp|Q9CWF2|TBB2B_MOUSE Tubulin beta-2B chain OS=Mus musculus OX=10090 GN=Tubb2b PE=1 SV=1	21	1	0.358009	1	1.19399	1	1	0.948136	0.868184	1	1.05425	0.740179	0.972963	1.43804	0.496449	0.959972	1.81689	0.450214	1	1.95984	0.442847	0.868939	0.791484	0.368271	0.802843	0.733756	0.814712	0.973767	1.07867	945670	1.0591e+06	868040	1.0161e+06	667630	878000	1769499	1.3012e+06	1.3336e+06	1.1131e+06	1.0672e+06	2.1359e+06	1.2288e+06	1.3621e+06	1.1541e+06	1.9149e+06
Q9WTP6	Q9WTP6	Adenylate kinase 2, mitochondrial;Adenylate kinase 2, mitochondrial, N-terminally processed	Ak2	sp|Q9WTP6|KAD2_MOUSE Adenylate kinase 2, mitochondrial OS=Mus musculus OX=10090 GN=Ak2 PE=1 SV=5	4	4	0.81346	1	1.49034	1	1	0.244413	0.827212	1	1.21076	0.510474	0.957954	2.82712	0.120219	0.789419	0.273665	0.613104	1	0.65505	0.165104	0.889529	10.3306	0.367276	0.803045	4.31589	0.243658	1	2.39362	40411	999500	605130	49912	81192	13840	13597.3	39125.2	79596	101033	16686.2	59895	22158.4	66755.1	40753.2	40664.5
Q9CX30	Q9CX30	Protein YIF1B	Yif1b	sp|Q9CX30|YIF1B_MOUSE Protein YIF1B OS=Mus musculus OX=10090 GN=Yif1b PE=1 SV=2	3	3	0.458239	1	0.83737	1	1	1.06393	0.707158	1	0.964256	0.285433	0.994193	0.682056	0.562465	0.963567	0.82	0.326721	1	0.781086	0.599706	0.933745	0.831776	0.359507	0.803061	0.873215	0.847557	0.975688	0.952544	343820	260760	311820	473940	309370	308450	566490	266970	338350	336350	380690	314870	332110	380770	425990	645210
P11031	P11031	Activated RNA polymerase II transcriptional coactivator p15	Sub1	sp|P11031|TCP4_MOUSE Activated RNA polymerase II transcriptional coactivator p15 OS=Mus musculus OX=10090 GN=Sub1 PE=1 SV=3	3	3	0.242928	1	0.203842	1	1	33.6744	0.437904	1	4.95077	0.347509	0.970647	0.295096	0.815101	0.997406	1.06553	0.901848	1	0.959881	0.321117	0.792341	0.276948	0.365051	0.803151	0.30743	0.725913	0.966154	0.900847	1.1701e+06	67049.5	1.8087e+06	928680	1.5446e+06	750730	1.1863e+06	1.1616e+06	30034	742080	701120	1.4536e+06	17200.2	1968999	634160	1.2473e+06
Q8CHY6	Q8CHY6	Transcriptional repressor p66 alpha	Gatad2a	sp|Q8CHY6|P66A_MOUSE Transcriptional repressor p66 alpha OS=Mus musculus OX=10090 GN=Gatad2a PE=1 SV=2	10	10	0.627775	1	1.29753	1	1	1.71291	0.233872	1	1.41381	0.493021	0.955631	0.644965	0.813732	0.997071	0.899304	0.75509	1	0.863434	0.234839	0.795893	0.717182	0.36684	0.803168	0.746976	0.833543	0.970922	0.960113	762250	459620	692180	229940	596430	768340	735740	994440	481820	1061600	625530	749230	477900	657300	1.9943e+06	787770
P67871	P67871	Casein kinase II subunit beta	Csnk2b	sp|P67871|CSK2B_MOUSE Casein kinase II subunit beta OS=Mus musculus OX=10090 GN=Csnk2b PE=1 SV=1	8	8	0.658801	1	1.09492	1	0.707372	2.79235	0.888194	1	1.08218	0.835399	0.9859	1.11189	0.396775	0.944361	1.43782	0.420465	1	1.44456	0.204162	0.852138	0.773317	0.367087	0.803262	0.769712	0.984586	0.997292	1.00468	3.2428e+06	3.1782e+06	2.2079e+06	3.2447e+06	3.5184e+06	3.7586e+06	3.5907e+06	5.3012e+06	1486699	3824800	3.1543e+06	6.0139e+06	2.0966e+06	7.0848e+06	4.1125e+06	4.1871e+06
CON__Streptavidin	CON__Streptavidin				4	4	0.947069	1	1.02953	1	1	1.14714	0.445563	1	1.18313	0.743146	0.974298	1.80917	0.664352	0.980332	1.80853	0.844192	1	1.30238	0.999266	0.999369	1.00036	0.371809	0.803358	1.38913	0.134854	1	0.720131	15985998	7249498	10861993	7.0966e+06	14832005	12279995	7.9089e+06	12832003	9381099	8894195	6667800	7.8479e+06	8107098	5292101	16970000	25515994
Q9ESV0	Q9ESV0	ATP-dependent RNA helicase DDX24	Ddx24	sp|Q9ESV0|DDX24_MOUSE ATP-dependent RNA helicase DDX24 OS=Mus musculus OX=10090 GN=Ddx24 PE=1 SV=2	20	20	0.611874	1	0.783041	1	1	1.25009	0.497845	1	1.19261	0.163914	1	0.532082	0.0972524	0.744	0.723268	0.3224	1	0.818339	0.484395	0.882062	0.735663	0.365657	0.803486	0.650197	0.609968	0.955405	1.13145	3851002	1.5516e+06	3.8545e+06	3.8417e+06	2.0544e+06	4.0488e+06	3.6007e+06	2.5164e+06	2.658e+06	5.0535e+06	2.7879e+06	3.7716e+06	2.918e+06	3.4055e+06	4982900	4.2514e+06
Q6A026	Q6A026	Sister chromatid cohesion protein PDS5 homolog A	Pds5a	sp|Q6A026|PDS5A_MOUSE Sister chromatid cohesion protein PDS5 homolog A OS=Mus musculus OX=10090 GN=Pds5a PE=1 SV=3	4	1	0.0154561	0.992	2.40707	1	1	1.62891	0.589186	1	0.522121	0.399249	0.978242	3.53262	0.283889	0.924672	3.53685	0.90275	1	1.18146	0.997223	0.999757	0.998802	0.372756	0.803641	2.99005	0.262487	1	0.334042	586120	451390	180530	265210	203800	821290	419720	396200	316150	566370	244160	36812.7	228970	474090	689420	195830
Q9Z127;Q8BGK6	Q9Z127	Large neutral amino acids transporter small subunit 1	Slc7a5	sp|Q9Z127|LAT1_MOUSE Large neutral amino acids transporter small subunit 1 OS=Mus musculus OX=10090 GN=Slc7a5 PE=1 SV=2	5	5	0.583164	1	1.09249	1	0.674983	1.1101	0.334246	1	0.84664	0.211205	1	0.651615	0.0910395	0.721301	0.624436	0.28854	1	0.756015	0.66327	0.953321	1.04353	0.368084	0.803894	0.861908	0.171365	1	1.21072	1.3128e+06	1.5132e+06	1.0798e+06	1547801	1.2848e+06	1.3308e+06	1.4953e+06	1.2382e+06	1.2167e+06	1359700	1.671e+06	1924600	1.773e+06	2.1041e+06	1.4469e+06	2.8422e+06
C0HKE6;C0HKE1;C0HKE7;C0HKE2;C0HKE3;C0HKE4;C0HKE5;C0HKE9;C0HKE8;Q8BFU2;Q8CGP7;Q8CGP5;Q8CGP6;Q6GSS7;Q8R1M2;Q64523;P27661;Q64522	C0HKE6;C0HKE1;C0HKE7;C0HKE2;C0HKE3;C0HKE4;C0HKE5;C0HKE9;C0HKE8;Q8BFU2;Q8CGP7;Q8CGP5;Q8CGP6;Q6GSS7;Q8R1M2;Q64523;P27661;Q64522	Histone H2A type 3;Histone H2A type 1-K;Histone H2A type 1-F;Histone H2A type 1-H;Histone H2A type 2-A;Histone H2A.J;Histone H2A type 2-C;Histone H2AX;Histone H2A type 2-B	Hist3h2a;Hist1h2ak;Hist1h2af;Hist1h2ah;Hist2h2aa1;H2afj;Hist2h2ac;H2afx;Hist2h2ab	sp|C0HKE6|H2A1I_MOUSE Histone H2A type 1-I OS=Mus musculus OX=10090 GN=H2ac13 PE=1 SV=1;sp|C0HKE1|H2A1B_MOUSE Histone H2A type 1-B OS=Mus musculus OX=10090 GN=Hist1h2ab PE=1 SV=1;sp|C0HKE7|H2A1N_MOUSE Histone H2A type 1-N OS=Mus musculus OX=10090 GN=Hist1h	4	2	0.259372	1	6.65826	1	1	0.676768	0.980687	0.99482	1.04031	0.476713	0.962402	3.78586	0.948122	0.996652	1.11721	0.924339	1	1.17639	0.411467	0.845289	3.38867	0.433294	0.846318	3.21821	0.972303	0.994527	1.05297	2.6663e+06	1.6248e+06	163310	76901	2.4324e+06	2899600	99405	803950	907580	2.5006e+06	1.1588e+06	93361	1.7872e+06	216260	6.4106e+06	96332
Q9DCN2	Q9DCN2	NADH-cytochrome b5 reductase 3;NADH-cytochrome b5 reductase 3 membrane-bound form;NADH-cytochrome b5 reductase 3 soluble form	Cyb5r3	sp|Q9DCN2|NB5R3_MOUSE NADH-cytochrome b5 reductase 3 OS=Mus musculus OX=10090 GN=Cyb5r3 PE=1 SV=3	11	11	0.97413	1	0.983885	1	1	1.35967	0.56003	1	0.808782	0.575225	0.973909	1.27766	0.841198	0.99167	1.02861	0.117579	0.939651	0.840028	0.644734	0.957481	1.24212	0.37655	0.806113	1.52097	0.262227	1	0.816662	2.87e+06	8.1695e+06	5.5488e+06	3.3835e+06	6.3492e+06	3.1289e+06	3.857e+06	4.9089e+06	2.8671e+06	3.0681e+06	2.8098e+06	3.7429e+06	2.6119e+06	5.9322e+06	3862301	3.8861e+06
Q61937	Q61937	Nucleophosmin	Npm1	sp|Q61937|NPM_MOUSE Nucleophosmin OS=Mus musculus OX=10090 GN=Npm1 PE=1 SV=1	6	6	0.818928	1	0.813753	1	1	0.486537	0.178307	1	0.605501	0.186002	1	3.10771	0.574799	0.969956	0.738544	0.489882	1	0.729309	0.0987251	0.909091	4.20789	0.0610531	0.806529	4.26117	0.973798	0.993667	0.987497	2.6837e+06	8873500	17585006	3.5839e+06	3.4219e+06	682390	1.1115e+06	2.0564e+06	2.3836e+06	857370	1.147e+06	1527301	1.4672e+06	2438099	792170	1.6551e+06
P97376	P97376	Protein FRG1	Frg1	sp|P97376|FRG1_MOUSE Protein FRG1 OS=Mus musculus OX=10090 GN=Frg1 PE=1 SV=2	10	10	0.069607	1	1.80133	1	0.843907	0.735843	0.40183	1	0.443406	0.216514	1	2.5832	0.104633	0.758087	2.7609	0.919337	1	1.08679	0.850292	0.972839	0.935637	0.37835	0.807218	2.37691	0.231222	1	0.393636	5050397	2937001	2.07e+06	2.3632e+06	1.998e+06	5.5455e+06	2.8457e+06	4419702	5594001	5.3949e+06	1.2384e+06	636740	2.8672e+06	4.6574e+06	3.3071e+06	1.4075e+06
P47915	P47915	60S ribosomal protein L29	Rpl29	sp|P47915|RL29_MOUSE 60S ribosomal protein L29 OS=Mus musculus OX=10090 GN=Rpl29 PE=1 SV=2	13	13	0.0364162	1	1.86524	1	0.744284	0.699112	0.574467	1	1.38777	0.160726	1	1.71583	0.23261	0.911587	1.5475	0.334627	1	1.35219	0.750575	0.966309	1.10878	0.378076	0.807551	1.26893	0.653564	0.954686	0.873791	52004032	42337984	21106004	23851994	31623998	46780020	27685984	58519028	60533028	49081028	27383984	37621012	14105998	50332992	38628012	18295998
Q8QZY1	Q8QZY1	Eukaryotic translation initiation factor 3 subunit L	Eif3l	sp|Q8QZY1|EIF3L_MOUSE Eukaryotic translation initiation factor 3 subunit L OS=Mus musculus OX=10090 GN=Eif3l PE=1 SV=1	8	8	0.648281	1	1.68617	1	1	1.18558	0.884204	1	0.907194	0.606486	0.974561	1.79372	0.784261	0.991365	1.23518	0.817292	1	0.811331	0.520422	0.905442	1.45219	0.378979	0.807827	2.21083	0.451218	0.964069	0.656852	316430	1.1055e+06	782910	84207.8	654620	334650	355130	568470	343530	339730	107010	526660	279600	311020	789450	551910
Q99M08	Q99M08	Uncharacterized protein C4orf3 homolog		sp|Q99M08|CD003_MOUSE Uncharacterized protein C4orf3 homolog OS=Mus musculus OX=10090 PE=1 SV=1	1	1	0.336288	1	0.731797	1	1	0.471548	0.486336	1	0.685619	0.0676376	1	0.503838	0.48456	0.958349	0.606349	0.648948	1	0.817773	0.832468	0.980394	0.830938	0.377618	0.808032	0.61611	0.699248	0.96464	1.34869	32695.3	33612.1	45761.8	65017.9	31243.8	24259.5	137360	19055.6	84605	27285	60454.7	94437	88143	69873.4	48129.7	92527.9
O55143;Q8R429;Q64518	O55143	Sarcoplasmic/endoplasmic reticulum calcium ATPase 2	Atp2a2	sp|O55143|AT2A2_MOUSE Sarcoplasmic/endoplasmic reticulum calcium ATPase 2 OS=Mus musculus OX=10090 GN=Atp2a2 PE=1 SV=2	34	34	0.0509323	1	1.38588	1	0.975413	1.25217	0.510668	1	0.823416	0.60983	0.972789	1.38561	0.462094	0.947918	1.44809	0.860611	1	1.09343	0.775856	0.973153	0.956849	0.380903	0.808846	1.26721	0.241444	1	0.755085	15117000	13452009	10702993	11386994	8938896	13198002	18345992	13670992	11902008	15939000	9870395	9058195	11495995	16247005	18519012	13643998
Q91V12	Q91V12	Cytosolic acyl coenzyme A thioester hydrolase	Acot7	sp|Q91V12|BACH_MOUSE Cytosolic acyl coenzyme A thioester hydrolase OS=Mus musculus OX=10090 GN=Acot7 PE=1 SV=2	4	4	0.752773	1	1.28954	1	1	0.576149	0.844742	1	1.11735	0.272137	0.998643	3.45918	0.968803	1	1.03393	0.13573	0.985042	0.341472	0.351552	0.819538	3.34566	0.0681471	0.809622	10.1302	0.206747	1	0.330266	156370	1.0309e+06	380540	221490	358090	34022.7	167720	302870	208290	61978.6	49370.4	20346.6	24379.5	51609.4	163380	207110
P84104	P84104	Serine/arginine-rich splicing factor 3	Srsf3	sp|P84104|SRSF3_MOUSE Serine/arginine-rich splicing factor 3 OS=Mus musculus OX=10090 GN=Srsf3 PE=1 SV=1	4	3	0.372264	1	0.630364	1	0.853008	1.52742	0.500684	1	0.792078	0.00647829	1	7.67176	0.00377645	0.2065	9.78337	0.00222732	0.301143	5.65574	0.641625	0.954916	0.784164	0.379734	0.809757	1.35646	0.218759	1	0.578097	796530	1.3373e+06	1.2396e+06	3023400	1.1711e+06	683310	2.0249e+06	1.6478e+06	861690	821570	983249	545280	728580	1.2665e+06	101710	186750
O88342	O88342	WD repeat-containing protein 1	Wdr1	sp|O88342|WDR1_MOUSE WD repeat-containing protein 1 OS=Mus musculus OX=10090 GN=Wdr1 PE=1 SV=3	6	6	0.824535	1	1.34818	1	0.979806	1.64788	0.626022	1	0.584547	0.292721	0.996587	4.29063	0.975807	0.998403	1.01975	0.899839	1	1.11599	0.284182	0.795533	4.20754	0.380593	0.809892	3.8447	0.91411	0.975899	1.09437	131270	1.8152e+06	947810	397090	126120	222700	56702.5	123660	70403	183910	326480	34086.8	116050	406520	209410	46324.3
Q9JM76	Q9JM76	Actin-related protein 2/3 complex subunit 3	Arpc3	sp|Q9JM76|ARPC3_MOUSE Actin-related protein 2/3 complex subunit 3 OS=Mus musculus OX=10090 GN=Arpc3 PE=1 SV=3	7	7	0.172161	1	0.422515	1	1	0.933885	0.490311	1	1.96013	0.966013	0.996525	1.0417	0.701216	0.987976	1.37835	0.343873	1	2.34968	0.73842	0.96163	0.755756	0.381657	0.80993	0.443337	0.499389	0.946148	1.7047	3.8096e+06	1.2299e+06	5595503	6.6573e+06	3.6096e+06	3.2598e+06	6.2707e+06	1.1494e+06	3.0669e+06	1.9489e+06	5019497	11897996	5080701	1.2212e+06	2562600	5.2172e+06
CON__P02769;P07724	CON__P02769				42	37	0.107921	1	0.646246	1	1	0.704647	0.513868	1	1.29538	0.383759	0.976574	0.572325	0.337685	0.959871	0.621939	0.728549	1	0.830734	0.689881	0.952352	0.920227	0.38026	0.810411	0.688939	0.387152	0.987794	1.33572	36515980	47430992	54929968	58553004	83036008	58102968	39413000	40392012	64180968	49983984	42787020	103069992	45139972	48175976	39241004	60722996
P14211	P14211	Calreticulin	Calr	sp|P14211|CALR_MOUSE Calreticulin OS=Mus musculus OX=10090 GN=Calr PE=1 SV=1	11	11	0.771531	1	1.83728	1	1	0.134743	0.0908723	1	0.351965	0.0778448	1	37.1336	0.415719	0.937097	0.570294	0.138571	0.990667	0.490356	0.061469	0.892258	65.1131	0.0435812	0.81216	75.7279	0.777079	0.970762	0.85983	629590	19604998	12973004	285370	1.8887e+06	30749.8	35557	143670	400440	40156	46268	53745.1	228590	76007.8	62768	67209
Q99P72	Q99P72	Reticulon-4	Rtn4	sp|Q99P72|RTN4_MOUSE Reticulon-4 OS=Mus musculus OX=10090 GN=Rtn4 PE=1 SV=2	3	3	0.916054	1	1.13159	1	1	0.848695	0.180904	1	5.68331	0.106084	1	5.84539	0.32615	0.967359	1.65474	0.114658	0.938428	2.48857	0.228432	0.814456	3.53251	0.383658	0.813696	2.34889	0.474698	0.952993	1.5039	267750	1.7123e+06	1.6535e+06	182450	710140	103080	363960	187710	225850	138540	440640	392390	165350	15558.9	150070	151870
Q9CXW4	Q9CXW4	60S ribosomal protein L11	Rpl11	sp|Q9CXW4|RL11_MOUSE 60S ribosomal protein L11 OS=Mus musculus OX=10090 GN=Rpl11 PE=1 SV=4	7	7	0.598025	1	1.15796	1	1	1.00432	0.944725	0.999184	0.984919	0.906251	0.985738	0.968439	0.933748	1	0.981736	0.483642	1	0.845352	0.904959	0.996308	0.986456	0.38342	0.814986	1.1456	0.307977	1	0.861079	19428996	18058998	22130992	16765996	11407999	16639994	21840994	18839002	18906994	19854988	14122009	15589997	13505004	20406994	20567992	26086996
Q8C156	Q8C156	Condensin complex subunit 2	Ncaph	sp|Q8C156|CND2_MOUSE Condensin complex subunit 2 OS=Mus musculus OX=10090 GN=Ncaph PE=1 SV=1	2	2	0.491137	1	0.856296	1	1	5.7248	0.32241	1	2.53652	0.10887	1	0.632352	0.107146	0.76644	0.73034	0.242241	1	0.80489	0.0884467	0.872258	0.865832	0.0604633	0.81606	0.785638	0.118584	1	1.10208	183000	157860	186530	262880	159480	191060	199720	198240	34290	231860	197740	220850	29742.7	244580	245640	360980
Q9R1P4	Q9R1P4	Proteasome subunit alpha type-1	Psma1	sp|Q9R1P4|PSA1_MOUSE Proteasome subunit alpha type-1 OS=Mus musculus OX=10090 GN=Psma1 PE=1 SV=1	3	3	0.991363	1	0.981676	1	1	0.540369	0.489618	1	0.625576	0.186621	1	3.13837	0.622627	0.972108	0.793892	0.31655	1	0.637548	0.0980164	0.916776	3.95315	0.0570635	0.816063	4.92256	0.496124	0.949121	0.803067	75614	278140	1.1505e+06	20762	134970	22675.9	43486.1	50067.1	67889	23551.8	26850.6	40433.9	22240	99721.4	38599	27726.1
P17742	P17742	Peptidyl-prolyl cis-trans isomerase A;Peptidyl-prolyl cis-trans isomerase A, N-terminally processed	Ppia	sp|P17742|PPIA_MOUSE Peptidyl-prolyl cis-trans isomerase A OS=Mus musculus OX=10090 GN=Ppia PE=1 SV=2	11	11	0.740031	1	1.72823	1	1	0.135758	0.381685	1	0.442141	0.0913814	1	24.185	0.727417	0.995328	1.33461	0.350421	1	0.631278	0.15656	0.910341	18.1214	0.067869	0.818356	38.3111	0.389142	0.985656	0.473007	3.0044e+06	83262024	19998988	2.462e+06	15566992	319250	605910	3.4371e+06	6.429e+06	408300	713510	241520	2.3509e+06	370850	992620	776770
Q91XV3	Q91XV3	Brain acid soluble protein 1	Basp1	sp|Q91XV3|BASP1_MOUSE Brain acid soluble protein 1 OS=Mus musculus OX=10090 GN=Basp1 PE=1 SV=3	6	6	0.893624	1	1.29213	1	1	0.423394	0.801487	1	1.13608	0.0658516	1	6.1903	0.322449	0.961604	0.670588	0.485808	1	0.81002	0.0577803	0.899517	9.23116	0.0586818	0.819138	7.64216	0.658836	0.953812	1.20793	172670	896570	3.508e+06	46389.9	173500	41482.9	24742.9	75442	100670	32394.3	64633.4	65182.2	73033.4	28120.8	53830.5	85311
Q3TKR3	Q3TKR3	NACHT, LRR and PYD domains-containing protein 4C	Nlrp4c	sp|Q3TKR3|NAL4C_MOUSE NACHT, LRR and PYD domains-containing protein 4C OS=Mus musculus OX=10090 GN=Nlrp4c PE=2 SV=1	2	2	0.143539	1	0.523019	1	0.837409	0.722692	0.868534	1	0.891128	0.63675	0.964245	0.764459	0.742266	0.994907	0.839215	0.361034	1	1.53093	0.826062	0.976581	0.910921	0.0208362	0.819704	0.499345	0.135638	1	1.82423	28668.3	26065.8	80659	52792.1	33530	54440	20824.7	23838	41524.3	68531	51822	46196.2	141483	26674	33326.7	18694.2
O70133	O70133	ATP-dependent RNA helicase A	Dhx9	sp|O70133|DHX9_MOUSE ATP-dependent RNA helicase A OS=Mus musculus OX=10090 GN=Dhx9 PE=1 SV=2	57	57	0.870096	1	0.963014	1	0.977604	0.406693	0.00468084	0.804286	0.21646	1.55991e-05	0	55.7264	5.08732e-06	0	54.4322	3.89976e-05	0	16.144	0.874349	0.983122	1.02378	0.00489304	0.821714	3.45183	0.00184564	0.957333	0.29659	176779888	175200064	200329920	229270000	132879936	139229968	193939904	188119968	422680160	62655012	40352996	52417012	202050048	274569952	3.1925e+06	3.482e+06
Q62186	Q62186	Translocon-associated protein subunit delta	Ssr4	sp|Q62186|SSRD_MOUSE Translocon-associated protein subunit delta OS=Mus musculus OX=10090 GN=Ssr4 PE=1 SV=1	3	3	0.429299	1	1.71109	1	1	1.00761	0.704167	1	0.496372	0.563342	0.967147	1.69997	0.531127	0.969582	1.54449	0.477603	1	0.336845	0.715291	0.957532	1.10066	0.389999	0.822464	5.04672	0.290384	1	0.218095	977090	1.5351e+06	330000	740570	1.5004e+06	1.4477e+06	971101	979940	1.1043e+06	1.4168e+06	458820	21985.1	931280	256660	1.9229e+06	852310
Q3UZ01	Q3UZ01	RNA-binding protein 40	Rnpc3	sp|Q3UZ01|RNPC3_MOUSE RNA-binding region-containing protein 3 OS=Mus musculus OX=10090 GN=Rnpc3 PE=2 SV=2	5	5	0.518203	1	0.483477	1	0.779631	68.6825	0.928305	0.996174	1.06374	0.861696	0.98618	1.39556	0.13285	0.804529	9.15575	0.328217	1	4.00131	0.128837	0.929233	0.152424	0.389215	0.822528	0.348775	0.130333	1	0.437027	696730	63195	511020	706420	226460	1681301	1.233e+06	1.2585e+06	20043.6	1.3343e+06	313770	520140	370150	864190	611180	14667.1
Q8R480	Q8R480	Nuclear pore complex protein Nup85	Nup85	sp|Q8R480|NUP85_MOUSE Nuclear pore complex protein Nup85 OS=Mus musculus OX=10090 GN=Nup85 PE=1 SV=1	2	2	0.546003	1	2.63245	1	1	2.47658	0.147878	1	42.2345	0.323334	0.9837	17.9009	0.992712	0.996654	0.97719	0.512767	1	5.56563	0.215623	0.826869	18.3188	0.581529	0.921679	3.21633	0.444066	0.970418	5.69555	2135700	3146099	109351	2864701	3.0478e+06	20954.4	2.352e+06	57486.6	57135.8	45128.5	2.1612e+06	5.3671e+06	11338.7	32113.7	7597.02	4931799
Q8BYA0	Q8BYA0	Tubulin-specific chaperone D	Tbcd	sp|Q8BYA0|TBCD_MOUSE Tubulin-specific chaperone D OS=Mus musculus OX=10090 GN=Tbcd PE=1 SV=1	3	3	0.760642	1	1.12582	1	1	1.39911	0.41058	1	0.517509	0.82332	0.987744	1.1365	0.820174	0.996176	0.900032	0.362822	1	0.537411	0.678856	0.960451	1.26273	0.389657	0.822901	2.11476	0.436802	0.972374	0.597102	180950	443290	219480	301200	240830	123640	286900	318090	160310	209060	47756.9	240590	204130	328080	269570	411190
Q02614	Q02614	SAP30-binding protein	Sap30bp	sp|Q02614|S30BP_MOUSE SAP30-binding protein OS=Mus musculus OX=10090 GN=Sap30bp PE=1 SV=2	10	10	0.100812	1	1.84138	1	0.897903	0.908408	0.585244	1	0.660232	0.366036	0.972755	2.59543	0.216528	0.898843	2.70732	0.635586	1	1.48162	0.90136	0.995107	0.958673	0.389042	0.823534	1.75175	0.211611	1	0.547266	5460999	2719799	2.042e+06	2143000	2.0951e+06	5159499	3.2366e+06	3890498	4.4254e+06	4714597	1420100	1.5905e+06	1.7757e+06	6253196	5139497	1.2102e+06
Q60930	Q60930	Voltage-dependent anion-selective channel protein 2	Vdac2	sp|Q60930|VDAC2_MOUSE Voltage-dependent anion-selective channel protein 2 OS=Mus musculus OX=10090 GN=Vdac2 PE=1 SV=2	9	9	0.856423	1	1.11484	1	0.831805	1.22859	0.910258	0.996835	0.982168	0.857858	0.9867	1.10289	0.0382643	0.582182	0.726097	0.0415474	0.799719	0.660197	0.46055	0.87246	1.51893	0.387999	0.82357	1.67055	0.48625	0.949948	0.909241	2.9417e+06	10936997	5108903	3.6064e+06	7.1484e+06	3341799	3.8275e+06	4.0713e+06	3.0395e+06	3.7234e+06	2.7293e+06	3.8519e+06	3.2792e+06	3.6445e+06	4378502	5.9161e+06
O09172	O09172	Glutamate--cysteine ligase regulatory subunit	Gclm	sp|O09172|GSH0_MOUSE Glutamate--cysteine ligase regulatory subunit OS=Mus musculus OX=10090 GN=Gclm PE=1 SV=1	4	4	0.8817	1	1.03503	1	0.911066	0.824212	0.719708	1	0.909231	0.708796	0.973623	1.51795	0.780885	0.993539	1.26531	0.826866	1	1.20698	0.19903	0.859216	1.19966	0.388349	0.823691	1.25764	0.819258	0.975341	0.953904	514450	557580	440100	717030	439070	419990	525770	402960	541660	536730	302250	476090	417790	525090	557240	1.034e+06
Q61136	Q61136	Serine/threonine-protein kinase PRP4 homolog	Prpf4b	sp|Q61136|PRP4B_MOUSE Serine/threonine-protein kinase PRP4 homolog OS=Mus musculus OX=10090 GN=Prpf4b PE=1 SV=3	4	4	0.97175	1	0.987338	1	0.821594	1.37991	0.243439	1	0.899853	0.958222	0.994987	1.04837	0.502579	0.958799	1.66121	0.681563	1	1.31586	0.37962	0.835801	0.631088	0.391035	0.824689	0.796718	0.486581	0.94876	0.79211	530800	293290	568230	381580	294330	571140	1.0965e+06	390230	453080	456430	514930	516780	588810	514400	414260	1.0468e+06
Q05D44	Q05D44	Eukaryotic translation initiation factor 5B	Eif5b	sp|Q05D44|IF2P_MOUSE Eukaryotic translation initiation factor 5B OS=Mus musculus OX=10090 GN=Eif5b PE=1 SV=2	68	67	0.996176	1	0.996817	1	0.898831	1.06963	0.801764	1	1.05008	0.906731	0.984275	1.03888	0.16062	0.839828	1.38411	0.117739	0.934853	1.35039	0.410825	0.844639	0.750578	0.392021	0.825036	0.769321	0.879623	0.98001	0.975638	150190080	77671000	142350016	193299952	46229024	141500032	183140032	114980008	134530048	151740064	150090032	121499952	163899984	109059960	129660072	81961040
Q6NSQ7	Q6NSQ7	Protein LTV1 homolog	Ltv1	sp|Q6NSQ7|LTV1_MOUSE Protein LTV1 homolog OS=Mus musculus OX=10090 GN=Ltv1 PE=1 SV=2	3	3	0.104511	1	3.06851	1	1	3.53592	0.2591	1	0.163658	0.815408	0.988808	0.74121	0.872899	0.989378	0.813639	0.325714	1	0.23522	0.943227	1	0.910981	0.455324	0.853964	3.15114	0.396942	0.986613	0.289096	250840	75892.1	47597.5	56522	33791.5	281840	27284.9	451790	42833.7	310580	15161.2	17827.1	176490	405570	363680	34885.9
Q8VDM6	Q8VDM6	Heterogeneous nuclear ribonucleoprotein U-like protein 1	Hnrnpul1	sp|Q8VDM6|HNRL1_MOUSE Heterogeneous nuclear ribonucleoprotein U-like protein 1 OS=Mus musculus OX=10090 GN=Hnrnpul1 PE=1 SV=1	7	7	0.776396	1	1.16196	1	1	3.97543	0.912324	0.99755	1.18071	0.124352	1	4.18647	0.15985	0.842705	5.44968	0.837555	1	1.2481	0.83633	0.977834	0.768205	0.391743	0.826087	3.35427	0.305419	1	0.229023	482470	199780	397430	304170	157790	1.8056e+06	413340	88445	101660	517810	24271.7	63091.2	28578.4	215030	32924.3	77247
Q61768;P28738;P33175	Q61768;P28738;P33175	Kinesin-1 heavy chain;Kinesin heavy chain isoform 5C;Kinesin heavy chain isoform 5A	Kif5b;Kif5c;Kif5a	sp|Q61768|KINH_MOUSE Kinesin-1 heavy chain OS=Mus musculus OX=10090 GN=Kif5b PE=1 SV=3;sp|P28738|KIF5C_MOUSE Kinesin heavy chain isoform 5C OS=Mus musculus OX=10090 GN=Kif5c PE=1 SV=3;sp|P33175|KIF5A_MOUSE Kinesin heavy chain isoform 5A OS=Mus musculus OX=	4	4	0.869323	1	1.08103	1	1	0.65968	0.729213	1	0.906989	0.870899	0.980832	1.106	0.328513	0.960462	0.329979	0.379075	1	0.697426	0.417155	0.850731	3.35174	0.402485	0.826827	1.58584	0.482041	0.943475	2.11355	172660	511540	348740	229910	259140	13341.1	241650	216230	134410	146830	164060	273220	227280	187840	148850	305660
Q9Z1Q5	Q9Z1Q5	Chloride intracellular channel protein 1	Clic1	sp|Q9Z1Q5|CLIC1_MOUSE Chloride intracellular channel protein 1 OS=Mus musculus OX=10090 GN=Clic1 PE=1 SV=3	2	2	0.491933	1	2.69639	1	0.673422	2.56998	0.449768	1	1.68747	0.61956	0.96633	1.77436	0.108458	0.768168	0.482242	0.397088	1	0.591676	0.280715	0.803263	3.6794	0.404515	0.826967	2.99888	0.703367	0.966686	1.22693	34247.7	454300	154999	17414.9	36674.4	39348.8	42174.9	23477.2	13191.1	26430	25860.4	105282	22449.6	27063.1	85338	38878.3
Q9CXL3	Q9CXL3	Uncharacterized protein C7orf50 homolog		sp|Q9CXL3|CG050_MOUSE Uncharacterized protein C7orf50 homolog OS=Mus musculus OX=10090 PE=1 SV=3	4	4	0.216799	1	1.61629	1	1	0.959096	0.338369	1	0.23112	0.190299	1	2.31619	0.335919	0.961667	1.56956	0.707453	1	0.653357	0.350008	0.820377	1.4757	0.403097	0.82732	3.54507	0.438622	0.972693	0.416267	1809401	1.0289e+06	1.1911e+06	743870	678980	1.2234e+06	1.0758e+06	600580	964039	946900	1.1437e+06	52646.8	1.8743e+06	1.4796e+06	526370	342780
P51410	P51410	60S ribosomal protein L9	Rpl9	sp|P51410|RL9_MOUSE 60S ribosomal protein L9 OS=Mus musculus OX=10090 GN=Rpl9 PE=2 SV=2	7	7	0.0623458	1	1.34797	1	0.729311	1.26262	0.518973	1	1.17368	0.950146	0.995331	1.04374	0.779595	0.996067	0.858637	0.736045	1	0.830909	0.437207	0.869269	1.21558	0.39619	0.827604	1.25615	0.893113	0.97939	0.967707	10688005	13306998	8424596	8433600	9746905	12980999	9641503	7.545e+06	7770202	13267000	8043405	8019196	8543003	7.6592e+06	21477990	15749993
Q9Z1G3	Q9Z1G3	V-type proton ATPase subunit C 1	Atp6v1c1	sp|Q9Z1G3|VATC1_MOUSE V-type proton ATPase subunit C 1 OS=Mus musculus OX=10090 GN=Atp6v1c1 PE=1 SV=4	3	3	0.607396	1	1.89202	1	0.676552	1.1022	0.429704	1	0.395117	0.417418	0.977315	1.87759	0.269956	0.931392	1.86485	0.698962	1	0.681492	0.981507	1	1.00683	0.404425	0.827988	2.75512	0.271632	1	0.365441	326810	645710	690000	45992.6	451010	425860	527790	422570	413950	339790	34647.2	393730	477770	372720	264490	540450
Q80WS3	Q80WS3	rRNA/tRNA 2-O-methyltransferase fibrillarin-like protein 1	Fbll1	sp|Q80WS3|FBLL1_MOUSE rRNA/tRNA 2-O-methyltransferase fibrillarin-like protein 1 OS=Mus musculus OX=10090 GN=Fbll1 PE=1 SV=1	5	2	0.250862	1	0.80716	1	1	0.673557	0.106166	1	0.780534	0.508167	0.963995	3.06613	0.350156	0.965077	3.40791	0.328522	1	3.60957	0.668113	0.952719	0.899711	0.402445	0.828085	0.849444	0.708744	0.971655	1.05918	4731300	3.1819e+06	4.6305e+06	5.0204e+06	4.7781e+06	3.8602e+06	5582203	3721999	6.4026e+06	4.5723e+06	4.1049e+06	5.0776e+06	5.3003e+06	6461202	3.0889e+06	5.1057e+06
Q62093	Q62093	Serine/arginine-rich splicing factor 2	Srsf2	sp|Q62093|SRSF2_MOUSE Serine/arginine-rich splicing factor 2 OS=Mus musculus OX=10090 GN=Srsf2 PE=1 SV=4	3	3	0.593317	1	1.904	1	1	0.542687	0.416118	1	0.614072	0.0278014	1	27.6714	0.397151	0.942035	2.41855	0.108359	0.953956	2.7847	0.1537	0.936671	11.4413	0.0603987	0.828424	9.93694	0.884079	0.976919	1.15139	470810	2.7989e+06	2.229e+06	266260	369260	18721.8	183670	293720	184880	158710	158600	61246.8	122880	288010	40675.2	21603.4
P55200	P55200	Histone-lysine N-methyltransferase 2A;MLL cleavage product N320;MLL cleavage product C180	Kmt2a	sp|P55200|KMT2A_MOUSE Histone-lysine N-methyltransferase 2A OS=Mus musculus OX=10090 GN=Kmt2a PE=1 SV=3	7	7	0.431097	1	2.01506	1	0.764559	2.08933	0.890784	1	0.818149	0.491864	0.956909	0.583717	0.772573	0.994213	0.84551	0.233928	1	0.197155	0.236526	0.791331	0.690373	0.47907	0.865651	2.9607	0.236793	1	0.233179	321870	212750	254750	40407	212760	359620	299500	505630	181420	563380	15670.2	78210.1	89961	129730	1.209e+06	207730
Q62189;Q9CQI7	Q62189	U1 small nuclear ribonucleoprotein A	Snrpa	sp|Q62189|SNRPA_MOUSE U1 small nuclear ribonucleoprotein A OS=Mus musculus OX=10090 GN=Snrpa PE=1 SV=3	7	7	0.296991	1	0.608151	1	1	0.0141985	0.00230237	0.6156	0.0613897	0.398102	0.976849	1.42943	0.969438	1	0.982328	0.755841	1	1.1017	0.505392	0.891021	1.45514	0.395421	0.828758	1.29748	0.784388	0.97227	1.12152	280990	447970	646240	347320	884610	370730	328870	118880	17171992	290250	204620	344260	3.3715e+06	5.8847e+06	151410	313440
P19324	P19324	Serpin H1	Serpinh1	sp|P19324|SERPH_MOUSE Serpin H1 OS=Mus musculus OX=10090 GN=Serpinh1 PE=1 SV=3	7	7	0.374893	1	1.23919	1	1	1.02869	0.76364	1	0.803594	0.893185	0.978025	0.948992	0.362452	0.948694	0.758715	0.268506	1	0.482028	0.399418	0.839175	1.25079	0.396016	0.828781	1.96875	0.437502	0.972105	0.635321	1.7832e+06	2.8413e+06	1.9978e+06	1.5291e+06	1961900	1.8707e+06	2.1477e+06	1.4506e+06	1.7494e+06	2264899	1.5787e+06	417980	1.4894e+06	1.3591e+06	3.3972e+06	2.6318e+06
Q62151	Q62151	Advanced glycosylation end product-specific receptor	Ager	sp|Q62151|RAGE_MOUSE Advanced glycosylation end product-specific receptor OS=Mus musculus OX=10090 GN=Ager PE=1 SV=2	1	1	0.144376	1	0.546597	1	1	0.130461	0.164693	1	1.57284	0.543549	0.974891	2.04891	0.825683	0.992185	0.672138	0.152513	0.99692	4.3605	0.601104	0.932809	3.04834	0.0569455	0.829016	0.469879	0.278916	1	6.48751	720410	641880	883329	1.1145e+06	1.9559e+06	903540	11537.2	1.0649e+06	1709900	1.2166e+06	1.1753e+06	2.1198e+06	944710	896181	637290	869380
Q9ERU3	Q9ERU3	Zinc finger protein 22	Znf22	sp|Q9ERU3|ZNF22_MOUSE Zinc finger protein 22 OS=Mus musculus OX=10090 GN=Znf22 PE=1 SV=2	9	9	0.701886	1	0.809888	1	1	0.852216	0.568201	1	1.27021	0.732797	0.97079	0.903814	0.224695	0.918603	1.29827	0.536002	1	1.20071	0.0850391	0.906651	0.696166	0.407034	0.829017	0.752734	0.721534	0.964337	0.924851	13135006	9070598	7642605	11775994	27201010	14974992	15573991	16526995	18397994	18703006	16763004	9725498	16358998	7966698	8856998	16504003
Q6P2B1;Q8K368	Q6P2B1	Transportin-3	Tnpo3	sp|Q6P2B1|TNPO3_MOUSE Transportin-3 OS=Mus musculus OX=10090 GN=Tnpo3 PE=1 SV=1	5	5	0.739585	1	0.941	1	1	11.8804	0.338153	1	1.65339	0.96288	0.996256	0.958754	0.897785	0.991287	1.09272	0.931243	1	1.06116	0.353455	0.82215	0.8774	0.394943	0.829151	0.903499	0.776649	0.970999	0.971113	574540	478900	656820	594820	443350	520940	605430	677490	50321.3	623900	515970	607890	195750	629880	1.2159e+06	879770
Q9JJI8	Q9JJI8	60S ribosomal protein L38	Rpl38	sp|Q9JJI8|RL38_MOUSE 60S ribosomal protein L38 OS=Mus musculus OX=10090 GN=Rpl38 PE=1 SV=3	5	5	0.295973	1	0.62722	1	1	1.26065	0.614181	1	0.724058	0.500611	0.958608	0.75284	0.597114	0.974148	0.84725	0.188141	1	0.431167	0.0458325	0.890261	0.888569	0.404414	0.829242	1.74605	0.205039	1	0.508902	1076000	1.0504e+06	1.1064e+06	1.5078e+06	2.919e+06	1.2218e+06	1134300	1.2358e+06	949070	913240	249880	989151	822390	859861	923810	1.2465e+06
Q6ZPZ3	Q6ZPZ3	Zinc finger CCCH domain-containing protein 4	Zc3h4	sp|Q6ZPZ3|ZC3H4_MOUSE Zinc finger CCCH domain-containing protein 4 OS=Mus musculus OX=10090 GN=Zc3h4 PE=1 SV=2	5	5	0.0717098	1	0.588796	1	1	1.36881	0.975282	0.999371	1.0108	0.0843483	1	2.49954	0.00155435	0.2225	9.70018	0.028393	0.778359	3.43633	0.00392348	0.774667	0.25768	0.402433	0.829348	0.727387	0.0189675	1	0.354254	312550	255460	383450	466680	617650	869960	1.2302e+06	1.2321e+06	801120	491260	237230	503020	397170	371880	78679.5	192880
P62823	P62823	Ras-related protein Rab-3C	Rab3c	sp|P62823|RAB3C_MOUSE Ras-related protein Rab-3C OS=Mus musculus OX=10090 GN=Rab3c PE=1 SV=1	3	2	0.917147	1	1.06257	1	0.685093	1.52759	0.472875	1	0.731369	0.152355	1	2.90358	0.0255485	0.509674	2.78373	0.287952	1	1.62957	0.933859	1	1.04306	0.394181	0.829396	1.78181	0.170697	1	0.585391	171460	557100	241950	217540	467530	231100	340490	330610	193970	210980	255110	96959.5	236670	237660	181490	79204.9
P35293	P35293	Ras-related protein Rab-18	Rab18	sp|P35293|RAB18_MOUSE Ras-related protein Rab-18 OS=Mus musculus OX=10090 GN=Rab18 PE=1 SV=2	6	6	0.387965	1	1.28821	1	1	0.872205	0.655739	1	0.798126	0.55862	0.968461	2.08681	0.542458	0.96531	1.79518	0.77462	1	1.33164	0.532221	0.901294	1.16245	0.401214	0.82989	1.56711	0.479548	0.941436	0.741784	855510	1.0591e+06	548660	1.0364e+06	709500	603120	927470	981551	938830	847950	300930	878240	704100	822600	824720	1.3898e+06
Q9Z2Q2	Q9Z2Q2	Lysine-rich nucleolar protein 1	Knop1	sp|Q9Z2Q2|KNOP1_MOUSE Lysine-rich nucleolar protein 1 OS=Mus musculus OX=10090 GN=Knop1 PE=1 SV=2	10	10	0.668569	1	0.792218	1	0.671892	0.998567	0.727121	1	0.901294	0.387035	0.972633	0.700106	0.957672	0.994144	0.984943	0.888602	1	0.967722	0.443404	0.86616	0.710808	0.402133	0.830192	0.723458	0.947637	0.988144	0.982515	1.7697e+06	839070	1.7188e+06	2.4891e+06	850640	1.5875e+06	2543701	1.2477e+06	1.7168e+06	1.6055e+06	2.1955e+06	1.3557e+06	2.4466e+06	1.4275e+06	1.2835e+06	2296799
Q9QXT0	Q9QXT0	Protein canopy homolog 2	Cnpy2	sp|Q9QXT0|CNPY2_MOUSE Protein canopy homolog 2 OS=Mus musculus OX=10090 GN=Cnpy2 PE=1 SV=1	1	1	0.56198	1	1.99798	1	1	0.510277	0.803289	1	0.879895	0.678488	0.976934	1.56767	0.593481	0.9733	0.649612	0.430073	1	0.623774	0.50561	0.890375	2.41324	0.408314	0.83048	2.5132	0.958172	0.988815	0.960225	28816	273530	73193.6	16087.9	74510	15278.5	26114.6	124794	72096.3	17094.3	49255.3	52356.5	38261.3	42127.2	28509.7	56468.5
Q9CVB6	Q9CVB6	Actin-related protein 2/3 complex subunit 2	Arpc2	sp|Q9CVB6|ARPC2_MOUSE Actin-related protein 2/3 complex subunit 2 OS=Mus musculus OX=10090 GN=Arpc2 PE=1 SV=3	12	12	0.259963	1	0.586149	1	1	1.03151	0.250062	1	2.05472	0.441348	0.968805	0.741061	0.970359	1	1.01851	0.315175	1	1.38579	0.57884	0.925594	0.727592	0.0498787	0.830526	0.534755	0.496226	0.94659	1.36061	7064403	5457203	5.941e+06	14298000	13992992	9621499	15663008	4.1237e+06	8.273e+06	11788004	9160404	14496006	10708004	2.9821e+06	10035995	11495995
Q9DCX2	Q9DCX2	ATP synthase subunit d, mitochondrial	Atp5h	sp|Q9DCX2|ATP5H_MOUSE ATP synthase subunit d, mitochondrial OS=Mus musculus OX=10090 GN=Atp5pd PE=1 SV=3	3	3	0.984523	1	0.961729	1	1	0.2643	0.801131	1	0.886805	0.620093	0.964279	2.3341	0.351528	0.961585	0.672973	0.206071	1	0.528439	0.476164	0.873935	3.46833	0.409026	0.830609	4.41696	0.584114	0.954799	0.78523	18801.8	1.0417e+06	646220	34384.5	138680	27824.6	36118.7	65371.9	152670	59854	22343	23785.3	29331.2	43522.1	82532	34439.7
Q62159	Q62159	Rho-related GTP-binding protein RhoC	Rhoc	sp|Q62159|RHOC_MOUSE Rho-related GTP-binding protein RhoC OS=Mus musculus OX=10090 GN=Rhoc PE=1 SV=2	4	1	0.167463	1	3.43822	1	1	1.38633	0.28569	1	0.421233	0.153361	1	4.05101	0.550513	0.964768	1.41634	0.210171	1	0.419168	0.131228	0.929051	2.8602	0.0312627	0.830842	9.66441	0.0422512	1	0.295952	128800	379560	71103.9	127130	29420.7	65497.2	124480	56661	55761.7	12013.2	37174.9	26814	27499.4	107270	62511.4	22519.9
P80315	P80315	T-complex protein 1 subunit delta	Cct4	sp|P80315|TCPD_MOUSE T-complex protein 1 subunit delta OS=Mus musculus OX=10090 GN=Cct4 PE=1 SV=3	17	17	0.899317	1	1.07032	1	0.86402	0.863968	0.571154	1	1.16418	0.947314	0.995757	0.963307	0.111261	0.774317	0.590323	0.101956	0.933906	0.608527	0.391583	0.839562	1.63183	0.400499	0.831006	1.58301	0.881556	0.977541	1.03084	5.0472e+06	16766994	11892995	7.2737e+06	7339503	4.4436e+06	5.339e+06	7551598	6.525e+06	5449301	4.9882e+06	7219704	3.8591e+06	6.4567e+06	6.5327e+06	13305996
P49718	P49718	DNA replication licensing factor MCM5	Mcm5	sp|P49718|MCM5_MOUSE DNA replication licensing factor MCM5 OS=Mus musculus OX=10090 GN=Mcm5 PE=1 SV=2	7	7	0.357214	1	2.92167	1	0.737971	1.35464	0.573597	1	0.869623	0.263124	1	4.31741	0.45495	0.950304	1.57277	0.525976	1	1.47027	0.297014	0.803131	2.74509	0.27595	0.720249	2.93646	0.605391	0.956023	0.93483	429400	3.6621e+06	695580	174560	651180	410170	491080	473260	337220	361410	413230	521460	619770	389090	506620	495350
P54227	P54227	Stathmin	Stmn1	sp|P54227|STMN1_MOUSE Stathmin OS=Mus musculus OX=10090 GN=Stmn1 PE=1 SV=2	5	4	0.648507	1	1.93742	1	0.736721	0.376945	0.981809	0.993879	0.989699	0.127242	1	9.27891	0.794673	0.995023	0.833071	0.36371	1	0.589734	0.104956	0.898815	11.1382	0.0559433	0.831161	15.7341	0.524388	0.955952	0.707904	296510	3054198	1.3404e+06	110760	798210	34599.4	126328	142690	226660	45957.9	89452.7	53818.3	94929	39341.5	76937	54060.2
Q9JMH6	Q9JMH6	Thioredoxin reductase 1, cytoplasmic	Txnrd1	sp|Q9JMH6|TRXR1_MOUSE Thioredoxin reductase 1, cytoplasmic OS=Mus musculus OX=10090 GN=Txnrd1 PE=1 SV=3	3	3	0.452103	1	1.62194	1	1	0.871958	0.597666	1	1.81728	0.61251	0.96551	1.78996	0.658745	0.978137	0.710209	0.743961	1	0.716662	0.17447	0.895275	2.52033	0.410614	0.831278	2.49764	0.989636	0.998249	1.00909	178900	665420	168190	325010	176100	104783	167600	146090	157000	38630.3	237400	287450	167970	34401.2	47771.2	324700
Q9CZ44	Q9CZ44	NSFL1 cofactor p47	Nsfl1c	sp|Q9CZ44|NSF1C_MOUSE NSFL1 cofactor p47 OS=Mus musculus OX=10090 GN=Nsfl1c PE=1 SV=1	3	3	0.677851	1	1.57387	1	1	0.660611	0.777278	1	0.826006	0.554901	0.971985	2.01348	0.1956	0.883922	0.503413	0.575381	1	0.70847	0.257141	0.791303	3.99965	0.409655	0.831311	2.84201	0.526166	0.957623	1.40733	44188.1	553820	65681.4	101319	147560	52960.2	46709.5	24187.5	59206.5	82000.7	23373.2	87016.1	46084.4	96361.4	46807.8	62829.5
P62270	P62270	40S ribosomal protein S18	Rps18	sp|P62270|RS18_MOUSE 40S ribosomal protein S18 OS=Mus musculus OX=10090 GN=Rps18 PE=1 SV=3	8	8	0.822856	1	1.10872	1	0.696054	0.728909	0.413304	1	1.6469	0.925016	0.986102	1.04227	0.134894	0.791575	0.585418	0.387856	1	0.690948	0.132277	0.93542	1.78038	0.410006	0.831366	1.50846	0.618947	0.954174	1.18026	3.7932e+06	7038198	8022303	3.3137e+06	3.8074e+06	2454600	2690601	3.7011e+06	3981501	1.996e+06	3.9061e+06	5.1546e+06	3466999	1.2477e+06	3.2732e+06	4.6795e+06
Q91WK2	Q91WK2	Eukaryotic translation initiation factor 3 subunit H	Eif3h	sp|Q91WK2|EIF3H_MOUSE Eukaryotic translation initiation factor 3 subunit H OS=Mus musculus OX=10090 GN=Eif3h PE=1 SV=1	1	1	0.835239	1	0.725359	1	1	0.767923	0.0464932	1	0.450326	0.791562	0.980503	1.38052	0.231788	0.909372	0.413549	0.491907	1	0.622563	0.233627	0.806242	3.33824	0.398368	0.831407	2.21748	0.107695	1	1.50542	25084	209020	615650	37338.6	43274	17432.3	28119.7	20819	28246	43201.5	27821.7	28967.5	90156.3	58319.5	20375	43021
Q5SUR0	Q5SUR0	Phosphoribosylformylglycinamidine synthase	Pfas	sp|Q5SUR0|PUR4_MOUSE Phosphoribosylformylglycinamidine synthase OS=Mus musculus OX=10090 GN=Pfas PE=1 SV=1	1	1	0.644982	1	2.33792	1	0.787392	1.08024	0.326695	1	0.507323	0.649045	0.970345	2.05889	0.978834	0.998472	0.975645	0.684184	1	0.690414	0.562866	0.915021	2.11028	0.400202	0.831594	2.9821	0.548632	0.957379	0.707649	17737.6	278930	226120	9095.23	13241.7	62096.6	15634.7	38142.4	30855.6	12321.4	39088.8	27246.2	27995.4	77213	7398.63	90694
Q9WTY1	Q9WTY1	Programmed cell death protein 7	Pdcd7	sp|Q9WTY1|PDCD7_MOUSE Programmed cell death protein 7 OS=Mus musculus OX=10090 GN=Pdcd7 PE=1 SV=1	2	2	0.998993	1	1.00058	1	1	17.0586	0.361976	1	0.525618	0.524603	0.965031	1.98738	0.168258	0.840825	3.48276	0.86723	1	1.16293	0.0290827	0.885517	0.570634	0.397655	0.831672	1.70895	0.0612852	1	0.333909	118600	93504	147510	143410	55107.4	206950	155860	194850	10818.3	138300	48841.4	34639.8	82054.4	167500	96960	12209.4
P47857	P47857	ATP-dependent 6-phosphofructokinase, muscle type	Pfkm	sp|P47857|PFKAM_MOUSE ATP-dependent 6-phosphofructokinase, muscle type OS=Mus musculus OX=10090 GN=Pfkm PE=1 SV=3	9	6	0.379993	1	1.29754	1	0.743648	1.32469	0.42979	1	0.357528	0.683791	0.975785	1.52364	0.705683	0.989645	1.33585	0.579782	1	0.511667	0.698762	0.952939	1.14058	0.411232	0.83197	2.9778	0.335493	1	0.383027	774470	1.5169e+06	868150	786370	853810	874060	786580	1.2482e+06	717370	962220	774950	64670.9	818880	1.2657e+06	1.3588e+06	1.5078e+06
P62821	P62821	Ras-related protein Rab-1A	Rab1A	sp|P62821|RAB1A_MOUSE Ras-related protein Rab-1A OS=Mus musculus OX=10090 GN=Rab1A PE=1 SV=3	7	3	0.379162	1	2.52116	1	0.684554	0.567862	0.706563	1	2.34226	0.0300666	1	11.3295	0.11444	0.776403	5.47608	0.317809	1	3.87245	0.516522	0.900531	2.0689	0.516485	0.886774	2.92566	0.807183	0.973508	0.707158	722880	1.6258e+06	265090	190620	1573401	654170	134040	1.6408e+06	922750	903840	1.3789e+06	40823	1141900	21917.3	198840	46002
Q8CGC7	Q8CGC7	Bifunctional glutamate/proline--tRNA ligase;Glutamate--tRNA ligase;Proline--tRNA ligase	Eprs	sp|Q8CGC7|SYEP_MOUSE Bifunctional glutamate/proline--tRNA ligase OS=Mus musculus OX=10090 GN=Eprs PE=1 SV=4	42	41	0.0901076	1	1.47532	1	1	1.02378	0.659824	1	0.821952	0.364506	0.97507	1.31011	0.196404	0.886857	1.56899	0.979387	1	0.991994	0.582244	0.926855	0.835006	0.416537	0.832329	1.32069	0.218106	1	0.632251	16238008	19483992	14984994	10500006	11138001	18226998	16094000	32951018	20807004	19340990	8965799	14087995	11227996	23912016	19457992	12537996
E9Q5C9	E9Q5C9		Nolc1	sp|E9Q5C9|NOLC1_MOUSE Nucleolar and coiled-body phosphoprotein 1 OS=Mus musculus OX=10090 GN=Nolc1 PE=1 SV=1	3	3	0.585169	1	2.08209	1	1	0.973418	0.603512	1	0.490496	0.863123	0.983474	0.902711	0.443759	0.940164	0.712681	0.298616	1	0.313405	0.646893	0.952865	1.26664	0.454852	0.854385	2.88033	0.434606	0.974457	0.439755	267540	689880	611730	35289.3	406950	275950	260570	542660	348440	24044.9	436280	316320	193260	478480	286040	436190
Q8BGH2	Q8BGH2	Sorting and assembly machinery component 50 homolog	Samm50	sp|Q8BGH2|SAM50_MOUSE Sorting and assembly machinery component 50 homolog OS=Mus musculus OX=10090 GN=Samm50 PE=1 SV=1	2	2	0.416012	1	0.81234	1	1	0.946843	0.241748	1	0.594478	0.855369	0.987755	1.26315	0.980715	0.996547	0.976275	0.427177	1	0.440673	0.498416	0.88898	1.29385	0.0422643	0.832583	2.86641	0.0636749	1	0.451382	95634	143170	184860	129640	124710	75787	68100	143320	95515	26965.9	47836	52736.5	94022	50151.8	130240	16778.3
Q9D945	Q9D945	Protein LLP homolog	Llph	sp|Q9D945|LLPH_MOUSE Protein LLP homolog OS=Mus musculus OX=10090 GN=Llph PE=1 SV=1	8	8	0.141561	1	0.763552	1	1	0.866678	0.582298	1	1.47124	0.315716	0.985317	2.0637	0.0835522	0.738899	2.86167	0.122598	0.934872	2.52629	0.110991	0.899617	0.721152	0.417259	0.832599	0.81689	0.427292	0.973892	0.882802	5894197	4.1433e+06	6614601	6685604	6130499	6746800	6347904	7513596	7.9068e+06	5.4127e+06	7874403	5194398	1.8272e+06	9253203	4802298	1.0154e+06
Q11011	Q11011	Puromycin-sensitive aminopeptidase	Npepps	sp|Q11011|PSA_MOUSE Puromycin-sensitive aminopeptidase OS=Mus musculus OX=10090 GN=Npepps PE=1 SV=2	3	3	0.333189	1	1.30974	1	0.87797	3.89688	0.173655	1	0.275165	0.445573	0.970319	1.43826	0.589805	0.97243	0.65782	0.0327072	0.780711	0.184964	0.424795	0.860378	2.18641	0.037394	0.832744	7.77592	0.178526	1	0.281177	194810	283910	205121	134280	210190	29525	224960	187370	27602.5	12924.2	52199.2	41007.5	58742.2	205660	181950	259600
Q91YT0	Q91YT0	NADH dehydrogenase [ubiquinone] flavoprotein 1, mitochondrial	Ndufv1	sp|Q91YT0|NDUV1_MOUSE NADH dehydrogenase [ubiquinone] flavoprotein 1, mitochondrial OS=Mus musculus OX=10090 GN=Ndufv1 PE=1 SV=1	2	2	0.806909	1	1.1861	1	1	7.74195	0.0411675	1	2.99385	0.486795	0.959943	1.4016	0.672074	0.985366	0.810553	0.612021	1	1.21212	0.279601	0.80301	1.72919	0.416213	0.83306	1.15633	0.304912	1	1.49542	187740	202950	65527.9	357280	190378	158030	153340	59360.2	14580.7	133470	189300	190390	38719.3	82110.5	145350	241110
Q9EPL8	Q9EPL8	Importin-7	Ipo7	sp|Q9EPL8|IPO7_MOUSE Importin-7 OS=Mus musculus OX=10090 GN=Ipo7 PE=1 SV=2	4	4	0.623537	1	2.09274	1	1	0.96814	0.318353	1	1.53259	0.950497	0.994232	1.05906	0.0242861	0.49678	0.431181	0.0185018	0.633032	0.371985	0.34967	0.821452	2.45619	0.293065	0.742086	2.84706	0.428203	0.971484	0.862713	108610	937640	622430	33557.3	169760	152560	109330	131490	134200	107290	144860	90607.2	110960	48205.6	465600	249100
P31786	P31786	Acyl-CoA-binding protein	Dbi	sp|P31786|ACBP_MOUSE Acyl-CoA-binding protein OS=Mus musculus OX=10090 GN=Dbi PE=1 SV=2	1	1	0.453412	1	3.80469	1	1	0.350026	0.970161	1	0.982017	0.400041	0.977845	4.88667	0.757272	0.991702	0.813201	0.845811	1	1.11354	0.349589	0.822976	6.00918	0.412591	0.833738	4.38843	0.577581	0.951519	1.36932	26109.5	1.5346e+06	83888.9	51097.9	33972.6	15433	71395.4	33544.7	95166	70362.4	48831	27620.4	67287	32063.2	20100.7	91882.3
Q91W50	Q91W50	Cold shock domain-containing protein E1	Csde1	sp|Q91W50|CSDE1_MOUSE Cold shock domain-containing protein E1 OS=Mus musculus OX=10090 GN=Csde1 PE=1 SV=1	2	2	0.84439	1	1.31646	1	1	0.270419	0.739088	1	0.893194	0.551705	0.972255	2.26566	0.60495	0.976515	0.762198	0.716678	1	0.824128	0.379144	0.837189	2.97253	0.413517	0.834015	2.74916	0.614705	0.957347	1.08125	24932.4	423080	79153	28901.7	207570	30573.9	35221.3	38304	127770	48074.7	31930.1	33967.5	29437.1	59429.2	20705.3	41511.2
P53994;P59279	P53994;P59279	Ras-related protein Rab-2A;Ras-related protein Rab-2B	Rab2a;Rab2b	sp|P53994|RAB2A_MOUSE Ras-related protein Rab-2A OS=Mus musculus OX=10090 GN=Rab2a PE=1 SV=1;sp|P59279|RAB2B_MOUSE Ras-related protein Rab-2B OS=Mus musculus OX=10090 GN=Rab2b PE=1 SV=1	8	8	0.930716	1	0.97313	1	0.735476	0.830744	0.620329	1	0.893666	0.351003	0.971841	3.22122	0.274626	0.931165	2.88139	0.295472	1	2.70689	0.675396	0.958853	1.11794	0.416118	0.834059	1.19001	0.781549	0.972008	0.93944	1.4257e+06	1844300	1.1487e+06	1.6908e+06	2.3822e+06	1.0461e+06	1.5614e+06	1868299	1.746e+06	1.0894e+06	1.3985e+06	1.6607e+06	1.2818e+06	1.8138e+06	1.0725e+06	1.2137e+06
Q3THE2	Q3THE2	Myosin regulatory light chain 12B	Myl12b	sp|Q3THE2|ML12B_MOUSE Myosin regulatory light chain 12B OS=Mus musculus OX=10090 GN=Myl12b PE=1 SV=2	9	4	0.772574	1	0.718855	1	0.886016	1.54152	0.39963	1	3.87382	0.892198	0.979441	1.29929	0.656524	0.977197	1.987	0.473922	1	2.90161	0.714925	0.958539	0.653894	0.418458	0.834669	0.447783	0.649888	0.956587	1.46029	19820002	3.4084e+06	13045999	31628012	3.6225e+06	20332988	27758002	3.5186e+06	8.154e+06	19085002	37820988	8567502	25933010	865740	27257998	18782996
Q68FL6	Q68FL6	Methionine--tRNA ligase, cytoplasmic	Mars	sp|Q68FL6|SYMC_MOUSE Methionine--tRNA ligase, cytoplasmic OS=Mus musculus OX=10090 GN=Mars PE=1 SV=1	16	16	0.0207509	0.880848	1.56762	1	1	1.22272	0.736051	1	0.785969	0.574029	0.974734	2.74395	0.436616	0.941892	2.93688	0.742218	1	1.59377	0.67648	0.959273	0.934308	0.42016	0.834692	1.72167	0.258232	1	0.542674	2.6702e+06	2.9455e+06	1.5636e+06	2.0039e+06	1.8274e+06	2.7586e+06	2622400	3.7385e+06	2.4549e+06	3201802	693050	1.9478e+06	1.4003e+06	3067398	4895699	2.4843e+06
P58774;CON__Q3SX28	P58774;CON__Q3SX28	Tropomyosin beta chain	Tpm2	sp|P58774|TPM2_MOUSE Tropomyosin beta chain OS=Mus musculus OX=10090 GN=Tpm2 PE=1 SV=1;	16	5	0.0158143	0.931	0.296836	1	0.772707	0.714901	0.7902	1	1.37146	0.341025	0.972791	0.315287	0.356937	0.963782	0.404682	0.873574	1	0.830426	0.687961	0.953303	0.779099	0.416047	0.834966	0.379669	0.457127	0.957991	2.05204	1.5205e+06	827250	4.2826e+06	3.7786e+06	3.3331e+06	1.5009e+06	2.8153e+06	705960	2.0136e+06	649110	4659701	8521999	3.7641e+06	1232500	886460	3.9743e+06
Q9DBZ5	Q9DBZ5	Eukaryotic translation initiation factor 3 subunit K	Eif3k	sp|Q9DBZ5|EIF3K_MOUSE Eukaryotic translation initiation factor 3 subunit K OS=Mus musculus OX=10090 GN=Eif3k PE=1 SV=1	2	2	0.710189	1	1.52941	1	1	2.4304	0.10206	1	3.52055	0.887439	0.979681	1.20896	0.252944	0.926964	0.469956	0.255232	1	0.41404	0.438376	0.86785	2.5725	0.420722	0.835219	2.91992	0.792975	0.97385	0.881019	38347.1	603390	127160	84709	91337	39830.3	78116	66447	24329.4	62812	24046.1	93604.7	12215.6	17924.8	61585	91671
Q8CI11;REV__Q8BMK4;Q5SPX1	Q8CI11	Guanine nucleotide-binding protein-like 3	Gnl3	sp|Q8CI11|GNL3_MOUSE Guanine nucleotide-binding protein-like 3 OS=Mus musculus OX=10090 GN=Gnl3 PE=1 SV=2	27	27	0.454024	1	0.673842	1	1	1.05536	0.725803	1	1.0484	0.651749	0.969483	0.758029	0.941141	1	1.02911	0.823655	1	1.08115	0.527763	0.908622	0.736588	0.414674	0.835295	0.701135	0.80115	0.970549	1.05057	29255994	10921998	31442982	34290992	17313990	23819000	32998014	18184010	22995000	22707004	28152010	25923996	27524998	21485006	17728006	44835984
Q9D0G0	Q9D0G0	28S ribosomal protein S30, mitochondrial	Mrps30	sp|Q9D0G0|RT30_MOUSE 28S ribosomal protein S30, mitochondrial OS=Mus musculus OX=10090 GN=Mrps30 PE=1 SV=1	1	1	0.383325	1	0.379551	1	1	4.0741	0.438636	1	2.07627	0.333311	0.968116	0.294592	0.279302	0.922547	0.55953	0.472012	1	0.698475	0.54217	0.907664	0.526498	0.419855	0.835468	0.421764	0.389262	0.98403	1.24832	21287.2	242540	233290	239410	121480	96906	176960	148230	33498.3	162150	136430	223520	28107.1	239540	103910	347980
Q8C176	Q8C176	Transcription initiation factor TFIID subunit 2	Taf2	sp|Q8C176|TAF2_MOUSE Transcription initiation factor TFIID subunit 2 OS=Mus musculus OX=10090 GN=Taf2 PE=2 SV=2	6	6	0.245301	1	2.9275	1	1	3.76793	0.467209	1	0.37898	0.379525	0.97484	2.9594	0.448455	0.942376	2.14182	0.96317	1	0.94345	0.688215	0.95255	1.38173	0.419729	0.835848	3.13679	0.469696	0.956414	0.440491	613880	226570	48450.6	164730	259040	638250	117950	261200	71633.7	409260	20409	201210	328570	299540	283880	27309.2
O88455	O88455	7-dehydrocholesterol reductase	Dhcr7	sp|O88455|DHCR7_MOUSE 7-dehydrocholesterol reductase OS=Mus musculus OX=10090 GN=Dhcr7 PE=1 SV=1	5	5	0.664105	1	0.90212	1	0.967818	1.34807	0.992338	0.999273	1.00384	0.662291	0.968833	2.19134	0.479025	0.952993	2.70059	0.430133	1	3.0957	0.499316	0.89022	0.811431	0.421843	0.836041	0.707866	0.715256	0.966237	1.14631	2.2843e+06	1.8818e+06	2.06e+06	3.1297e+06	1.8829e+06	2.2679e+06	3.8003e+06	1.9355e+06	1.8954e+06	2.2896e+06	2.1311e+06	5149597	3.0928e+06	2.7526e+06	2.8042e+06	3.9183e+06
P47754	P47754	F-actin-capping protein subunit alpha-2	Capza2	sp|P47754|CAZA2_MOUSE F-actin-capping protein subunit alpha-2 OS=Mus musculus OX=10090 GN=Capza2 PE=1 SV=3	10	8	0.649103	1	0.801051	1	0.741114	1.06869	0.532959	1	1.25186	0.0516712	1	0.604178	0.11606	0.776106	0.595522	0.2823	1	0.758334	0.964139	1	1.01454	0.416032	0.836201	0.796719	0.457761	0.957165	1.27339	2.4278e+06	2.2683e+06	5018203	1.5594e+06	3.2128e+06	2.5985e+06	3.1981e+06	1.4892e+06	2.1644e+06	2.9033e+06	2150200	4093401	3.1234e+06	1.7724e+06	3.2084e+06	4883701
P03975	P03975	IgE-binding protein	Iap	sp|P03975|IGEB_MOUSE IgE-binding protein OS=Mus musculus OX=10090 GN=Iap PE=2 SV=1	20	20	0.910956	1	1.05677	1	0.96353	0.866731	0.504861	1	0.955779	0.650229	0.969031	1.25639	0.646377	0.972243	0.902839	0.422744	1	0.860951	0.504552	0.892405	1.3916	0.423219	0.837155	1.45931	0.745908	0.96537	0.953605	7256402	21467998	14351007	8585701	13370996	7.3985e+06	8515996	11451004	10348001	8406505	9334495	7972999	8982195	8914997	8868105	8094803
P63276	P63276	40S ribosomal protein S17	Rps17	sp|P63276|RS17_MOUSE 40S ribosomal protein S17 OS=Mus musculus OX=10090 GN=Rps17 PE=1 SV=2	4	4	0.395968	1	1.34394	1	0.705079	0.771389	0.363557	1	1.47143	0.263517	1	5.95929	0.327731	0.964796	3.0368	0.382072	1	2.65015	0.100025	0.89298	1.96236	0.0542052	0.8378	2.24866	0.40254	0.98808	0.872681	1711300	3.2661e+06	2184700	1.3634e+06	1.8276e+06	1.0787e+06	1.0584e+06	1.5316e+06	1.5618e+06	966840	1.2393e+06	969910	1.1358e+06	449500	1.5903e+06	672720
Q9DAW6	Q9DAW6	U4/U6 small nuclear ribonucleoprotein Prp4	Prpf4	sp|Q9DAW6|PRP4_MOUSE U4/U6 small nuclear ribonucleoprotein Prp4 OS=Mus musculus OX=10090 GN=Prpf4 PE=1 SV=1	2	2	0.325963	1	2.16289	1	1	0.520877	0.483461	1	0.715033	0.997897	1	1.00347	0.340647	0.962757	0.357891	0.334973	1	0.355626	0.176505	0.889423	2.80384	0.164761	0.713915	2.82169	0.989787	0.997632	0.993672	67817	192440	117779	41585	30084.6	36529.2	76845	24095.5	78222	26405.5	75694.5	33201.8	63079	50825	131930	22826.6
Q9Z1X4;Q91WM1	Q9Z1X4	Interleukin enhancer-binding factor 3	Ilf3	sp|Q9Z1X4|ILF3_MOUSE Interleukin enhancer-binding factor 3 OS=Mus musculus OX=10090 GN=Ilf3 PE=1 SV=2	35	35	0.226942	1	0.661899	1	0.679182	0.355756	0.000961292	0.711	0.239122	0.00170976	0.386	368.256	0.000130163	0	452.919	0.000297702	0.155	144.345	0.193326	0.870487	0.813071	0.00585716	0.838	2.55121	0.000170235	0.716	0.3187	84031040	63767972	100650016	160980000	83484016	81433952	91692000	97733048	253069936	32597018	26328008	27524998	109259984	131780032	440380	107340
Q9D823	Q9D823	60S ribosomal protein L37	Rpl37	sp|Q9D823|RL37_MOUSE 60S ribosomal protein L37 OS=Mus musculus OX=10090 GN=Rpl37 PE=3 SV=3	2	2	0.010183	0.896444	0.123304	1	1	19.0495	0.717517	1	1.27756	0.21873	1	2.27528	0.38937	0.958978	4.23417	0.00433717	0.3344	11.0364	0.763148	0.971656	0.537362	0.0147067	0.838947	0.206161	0.547197	0.955754	2.60651	201440	112630	1859900	868590	1.1284e+06	1.1793e+06	1.2071e+06	15471.5	14714.6	922950	809680	521900	264610	1.236e+06	121890	33476.7
CON__P62894;P62897	CON__P62894;P62897	Cytochrome c, somatic	Cycs	;sp|P62897|CYC_MOUSE Cytochrome c, somatic OS=Mus musculus OX=10090 GN=Cycs PE=1 SV=2	1	1	0.168933	1	2.70281	1	1	1.09111	0.0713632	1	0.378504	0.411929	0.982066	2.15795	0.0312764	0.544917	0.192272	0.0482201	0.846125	0.247642	0.0266126	0.86163	11.2234	0.0332053	0.839487	8.71396	0.375269	0.999641	1.28798	103053	436050	85329.2	65047	86921.1	25395.6	13124.2	20215.8	17310.3	21434.5	33698.1	19931.1	94106	43894.4	50423.8	77557.6
O35345;Q60960	O35345;Q60960	Importin subunit alpha-7;Importin subunit alpha-5;Importin subunit alpha-5, N-terminally processed	Kpna6;Kpna1	sp|O35345|IMA7_MOUSE Importin subunit alpha-7 OS=Mus musculus OX=10090 GN=Kpna6 PE=1 SV=2;sp|Q60960|IMA5_MOUSE Importin subunit alpha-5 OS=Mus musculus OX=10090 GN=Kpna1 PE=1 SV=2	2	2	0.184334	1	2.23905	1	0.913937	1.21502	0.655334	1	0.758054	0.611601	0.97098	1.45134	0.832483	0.99217	0.90765	0.336883	1	0.525222	0.283531	0.80117	1.59901	0.208103	0.703385	2.7633	0.250346	1	0.578662	192060	502870	89989.6	147690	201190	204080	191940	187420	159960	189250	148900	50480.6	193570	113710	386700	272740
Q9CZW4	Q9CZW4	Long-chain-fatty-acid--CoA ligase 3	Acsl3	sp|Q9CZW4|ACSL3_MOUSE Long-chain-fatty-acid--CoA ligase 3 OS=Mus musculus OX=10090 GN=Acsl3 PE=1 SV=2	2	2	0.849626	1	0.949019	1	1	1.66226	0.140433	1	4.17719	0.194764	1	0.585805	0.877748	0.985568	0.961619	0.610516	1	1.16866	0.0234243	0.880667	0.609186	0.0555944	0.840656	0.501262	0.291984	1	1.2153	102360	135380	135280	87934	160440	180200	206310	194090	116250	184450	223350	314390	22309	141680	138280	310520
P28740	P28740	Kinesin-like protein KIF2A	Kif2a	sp|P28740|KIF2A_MOUSE Kinesin-like protein KIF2A OS=Mus musculus OX=10090 GN=Kif2a PE=1 SV=2	5	5	0.812164	1	0.847364	1	1	1.27932	0.439051	1	0.375968	0.263463	1	1.81834	0.252462	0.930802	1.50058	0.684433	1	0.685245	0.448488	0.867329	1.21176	0.428082	0.842225	2.65356	0.390031	0.982692	0.456655	267470	464660	1.0601e+06	249640	272110	258330	318430	299350	227410	177070	28855	458950	226100	552270	184400	332120
P17897	P17897	Lysozyme C-1	Lyz1	sp|P17897|LYZ1_MOUSE Lysozyme C-1 OS=Mus musculus OX=10090 GN=Lyz1 PE=1 SV=1	1	1	0.546674	1	1.76847	1	1	0.975788	0.242168	1	0.437657	0.480553	0.962194	2.65877	0.743491	0.993975	1.35628	0.770791	1	1.35248	0.266068	0.78306	1.96034	0.42875	0.842429	1.96585	0.99523	0.998081	0.997195	1967201	537780	209920	735690	1.2739e+06	592350	537640	453540	537700	326260	1.2468e+06	352100	1.057e+06	1.3521e+06	1396300	556610
P84244;P84228;P68433;P02301	P84244;P84228;P68433;P02301	Histone H3.3;Histone H3.2;Histone H3.1;Histone H3.3C	H3f3a;Hist1h3b;Hist1h3a;H3f3c	sp|P84244|H33_MOUSE Histone H3.3 OS=Mus musculus OX=10090 GN=H3-3a PE=1 SV=2;sp|P84228|H32_MOUSE Histone H3.2 OS=Mus musculus OX=10090 GN=Hist1h3b PE=1 SV=2;sp|P68433|H31_MOUSE Histone H3.1 OS=Mus musculus OX=10090 GN=H3c1 PE=1 SV=2;sp|P02301|H3C_MOUSE His	4	4	0.777948	1	0.899387	1	0.962465	0.743741	0.293002	1	1.26987	0.551088	0.973941	0.745068	0.531691	0.966049	0.830278	0.990272	1	1.00364	0.75307	0.965972	0.897372	0.427294	0.843139	0.742369	0.266206	1	1.2088	42472984	19489996	37096976	36696980	24047990	36889024	33224990	26891002	43109020	36312000	33156010	48352024	26078996	35716984	29862014	29948006
Q14AX6;REV__Q8C0G2	Q14AX6	Cyclin-dependent kinase 12	Cdk12	sp|Q14AX6|CDK12_MOUSE Cyclin-dependent kinase 12 OS=Mus musculus OX=10090 GN=Cdk12 PE=1 SV=2	15	13	0.137195	1	2.56379	1	0.878857	1.17086	0.471532	1	0.571472	0.348085	0.969975	2.43152	0.116208	0.772526	3.02245	0.703394	1	1.32397	0.632331	0.952561	0.804485	0.427952	0.843221	1.83654	0.128609	1	0.438045	4.1947e+06	1.4864e+06	1.191e+06	1.1951e+06	649070	3145500	2.5701e+06	3.6988e+06	2650900	3.1008e+06	791170	1.0245e+06	1.3653e+06	4.1459e+06	3033201	642050
P10639	P10639	Thioredoxin	Txn	sp|P10639|THIO_MOUSE Thioredoxin OS=Mus musculus OX=10090 GN=Txn PE=1 SV=3	3	3	0.0878481	1	0.52464	1	1	0.862493	0.850794	1	0.888004	0.729544	0.972424	0.748822	0.501201	0.959373	0.656543	0.737176	1	1.29771	0.581578	0.927194	1.14055	0.437483	0.843458	0.577031	0.205433	1	1.97659	1.8675e+06	3.2503e+06	5.9506e+06	4318101	4.0303e+06	2.0694e+06	2.3499e+06	2072700	2.5045e+06	2.0356e+06	3.9825e+06	9601295	4.8148e+06	4801498	1.1089e+06	4259901
P62852	P62852	40S ribosomal protein S25	Rps25	sp|P62852|RS25_MOUSE 40S ribosomal protein S25 OS=Mus musculus OX=10090 GN=Rps25 PE=1 SV=1	6	6	0.192975	1	1.22389	1	0.688345	0.961935	0.348443	1	0.775881	0.404903	0.981754	6.92802	0.373634	0.957195	4.73681	0.430557	1	3.90707	0.0742736	0.917973	1.46259	0.0418079	0.843489	1.7732	0.319319	1	0.82483	11760996	11542002	7931303	10076998	10793996	7271201	7.0207e+06	9902195	8281204	5.3373e+06	6.376e+06	8335697	6867399	10442997	6.5417e+06	9534405
P62880;P29387;P62874;Q61011	P62880;P29387	Guanine nucleotide-binding protein G(I)/G(S)/G(T) subunit beta-2;Guanine nucleotide-binding protein subunit beta-4	Gnb2;Gnb4	sp|P62880|GBB2_MOUSE Guanine nucleotide-binding protein G(I)/G(S)/G(T) subunit beta-2 OS=Mus musculus OX=10090 GN=Gnb2 PE=1 SV=3;sp|P29387|GBB4_MOUSE Guanine nucleotide-binding protein subunit beta-4 OS=Mus musculus OX=10090 GN=Gnb4 PE=1 SV=4	5	5	0.463718	1	1.52253	1	0.691628	0.708852	0.908316	1	1.05829	0.920264	0.986586	1.07149	0.194601	0.890369	0.553725	0.396751	1	0.617378	0.227809	0.816611	1.93506	0.437856	0.843555	1.73555	0.77889	0.971593	1.11495	975300	3.0133e+06	1.7058e+06	847650	987260	828160	790660	1.0619e+06	1.2498e+06	509580	1.1256e+06	1.6802e+06	919410	947509	983620	1.2631e+06
P62908	P62908	40S ribosomal protein S3	Rps3	sp|P62908|RS3_MOUSE 40S ribosomal protein S3 OS=Mus musculus OX=10090 GN=Rps3 PE=1 SV=1	21	21	0.57055	1	0.919431	1	0.716105	1.2338	0.358489	1	1.16239	0.307209	0.992553	0.764244	0.561909	0.965274	0.893875	0.455033	1	0.860775	0.295983	0.804214	0.854979	0.43697	0.843718	0.887857	0.760469	0.963946	0.962969	55811032	45818008	61295020	58380012	46493008	60749976	66601964	51137008	47937976	67575032	51602968	52984012	54848980	43771996	68188968	85864040
P62309	P62309	Small nuclear ribonucleoprotein G	Snrpg	sp|P62309|RUXG_MOUSE Small nuclear ribonucleoprotein G OS=Mus musculus OX=10090 GN=Snrpg PE=1 SV=1	1	1	0.303562	1	2.48839	1	0.699412	0.0489053	0.538233	1	0.546675	0.354387	0.975676	3.2068	0.724886	0.994124	1.42641	0.983381	1	0.981699	0.305935	0.789149	2.24816	0.0403703	0.843739	3.26658	0.513441	0.954999	0.688231	178030	320240	54306	57102.5	284900	173490	40618.1	170010	2171701	108410	55244	65210.3	407930	43826.5	171930	14787.3
Q9JJF3	Q9JJF3	Bifunctional lysine-specific demethylase and histidyl-hydroxylase NO66	No66	sp|Q9JJF3|RIOX1_MOUSE Ribosomal oxygenase 1 OS=Mus musculus OX=10090 GN=Riox1 PE=1 SV=2	2	2	0.578125	1	1.38265	1	1	4.72257	0.0395854	1	9.1732	0.862327	0.985039	1.14641	0.8916	0.990344	1.08785	0.59802	1	0.677979	0.894631	0.992223	1.05383	0.435044	0.843949	1.69093	0.377196	0.994173	0.623228	365830	203330	154135	122790	405530	362750	168770	283140	54801.1	273950	217560	70403.6	11311.5	27331.8	487740	329880
P25444	P25444	40S ribosomal protein S2	Rps2	sp|P25444|RS2_MOUSE 40S ribosomal protein S2 OS=Mus musculus OX=10090 GN=Rps2 PE=1 SV=3	14	14	0.617943	1	0.925985	1	1	1.26383	0.839194	1	1.05126	0.14584	1	0.604294	0.172247	0.848	0.703115	0.209255	1	0.703172	0.241329	0.793817	0.859453	0.433829	0.843954	0.859383	0.999593	0.999344	1.00008	24622998	26963982	32110006	22720998	29532998	28635988	34789000	27049996	23721988	28768992	24613006	38065988	23170012	35107992	29204018	46567012
Q6P5B0	Q6P5B0	RRP12-like protein	Rrp12	sp|Q6P5B0|RRP12_MOUSE RRP12-like protein OS=Mus musculus OX=10090 GN=Rrp12 PE=1 SV=1	16	16	0.80397	1	1.08548	1	1	1.60648	0.449646	1	1.26451	0.0621427	1	0.524361	0.10829	0.771944	0.703072	0.168574	1	0.707243	0.386487	0.838152	0.745814	0.426768	0.844052	0.741415	0.982394	0.99623	1.00593	3.0249e+06	1.7409e+06	2710699	2.2929e+06	1.5202e+06	2.5123e+06	4.2033e+06	2758500	1.9153e+06	4504102	2.8322e+06	2.3244e+06	2152501	2.7834e+06	3.9436e+06	4.9237e+06
P13595	P13595	Neural cell adhesion molecule 1	Ncam1	sp|P13595|NCAM1_MOUSE Neural cell adhesion molecule 1 OS=Mus musculus OX=10090 GN=Ncam1 PE=1 SV=3	2	2	0.710461	1	1.31062	1	1	4.22096	0.20945	1	0.710647	0.529952	0.967831	1.54881	0.421802	0.935439	1.44398	0.489024	1	0.861667	0.935069	1	1.0726	0.42722	0.84426	1.79746	0.297006	1	0.596731	45865	231440	110509	53240	82568	98880.5	47566	188433	22756.7	53852.1	78431.2	44587	81533	79791.8	75634.9	71808.4
P68369;P05214	P68369;P05214	Tubulin alpha-1A chain;Tubulin alpha-3 chain	Tuba1a;Tuba3a	sp|P68369|TBA1A_MOUSE Tubulin alpha-1A chain OS=Mus musculus OX=10090 GN=Tuba1a PE=1 SV=1;sp|P05214|TBA3_MOUSE Tubulin alpha-3 chain OS=Mus musculus OX=10090 GN=Tuba3a PE=1 SV=1	24	1	0.680671	1	2.31061	1	0.71026	7.44376	0.330332	1	0.579963	0.840445	0.985733	0.600135	0.482104	0.955605	0.293194	0.290978	1	0.171577	0.687462	0.954506	2.04689	0.433482	0.844485	3.49776	0.453596	0.962819	0.585201	44757.9	1.8431e+06	70179	34859.3	785100	464560	51325.4	115870	18850.5	88301	72458	86538.3	76075	263510	7278703	51915.2
Q04750;Q8R4U6	Q04750	DNA topoisomerase 1	Top1	sp|Q04750|TOP1_MOUSE DNA topoisomerase 1 OS=Mus musculus OX=10090 GN=Top1 PE=1 SV=2	28	28	0.643955	1	0.708016	1	0.90256	1.1164	0.777483	1	1.10207	0.556088	0.96725	0.741179	0.945378	0.99829	1.0284	0.8033	1	1.07337	0.591411	0.929857	0.720711	0.436625	0.844652	0.690513	0.910132	0.975755	1.04373	17054998	6497196	21140996	25159010	6.179e+06	17721000	22452014	7831400	13082996	16538011	19075996	11230000	19062004	10037999	13441005	21080012
Q7TSF1;Q61495;Q7TSF0	Q7TSF1;Q61495;Q7TSF0	Desmoglein-1-beta;Desmoglein-1-alpha;Desmoglein-1-gamma	Dsg1b;Dsg1a;Dsg1c	sp|Q7TSF1|DSG1B_MOUSE Desmoglein-1-beta OS=Mus musculus OX=10090 GN=Dsg1b PE=1 SV=1;sp|Q61495|DSG1A_MOUSE Desmoglein-1-alpha OS=Mus musculus OX=10090 GN=Dsg1a PE=2 SV=2;sp|Q7TSF0|DSG1C_MOUSE Desmoglein-1-gamma OS=Mus musculus OX=10090 GN=Dsg1c PE=1 SV=1	4	4	0.77265	1	1.247	1	0.812388	1.13757	0.126588	1	0.314006	0.616639	0.968477	1.18511	0.0403409	0.595931	0.478958	0.57786	1	0.762781	0.00225193	0.6256	2.47434	0.435953	0.84476	1.55367	0.295284	1	1.59258	1.3614e+06	1.2991e+06	400500	1.1696e+06	2589399	612130	480980	527340	472470	472490	1.7384e+06	763530	1945699	3.8191e+06	1650300	1.1711e+06
Q9Z2I8	Q9Z2I8	Succinyl-CoA ligase [GDP-forming] subunit beta, mitochondrial	Suclg2	sp|Q9Z2I8|SUCB2_MOUSE Succinate--CoA ligase [GDP-forming] subunit beta, mitochondrial OS=Mus musculus OX=10090 GN=Suclg2 PE=1 SV=3	1	1	0.606632	1	0.571526	1	0.678127	0.798123	0.715671	1	0.65434	0.941192	0.991089	0.917118	0.258944	0.92815	1.76488	0.0815632	0.903048	0.386025	0.552882	0.916163	0.519649	0.436932	0.844911	2.3758	0.00229991	0.916	0.218726	14353.9	185660	69131.1	88862	119960	86397.9	142460	79654	124470	18186.4	20460	27571.1	135320	8148.94	26692.6	66339.7
Q9CWX9	Q9CWX9	Probable ATP-dependent RNA helicase DDX47	Ddx47	sp|Q9CWX9|DDX47_MOUSE Probable ATP-dependent RNA helicase DDX47 OS=Mus musculus OX=10090 GN=Ddx47 PE=2 SV=2	13	13	0.392358	1	3.34032	1	1	1.2178	0.471334	1	2.09973	0.834459	0.986575	1.20772	0.885717	0.989182	0.895396	0.512245	1	0.515814	0.646774	0.953774	1.34882	0.434832	0.845053	2.34139	0.530259	0.958209	0.576074	3.988e+06	1.839e+06	131360	2.091e+06	1.9401e+06	4.4388e+06	1.2681e+06	1.4379e+06	1.6487e+06	4369400	411180	861250	588880	515270	7.4588e+06	1.2945e+06
P27773	P27773	Protein disulfide-isomerase A3	Pdia3	sp|P27773|PDIA3_MOUSE Protein disulfide-isomerase A3 OS=Mus musculus OX=10090 GN=Pdia3 PE=1 SV=2	16	16	0.718232	1	2.08835	1	1	0.172841	0.159377	1	0.356534	0.0527272	1	52.3367	0.912291	0.993727	0.927401	0.528107	1	0.724014	0.0698495	0.930294	56.4338	0.0498235	0.845357	72.2869	0.750026	0.966311	0.780691	892870	24599992	9424396	274560	4.368e+06	46255	44913	275700	480480	30248	121810	73965	229190	144280	109040	116350
P62918	P62918	60S ribosomal protein L8	Rpl8	sp|P62918|RL8_MOUSE 60S ribosomal protein L8 OS=Mus musculus OX=10090 GN=Rpl8 PE=1 SV=2	11	11	0.402537	1	0.885004	1	0.717286	0.800389	0.233891	1	1.18942	0.148271	1	0.624246	0.0322249	0.549959	0.570274	0.15575	0.991375	0.713583	0.439868	0.869871	1.09464	0.433447	0.845691	0.874805	0.0667186	1	1.2513	43342984	33380014	46163976	45225992	38026000	36217024	34647992	33435002	43413980	40913988	38948980	51582984	38232024	34952984	43442000	67899032
CON__P00761	CON__P00761				8	8	0.583928	1	2.14134	1	1	0.157317	0.475995	1	0.581737	0.306841	0.994116	5.00698	0.636516	0.975166	1.61812	0.56921	1	1.838	0.253543	0.790552	3.09432	0.336727	0.775606	2.72414	0.832762	0.970603	1.13589	1763799808	10469993472	3753198080	398190080	5408096768	2353900544	719880192	1580700160	8827911168	2371800320	2555400448	647690368	4262300160	1725199872	3598101760	175200064
O35609	O35609	Secretory carrier-associated membrane protein 3	Scamp3	sp|O35609|SCAM3_MOUSE Secretory carrier-associated membrane protein 3 OS=Mus musculus OX=10090 GN=Scamp3 PE=1 SV=3	2	2	0.389944	1	3.31452	1	0.915861	0.870983	0.458715	1	0.439755	0.532939	0.964052	1.98155	0.462474	0.947168	1.81602	0.794663	1	0.748773	0.792995	0.972173	1.09115	0.401199	0.831161	2.6464	0.305233	1	0.412314	327320	665210	406960	23365.8	293430	390810	539090	371210	490990	374460	39735.9	368420	468070	343470	430330	546490
CON__P35908;CON__Q6NXH9;Q6NXH9;Q6IFZ9	CON__P35908				53	1	0.909062	1	1.24913	1	1	1.2686	0.830496	1	0.867848	0.988312	0.997805	0.971606	0.6198	0.973094	0.538851	0.390322	1	0.326935	0.652597	0.954379	1.80311	0.430812	0.846356	2.97186	0.34714	1	0.606727	25336.1	500360	49646.8	19805.2	744800	88429	33361.5	82533	49222.4	68062.7	20354.2	39253.9	25272.6	75409.6	952200	22266.8
P83882	P83882	60S ribosomal protein L36a	Rpl36a	sp|P83882|RL36A_MOUSE 60S ribosomal protein L36a OS=Mus musculus OX=10090 GN=Rpl36a PE=3 SV=2	11	11	0.820218	1	0.901763	1	0.867466	0.788951	0.616235	1	1.08673	0.836838	0.985774	0.928521	0.599152	0.971944	1.12056	0.367178	1	1.21376	0.582524	0.924826	0.82862	0.432694	0.846613	0.764997	0.652642	0.956218	1.08317	155079952	76950008	180999904	129000080	76138016	130550040	164089904	106960048	167100096	140280000	119460056	173759968	122639968	140790016	86817976	128060048
Q62311	Q62311	Transcription initiation factor TFIID subunit 6	Taf6	sp|Q62311|TAF6_MOUSE Transcription initiation factor TFIID subunit 6 OS=Mus musculus OX=10090 GN=Taf6 PE=1 SV=1	13	13	0.876774	1	1.09524	1	1	1.01441	0.895024	1	0.956464	0.850575	0.986578	0.940868	0.19096	0.896369	1.38643	0.414905	1	1.22875	0.247479	0.795867	0.678626	0.432043	0.846726	0.765714	0.589087	0.952774	0.886266	1.0877e+06	616460	1.0939e+06	1101900	346720	930139	1.4044e+06	1.3449e+06	1.1895e+06	1.3175e+06	782550	1.1862e+06	818340	1.5276e+06	1.1397e+06	887190
Q9WV34	Q9WV34	MAGUK p55 subfamily member 2	Mpp2	sp|Q9WV34|MPP2_MOUSE MAGUK p55 subfamily member 2 OS=Mus musculus OX=10090 GN=Mpp2 PE=1 SV=1	1	1	0.549112	1	0.676097	1	1	0.0194213	0.0086868	1	5.31684	0.823024	0.989187	0.77205	0.359329	0.956286	0.405091	0.962925	1	1.04207	0.270541	0.790943	1.90587	0.441056	0.848309	0.740878	0.0754967	1	2.57245	37339	64370.1	167885	51495.3	44102.6	22522.7	48611.8	15546.4	1.3245e+06	98620.6	48388.2	60718.8	12841.8	12062	15869.1	62255.1
Q5SRY7;Q3ULA2	Q5SRY7;Q3ULA2	F-box/WD repeat-containing protein 11;F-box/WD repeat-containing protein 1A	Fbxw11;Btrc	sp|Q5SRY7|FBW1B_MOUSE F-box/WD repeat-containing protein 11 OS=Mus musculus OX=10090 GN=Fbxw11 PE=1 SV=1;sp|Q3ULA2|FBW1A_MOUSE F-box/WD repeat-containing protein 1A OS=Mus musculus OX=10090 GN=Btrc PE=1 SV=2	2	2	0.380102	1	0.570885	1	0.784552	1.37211	0.506639	1	0.780788	0.670372	0.973884	2.37854	0.440651	0.938677	3.38906	0.416345	1	3.63558	0.52071	0.905004	0.701827	0.440413	0.848388	0.654239	0.858047	0.978688	1.07274	5510301	2.1703e+06	8836296	7953701	3162701	5900801	6942703	2.9202e+06	3.5911e+06	5.2009e+06	3.428e+06	8.2835e+06	6715804	6.8243e+06	3520402	93216
Q9Z1N5	Q9Z1N5	Spliceosome RNA helicase Ddx39b	Ddx39b	sp|Q9Z1N5|DX39B_MOUSE Spliceosome RNA helicase Ddx39b OS=Mus musculus OX=10090 GN=Ddx39b PE=1 SV=1	9	1	0.501972	1	2.43452	1	0.677076	3.18039	0.155613	1	0.303778	0.116936	1	3.74901	0.608414	0.978833	1.62141	0.351342	1	0.560596	0.487722	0.881198	2.31219	0.0519146	0.848414	6.68755	0.289785	1	0.345746	172620	429980	20735.1	183760	367800	25256.5	206210	314090	37048	45348.4	19815.7	75237.9	224170	80225.9	38828.5	66950.8
Q60696	Q60696	Melanocyte protein PMEL;M-alpha;M-beta	Pmel	sp|Q60696|PMEL_MOUSE Melanocyte protein PMEL OS=Mus musculus OX=10090 GN=Pmel PE=1 SV=1	2	2	0.409623	1	2.68401	1	0.825491	18.5741	0.433506	1	2.30879	0.215363	1	4.69408	0.284378	0.923371	2.49436	0.52388	1	1.78654	0.321489	0.791779	1.88188	0.274843	0.719041	2.62748	0.561013	0.954524	0.71623	365560	1.1184e+06	63187.1	270840	790020	424580	202990	455120	18292.7	343730	428090	97940.9	40491	274380	540820	60037
CON__P34955	CON__P34955				8	8	0.307065	1	0.631835	1	1	0.73332	0.673473	1	1.25425	0.636883	0.963467	0.677036	0.902159	0.993315	0.934638	0.844993	1	1.14064	0.456909	0.874209	0.724383	0.450067	0.850136	0.593558	0.635214	0.954546	1.22041	935290	2.4346e+06	2.0712e+06	2349601	2.7992e+06	2.5348e+06	1.916e+06	1.8613e+06	2.8407e+06	1.4405e+06	2.205e+06	5173098	2.1416e+06	1918399	826660	3053100
P09405	P09405	Nucleolin	Ncl	sp|P09405|NUCL_MOUSE Nucleolin OS=Mus musculus OX=10090 GN=Ncl PE=1 SV=2	28	28	0.397208	1	0.697647	1	1	0.317718	0.0411099	1	0.202858	0.0235284	1	33.4339	0.0210515	0.507333	11.3525	0.0373438	0.799765	8.54539	0.0165193	0.787789	2.94506	0.0358084	0.850146	3.91251	0.446745	0.973583	0.75273	46035016	44079028	48626976	48698000	113679960	16703009	10989001	19496000	48141976	7336205	10507005	19799992	39388984	81781040	1727599	3.5052e+06
P17427	P17427	AP-2 complex subunit alpha-2	Ap2a2	sp|P17427|AP2A2_MOUSE AP-2 complex subunit alpha-2 OS=Mus musculus OX=10090 GN=Ap2a2 PE=1 SV=2	13	7	0.318881	1	2.0565	1	1	1.01516	0.813146	1	1.31769	0.886035	0.98061	1.17571	0.748914	0.996449	1.31416	0.420749	1	0.449054	0.794057	0.972317	0.894653	0.236057	0.714667	2.6182	0.094506	1	0.341706	167330	368550	62792.3	109340	256470	252010	208650	406730	273430	203040	42741.9	98325	21577.9	240120	958900	128890
Q8BFQ4	Q8BFQ4	WD repeat-containing protein 82	Wdr82	sp|Q8BFQ4|WDR82_MOUSE WD repeat-containing protein 82 OS=Mus musculus OX=10090 GN=Wdr82 PE=1 SV=1	3	3	0.852111	1	0.885579	1	1	13.8042	0.899932	1	1.12216	0.370285	0.972502	2.31411	0.0555014	0.638769	5.25619	0.630228	1	1.38625	0.0015046	0.367	0.440264	0.0370743	0.850571	1.66934	0.000399664	0.528	0.263736	153300	162140	70476	284290	281620	388130	323100	366180	25941.3	103040	107590	75987	27590.3	256730	29023.8	48127.2
Q9DCF9	Q9DCF9	Translocon-associated protein subunit gamma	Ssr3	sp|Q9DCF9|SSRG_MOUSE Translocon-associated protein subunit gamma OS=Mus musculus OX=10090 GN=Ssr3 PE=1 SV=1	1	1	0.204811	1	2.12464	1	1	1.12206	0.487438	1	2.25449	0.333027	0.969596	2.45871	0.324586	0.964735	1.98271	0.788511	1	1.26853	0.431103	0.864939	1.24007	0.449725	0.850654	1.93823	0.495338	0.95013	0.639795	492970	327070	236350	96625	295590	412110	253400	325110	288580	467110	281960	67509.8	237480	35556.9	492400	137360
Q8BP47	Q8BP47	Asparagine--tRNA ligase, cytoplasmic	Nars	sp|Q8BP47|SYNC_MOUSE Asparagine--tRNA ligase, cytoplasmic OS=Mus musculus OX=10090 GN=Nars PE=1 SV=2	13	13	0.327009	1	1.42973	1	1	1.05957	0.487083	1	0.221656	0.445187	0.973154	3.61548	0.353139	0.966189	3.28987	0.864274	1	0.712977	0.497809	0.888903	1.09898	0.455896	0.850821	5.07096	0.357533	1	0.216719	4.4476e+06	5763003	3.8944e+06	2307601	4940799	5.1726e+06	4.4174e+06	4.2788e+06	4347803	5000600	3758800	52944.2	3.5769e+06	5.6719e+06	4.5563e+06	4146902
Q8CCP0	Q8CCP0	Nuclear export mediator factor Nemf	Nemf	sp|Q8CCP0|NEMF_MOUSE Nuclear export mediator factor Nemf OS=Mus musculus OX=10090 GN=Nemf PE=1 SV=2	20	20	0.124946	1	2.43371	1	1	0.839753	0.711583	1	0.793659	0.558206	0.969293	1.64519	0.386644	0.956897	1.69762	0.965531	1	1.02969	0.938194	1	0.969114	0.467161	0.850833	1.59775	0.25731	1	0.606549	10131005	4.1772e+06	3.1696e+06	3.3717e+06	1.7871e+06	7.8829e+06	5147902	7453600	7.9936e+06	7969795	2.3919e+06	3.5407e+06	3.2629e+06	8.0658e+06	10972001	3.0129e+06
O08784	O08784	Treacle protein	Tcof1	sp|O08784|TCOF_MOUSE Treacle protein OS=Mus musculus OX=10090 GN=Tcof1 PE=1 SV=1	42	42	0.531398	1	1.32751	1	0.940614	0.832535	0.917421	0.995164	0.977776	0.95745	0.995249	1.01859	0.44659	0.940374	1.26494	0.594905	1	1.15332	0.399123	0.839675	0.805248	0.456315	0.850905	0.883177	0.620678	0.954865	0.911763	60054992	45794996	44929976	61653028	22255986	48526020	80705032	70532040	78226040	60405996	51185032	67714992	48363020	76256992	39595012	42018020
Q9CYI4	Q9CYI4	Putative RNA-binding protein Luc7-like 1	Luc7l	sp|Q9CYI4|LUC7L_MOUSE Putative RNA-binding protein Luc7-like 1 OS=Mus musculus OX=10090 GN=Luc7l PE=1 SV=2	7	3	0.783957	1	1.18498	1	1	1.09403	0.651876	1	0.81764	0.269563	1	2.335	0.176878	0.867121	2.352	0.321376	1	1.77816	0.985015	0.999343	0.992772	0.459844	0.850915	1.31315	0.423575	0.981051	0.756021	360500	221480	505850	222350	120550	345340	177620	375900	260160	197230	158550	318620	175280	395140	150770	237300
O70310	O70310	Glycylpeptide N-tetradecanoyltransferase 1	Nmt1	sp|O70310|NMT1_MOUSE Glycylpeptide N-tetradecanoyltransferase 1 OS=Mus musculus OX=10090 GN=Nmt1 PE=1 SV=1	1	1	0.570526	1	1.89511	1	0.982018	0.880948	0.734285	1	0.82879	0.772849	0.977102	1.49603	0.649766	0.976242	0.690899	0.50881	1	0.590066	0.547325	0.909681	2.16534	0.464674	0.850916	2.53536	0.799201	0.971449	0.854054	23589	341280	57023	38432.7	48425.9	98420.1	25467.3	28384.8	47036.4	29815.6	73949.2	20101.7	38397.5	47484	23739.3	193281
P97858	P97858	Solute carrier family 35 member B1	Slc35b1	sp|P97858|S35B1_MOUSE Solute carrier family 35 member B1 OS=Mus musculus OX=10090 GN=Slc35b1 PE=1 SV=1	1	1	0.54107	1	0.784555	1	0.854684	4.03756	0.117509	1	2.22599	0.617704	0.967519	0.614324	0.214556	0.898021	2.57965	0.813001	1	0.848607	0.0298768	0.869419	0.238142	0.465094	0.850923	0.723921	0.00527092	0.7388	0.328961	21701	52552	36339.4	43074.5	50949	134590	117524	180284	35122	44154	36680	62680.3	31605	13895.8	156820	17737.3
P62631	P62631	Elongation factor 1-alpha 2	Eef1a2	sp|P62631|EF1A2_MOUSE Elongation factor 1-alpha 2 OS=Mus musculus OX=10090 GN=Eef1a2 PE=1 SV=1	11	3	0.943517	1	1.09332	1	0.69717	0.758689	0.789709	1	1.58038	0.569246	0.974853	1.85067	0.381867	0.956882	1.64421	0.574309	1	0.495544	0.896345	0.992885	1.12557	0.463481	0.85102	3.73463	0.331465	1	0.301387	136010	1.0896e+06	901310	96737	500660	397400	213730	471030	450800	283020	12399.1	312110	183740	23153.3	397170	256290
P46460	P46460	Vesicle-fusing ATPase	Nsf	sp|P46460|NSF_MOUSE Vesicle-fusing ATPase OS=Mus musculus OX=10090 GN=Nsf PE=1 SV=2	6	5	0.435927	1	2.40501	1	1	0.387429	0.582497	1	2.31835	0.517054	0.963871	1.64498	0.396276	0.945127	0.412151	0.642998	1	0.644098	0.336892	0.815056	3.9912	0.472216	0.856348	2.55393	0.723126	0.96511	1.56277	175160	653510	341650	39106.1	208380	213110	187940	15208.9	218800	453120	173720	29535.4	190830	17110.6	322710	269670
Q9JMD0	Q9JMD0	BUB3-interacting and GLEBS motif-containing protein ZNF207	Znf207	sp|Q9JMD0|ZN207_MOUSE BUB3-interacting and GLEBS motif-containing protein ZNF207 OS=Mus musculus OX=10090 GN=Znf207 PE=1 SV=1	2	2	0.937713	1	1.09837	1	1	1.20572	0.890156	1	1.12305	0.629557	0.959982	1.32079	0.0433941	0.624267	0.279302	0.059581	0.8434	0.392464	0.0346246	0.865829	4.72891	0.0207554	0.851231	3.36539	0.277158	1	1.40516	100199	198120	625580	37104.4	90936	17765.4	40828.6	36464	24710.9	46950.1	42753.2	36557.4	104319	13321.7	59001.4	198938
Q9R0P6	Q9R0P6	Signal peptidase complex catalytic subunit SEC11A	Sec11a	sp|Q9R0P6|SC11A_MOUSE Signal peptidase complex catalytic subunit SEC11A OS=Mus musculus OX=10090 GN=Sec11a PE=1 SV=1	1	1	0.395786	1	2.18403	1	1	0.898463	0.627609	1	0.576818	0.467605	0.968353	1.30739	0.910882	0.993547	0.970465	0.482214	1	0.530291	0.301366	0.796095	1.34718	0.447534	0.851276	2.46542	0.493184	0.948164	0.54643	200270	313970	34715	204100	213610	173180	154790	240570	207170	21135.8	189290	262990	171750	181030	192420	277390
P32037	P32037	Solute carrier family 2, facilitated glucose transporter member 3	Slc2a3	sp|P32037|GTR3_MOUSE Solute carrier family 2, facilitated glucose transporter member 3 OS=Mus musculus OX=10090 GN=Slc2a3 PE=1 SV=1	1	1	0.552713	1	1.54203	1	1	3.04957	0.477306	1	1.30189	0.591017	0.976272	1.19363	0.540912	0.964066	1.17193	0.733773	1	1.08168	0.923104	1	1.01852	0.462714	0.851292	1.1035	0.512222	0.953292	0.922995	98347.1	131670	27782.8	139880	103411	90346	124690	123800	36636.6	100800	98669	110260	51368.4	122140	97066	136490
Q9D0E1	Q9D0E1	Heterogeneous nuclear ribonucleoprotein M	Hnrnpm	sp|Q9D0E1|HNRPM_MOUSE Heterogeneous nuclear ribonucleoprotein M OS=Mus musculus OX=10090 GN=Hnrnpm PE=1 SV=3	17	17	0.852379	1	1.12148	1	1	0.766795	0.865414	1	0.926788	0.689635	0.973459	1.21216	0.145873	0.834053	0.602253	0.588416	1	0.791172	0.144371	0.957842	2.01271	0.464075	0.851348	1.5321	0.475716	0.951493	1.31369	3408998	7.7283e+06	9507795	2906301	3469498	1943000	3.1469e+06	2.7125e+06	3.3258e+06	2.0196e+06	3.1053e+06	5995599	3.3573e+06	3.8921e+06	2.6079e+06	5494297
Q60972	Q60972	Histone-binding protein RBBP4	Rbbp4	sp|Q60972|RBBP4_MOUSE Histone-binding protein RBBP4 OS=Mus musculus OX=10090 GN=Rbbp4 PE=1 SV=5	8	3	0.69257	1	0.523641	1	0.834198	9.11832	0.347511	1	0.352123	0.783029	0.980007	0.612951	0.755385	0.993716	1.35281	0.155595	0.995581	0.160256	0.610718	0.940231	0.453093	0.451718	0.851812	3.82482	0.0614711	1	0.118461	17511.4	529930	61470.4	476250	212670	331220	86322.1	336130	23316.7	83838.2	25159	7574.26	104411	48998.2	326060	32704.7
CON__P19013	CON__P19013				4	1	0.974172	1	0.9193	1	1	35.3024	0.379028	1	0.115799	0.188587	1	8.73206	0.346216	0.962803	4.33022	0.943292	1	1.12962	0.759695	0.96994	2.01654	0.449503	0.851834	7.73008	0.549739	0.957327	0.260869	3.0651e+06	123059	59523.9	13951005	359060	418090	26395	2.5599e+06	8627.15	9676.5	1.7226e+06	30087.1	344360	1.367e+06	36832.2	119531
O08810	O08810	116 kDa U5 small nuclear ribonucleoprotein component	Eftud2	sp|O08810|U5S1_MOUSE 116 kDa U5 small nuclear ribonucleoprotein component OS=Mus musculus OX=10090 GN=Eftud2 PE=1 SV=1	2	1	0.95716	1	0.953415	1	0.943675	0.979904	0.74509	1	0.896631	0.482238	0.963919	1.70331	0.573612	0.971519	0.804031	0.975083	1	1.0129	0.288952	0.80308	2.11847	0.459576	0.851838	1.68163	0.478373	0.946087	1.25977	90982.9	382450	501600	104620	142720	61813	98096.9	112590	89859	75988	105730	169890	115200	132860	82587	202160
Q61753	Q61753	D-3-phosphoglycerate dehydrogenase	Phgdh	sp|Q61753|SERA_MOUSE D-3-phosphoglycerate dehydrogenase OS=Mus musculus OX=10090 GN=Phgdh PE=1 SV=3	10	10	0.946046	1	1.04128	1	1	0.992915	0.820881	1	1.06055	0.599503	0.974471	1.42891	0.491372	0.961103	0.774555	0.646661	1	0.862182	0.390889	0.841364	1.84481	0.446672	0.851894	1.65731	0.74102	0.966943	1.11313	2.2508e+06	9272197	5423599	3.5586e+06	4375302	1.5338e+06	3268998	3.0286e+06	2.494e+06	1.9793e+06	2.8369e+06	3729999	2.6821e+06	2518700	2.5361e+06	5134899
Q91ZS8	Q91ZS8	Double-stranded RNA-specific editase 1	Adarb1	sp|Q91ZS8|RED1_MOUSE Double-stranded RNA-specific editase 1 OS=Mus musculus OX=10090 GN=Adarb1 PE=1 SV=1	8	8	0.0868584	1	0.518551	1	1	0.34881	0.00717771	0.96425	0.242413	0.011538	0.960923	63.6125	0.00174696	0.1984	70.9336	0.00500855	0.35825	26.8011	0.559463	0.914457	0.896789	0.0353681	0.8519	2.37351	0.00382106	0.647111	0.377833	2.6194e+06	1790999	3.7084e+06	5.844e+06	3362602	2.3807e+06	2165199	2733201	6924196	985130	687280	1.1224e+06	4.3247e+06	3.2768e+06	17594.5	21218
O35691	O35691	Pinin	Pnn	sp|O35691|PININ_MOUSE Pinin OS=Mus musculus OX=10090 GN=Pnn PE=1 SV=4	5	5	0.632687	1	1.14123	1	0.919734	1.23263	0.358762	1	0.311335	0.585784	0.973191	2.00256	0.467705	0.949295	2.05807	0.868591	1	0.80693	0.909829	0.999452	0.973025	0.461451	0.851957	2.4817	0.334175	1	0.39208	397050	390730	492870	328340	254040	288560	505800	454460	328400	323240	412220	30004.2	523240	496670	292160	717500
Q3UHX9	Q3UHX9	Putative methyltransferase C9orf114 homolog	D2Wsu81e	sp|Q3UHX9|CI114_MOUSE Putative methyltransferase C9orf114 homolog OS=Mus musculus OX=10090 GN=Spout1 PE=1 SV=1	2	2	0.043111	1	1.92594	1	0.800431	1.83756	0.363414	1	2.53719	0.00779311	1	2.90194	0.116864	0.773281	2.10152	0.359212	1	1.67713	0.564977	0.913605	1.38087	0.467027	0.851963	1.73029	0.734027	0.967552	0.798057	177030	117190	64397.9	88323	73541	59533.6	91142.9	209150	56764.1	217700	64124.4	41320.3	14893.1	72278	44938	51385
P62830	P62830	60S ribosomal protein L23	Rpl23	sp|P62830|RL23_MOUSE 60S ribosomal protein L23 OS=Mus musculus OX=10090 GN=Rpl23 PE=1 SV=1	10	10	0.199449	1	1.13313	1	0.685633	1.05194	0.866257	1	1.09296	0.672212	0.972092	1.35282	0.681506	0.986246	1.25621	0.867446	1	0.895106	0.704888	0.95498	1.07691	0.455865	0.851984	1.51135	0.439099	0.972072	0.712544	26481992	22966986	23684006	20958990	20768996	26501990	25723996	17617002	21769988	31569986	15815992	8701896	16274996	13695994	33108002	27065986
Q0VEE6	Q0VEE6	Zinc finger protein 800	Znf800	sp|Q0VEE6|ZN800_MOUSE Zinc finger protein 800 OS=Mus musculus OX=10090 GN=Znf800 PE=1 SV=1	3	3	0.0103272	0.849263	6.51888	1	0.877085	0.260772	0.846861	1	0.815752	0.192809	1	6.27452	0.301631	0.943462	2.81198	0.359302	1	2.60996	0.152321	0.930964	2.23135	0.230068	0.719411	2.40407	0.887193	0.979558	0.928157	1.623e+06	3.0641e+06	276770	480950	300743	1.1383e+06	1.4721e+06	595710	3832499	2.082e+06	719570	532770	3360300	384800	855740	775540
P63087;P62137	P63087;P62137	Serine/threonine-protein phosphatase PP1-gamma catalytic subunit;Serine/threonine-protein phosphatase PP1-alpha catalytic subunit	Ppp1cc;Ppp1ca	sp|P63087|PP1G_MOUSE Serine/threonine-protein phosphatase PP1-gamma catalytic subunit OS=Mus musculus OX=10090 GN=Ppp1cc PE=1 SV=1;sp|P62137|PP1A_MOUSE Serine/threonine-protein phosphatase PP1-alpha catalytic subunit OS=Mus musculus OX=10090 GN=Ppp1ca PE=1	8	3	0.540337	1	1.61769	1	0.724453	0.709967	0.593135	1	0.729752	0.210229	1	3.19902	0.0867211	0.763607	3.50769	0.356725	1	1.95658	0.822454	0.977176	0.912002	0.449144	0.852078	1.63501	0.24043	1	0.557797	2.065e+06	959990	1.3725e+06	1.4795e+06	324690	1.847e+06	1.8867e+06	1.0559e+06	2.1745e+06	1.7991e+06	511350	694140	901590	1.5445e+06	1.1944e+06	347790
Q62095	Q62095	ATP-dependent RNA helicase DDX3Y	Ddx3y	sp|Q62095|DDX3Y_MOUSE ATP-dependent RNA helicase DDX3Y OS=Mus musculus OX=10090 GN=Ddx3y PE=1 SV=2	18	1	0.485519	1	2.37862	1	1	0.844488	0.981372	0.994185	1.0397	0.694337	0.977222	1.71486	0.759617	0.993244	1.41136	0.680415	1	0.534966	0.789107	0.973529	1.21504	0.462074	0.85222	3.20556	0.446887	0.970671	0.379042	675630	1.4196e+06	82852	689950	1.221e+06	1.06e+06	322860	1.5301e+06	954450	934320	816640	37374.5	772060	111840	1.4562e+06	1.4707e+06
Q9DCH4	Q9DCH4	Eukaryotic translation initiation factor 3 subunit F	Eif3f	sp|Q9DCH4|EIF3F_MOUSE Eukaryotic translation initiation factor 3 subunit F OS=Mus musculus OX=10090 GN=Eif3f PE=1 SV=2	5	5	0.796922	1	1.07363	1	1	1.0042	0.363571	1	0.802925	0.571301	0.974458	1.91795	0.543343	0.967298	1.72312	0.641528	1	1.48997	0.807279	0.974918	1.11307	0.45932	0.852276	1.28724	0.657315	0.956846	0.864694	861340	1.5547e+06	1.1168e+06	898770	1247500	617900	1304800	1.3938e+06	1.0353e+06	740190	802240	1.2235e+06	1.0593e+06	1.1834e+06	875750	1.8517e+06
P49945;P29391	P49945;P29391	Ferritin light chain 2;Ferritin light chain 1	Ftl2;Ftl1	sp|P49945|FRIL2_MOUSE Ferritin light chain 2 OS=Mus musculus OX=10090 GN=Ftl2 PE=3 SV=2;sp|P29391|FRIL1_MOUSE Ferritin light chain 1 OS=Mus musculus OX=10090 GN=Ftl1 PE=1 SV=2	2	2	0.453262	1	3.79864	1	1	0.952918	0.202756	1	0.631294	0.696378	0.97657	1.78728	0.073762	0.726583	0.264883	0.552325	1	0.748046	0.235861	0.793345	6.74744	0.52764	0.896715	2.38927	0.0332124	1	2.82406	21547.5	571960	114297	8895.79	24549.3	15050.3	29981.5	9870.3	17265.8	43549.1	47832.5	48155.5	107168	50548.2	48726.2	33298.5
Q6ZWV3;P86048	Q6ZWV3;P86048	60S ribosomal protein L10;60S ribosomal protein L10-like	Rpl10;Rpl10l	sp|Q6ZWV3|RL10_MOUSE 60S ribosomal protein L10 OS=Mus musculus OX=10090 GN=Rpl10 PE=1 SV=3;sp|P86048|RL10L_MOUSE 60S ribosomal protein L10-like OS=Mus musculus OX=10090 GN=Rpl10l PE=2 SV=1	6	6	0.756933	1	0.895302	1	1	0.974901	0.86993	1	1.04346	0.343881	0.970869	0.907211	0.0494703	0.622592	0.763016	0.183035	1	0.738739	0.28245	0.803164	1.18898	0.46631	0.85233	1.22805	0.881506	0.978288	0.968183	8504205	7.0758e+06	13673993	5.8528e+06	8127295	7.7056e+06	5718701	6.3021e+06	6692201	6.9579e+06	4.4279e+06	8.1806e+06	6.2845e+06	5.8311e+06	8603302	9155295
Q9QUM9	Q9QUM9	Proteasome subunit alpha type-6	Psma6	sp|Q9QUM9|PSA6_MOUSE Proteasome subunit alpha type-6 OS=Mus musculus OX=10090 GN=Psma6 PE=1 SV=1	6	6	0.958014	1	0.955363	1	1	1.37297	0.136549	1	0.485993	0.600372	0.97553	1.85496	0.987254	0.996972	0.989808	0.929512	1	0.940178	0.452476	0.87013	1.87406	0.458642	0.852412	1.97299	0.861269	0.977931	0.949859	384630	2679901	890380	756660	1.7814e+06	615430	480110	538110	394580	334040	837160	487260	1202700	932169	258170	355670
O35593	O35593	26S proteasome non-ATPase regulatory subunit 14	Psmd14	sp|O35593|PSDE_MOUSE 26S proteasome non-ATPase regulatory subunit 14 OS=Mus musculus OX=10090 GN=Psmd14 PE=1 SV=2	3	3	0.244917	1	0.732944	1	0.914898	1.12412	0.574663	1	0.878366	0.599332	0.975435	0.746169	0.875673	0.985051	0.934201	0.724566	1	0.85763	0.274622	0.794234	0.798725	0.44864	0.852462	0.870037	0.657544	0.955009	0.918036	1.5621e+06	1.4841e+06	2.5863e+06	2.3118e+06	1.4994e+06	1.623e+06	2.4642e+06	1.7321e+06	1.6958e+06	1.771e+06	1.4058e+06	2.1528e+06	1.6693e+06	2.378e+06	1.853e+06	4164698
P68181	P68181	cAMP-dependent protein kinase catalytic subunit beta	Prkacb	sp|P68181|KAPCB_MOUSE cAMP-dependent protein kinase catalytic subunit beta OS=Mus musculus OX=10090 GN=Prkacb PE=1 SV=2	6	2	0.358778	1	0.377812	1	0.709102	1.87928	0.440948	1	1.66679	0.462546	0.973368	0.397009	0.820987	0.995993	0.802961	0.704771	1	0.683079	0.302725	0.794818	0.494431	0.457761	0.852527	0.581205	0.796483	0.971845	0.850699	41370	87520.5	183719	47350.1	464400	259590	91539.8	75854	64759	199070	44294	125850	57657	66914.8	746690	47668.1
Q3UX10	Q3UX10	Tubulin alpha chain-like 3	Tubal3	sp|Q3UX10|TBAL3_MOUSE Tubulin alpha chain-like 3 OS=Mus musculus OX=10090 GN=Tubal3 PE=2 SV=2	4	1	0.851366	1	1.13489	1	0.791691	0.896187	0.0966823	1	3.88568	0.811651	0.987233	0.735333	0.576969	0.966883	0.563072	0.841517	1	1.22036	0.699302	0.952265	1.30593	0.45569	0.852553	0.602556	0.210416	1	2.16732	56617	159080	40591.4	99938	144150	132700	35593.6	81253	81089	243420	78939	203331	64393	25515	431830	24089.6
Q91VD9	Q91VD9	NADH-ubiquinone oxidoreductase 75 kDa subunit, mitochondrial	Ndufs1	sp|Q91VD9|NDUS1_MOUSE NADH-ubiquinone oxidoreductase 75 kDa subunit, mitochondrial OS=Mus musculus OX=10090 GN=Ndufs1 PE=1 SV=2	1	1	0.140636	1	2.65556	1	1	0.485106	0.227517	1	1.10992	0.437073	0.9862	1.78022	0.12567	0.795854	0.457146	0.656861	1	1.18177	0.0862044	0.890562	3.89421	0.446438	0.852564	1.50641	0.0116988	0.92225	2.58509	66973	233480	50540.2	55485	37234.2	40891	21069.1	38432	66194	77039.4	89582.9	82881.5	78900	70893	62349	41327
Q9DB85	Q9DB85	Ribosomal RNA-processing protein 8	Rrp8	sp|Q9DB85|RRP8_MOUSE Ribosomal RNA-processing protein 8 OS=Mus musculus OX=10090 GN=Rrp8 PE=1 SV=1	6	6	0.0941282	1	0.451986	1	1	1.35071	0.651954	1	0.855917	0.262596	1	0.451285	0.327207	0.967407	0.628866	0.383031	1	0.637259	0.386122	0.840332	0.717616	0.466814	0.852846	0.708165	0.963878	0.989387	1.01335	654830	311220	1.2267e+06	772600	1.0513e+06	666710	768750	485730	465740	853539	396620	765230	786540	705250	481630	1.1217e+06
Q8BH59	Q8BH59	Calcium-binding mitochondrial carrier protein Aralar1	Slc25a12	sp|Q8BH59|CMC1_MOUSE Calcium-binding mitochondrial carrier protein Aralar1 OS=Mus musculus OX=10090 GN=Slc25a12 PE=1 SV=1	5	3	0.787625	1	1.07937	1	1	10.6789	0.873583	1	1.33719	0.865953	0.984805	1.13014	0.943413	1	1.04371	0.426239	1	0.374024	0.849515	0.97327	1.08282	0.455393	0.85314	3.02158	0.374933	1	0.358361	331970	522580	369020	512310	303940	225200	513030	492610	36020.1	320390	19047.9	429190	24102.9	440890	359890	884820
Q9JJ80	Q9JJ80	Ribosome production factor 2 homolog	Rpf2	sp|Q9JJ80|RPF2_MOUSE Ribosome production factor 2 homolog OS=Mus musculus OX=10090 GN=Rpf2 PE=2 SV=2	8	8	0.266827	1	0.514975	1	1	1.01827	0.816643	1	1.14434	0.168787	1	0.436547	0.0883083	0.7234	0.441496	0.493442	1	0.675569	0.949341	1	0.988791	0.452916	0.853192	0.646191	0.348786	1	1.53018	1.6707e+06	2.1255e+06	2231099	2.9007e+06	7.5711e+06	1.9441e+06	2.2645e+06	1572301	1.8716e+06	1.8945e+06	2.0738e+06	6312403	1.9865e+06	3.2692e+06	2.3109e+06	4.5102e+06
P00405	P00405	Cytochrome c oxidase subunit 2	Mtco2	sp|P00405|COX2_MOUSE Cytochrome c oxidase subunit 2 OS=Mus musculus OX=10090 GN=Mtco2 PE=1 SV=1	1	1	0.321064	1	2.60663	1	0.956119	0.515213	0.185936	1	0.340812	0.708613	0.974084	1.32769	0.48279	0.955396	0.487355	0.0362917	0.79584	0.147942	0.415869	0.851742	2.72428	0.0309756	0.853297	8.97439	0.247111	1	0.303561	164160	355980	41143.2	67242.8	288310	18288.6	170530	224030	172230	12596.2	37591.5	41275.9	133960	46631.3	404830	75819.4
Q9D125	Q9D125	28S ribosomal protein S25, mitochondrial	Mrps25	sp|Q9D125|RT25_MOUSE 28S ribosomal protein S25, mitochondrial OS=Mus musculus OX=10090 GN=Mrps25 PE=1 SV=1	3	3	0.516663	1	1.29921	1	1	1.38304	0.389125	1	1.32902	0.974154	0.994112	1.01321	0.292493	0.939271	1.32301	0.32307	1	1.39935	0.428864	0.864272	0.765834	0.458555	0.853455	0.724055	0.825503	0.97512	1.0577	813520	404450	626020	420810	326690	844810	815119	610190	541560	1.1097e+06	531190	843490	552830	642740	717750	674340
P62307	P62307	Small nuclear ribonucleoprotein F	Snrpf	sp|P62307|RUXF_MOUSE Small nuclear ribonucleoprotein F OS=Mus musculus OX=10090 GN=Snrpf PE=1 SV=1	1	1	0.613322	1	0.932776	1	0.69885	0.0167936	0.280937	1	0.607905	0.723159	0.975394	1.22126	0.471713	0.953576	0.702625	0.82789	1	0.893359	0.124692	0.909863	1.73813	0.453483	0.853488	1.36704	0.524327	0.956916	1.27146	59646	54034.1	56408.3	73032	54725	40927	21901.7	38872	1.9449e+06	24454.4	63518.9	46107.5	58672	79540	29440	33294.5
Q64737	Q64737	Trifunctional purine biosynthetic protein adenosine-3;Phosphoribosylamine--glycine ligase;Phosphoribosylformylglycinamidine cyclo-ligase;Phosphoribosylglycinamide formyltransferase	Gart	sp|Q64737|PUR2_MOUSE Trifunctional purine biosynthetic protein adenosine-3 OS=Mus musculus OX=10090 GN=Gart PE=1 SV=3	10	10	0.881694	1	0.92613	1	1	0.351917	0.542969	1	0.658951	0.704307	0.972605	1.21171	0.757878	0.991381	1.06854	0.380446	1	0.626179	0.82112	0.976503	1.13398	0.446002	0.853538	1.93509	0.349625	1	0.586012	640280	2.1391e+06	1.2635e+06	1.0326e+06	1.5466e+06	740380	1.0525e+06	1.4106e+06	2932601	759110	245290	1.188e+06	839080	1.0039e+06	939789	1.1123e+06
P24547	P24547	Inosine-5-monophosphate dehydrogenase 2	Impdh2	sp|P24547|IMDH2_MOUSE Inosine-5-monophosphate dehydrogenase 2 OS=Mus musculus OX=10090 GN=Impdh2 PE=1 SV=2	2	2	0.396277	1	2.5168	1	1	0.281599	0.643804	1	1.65261	0.483419	0.965264	2.05754	0.128391	0.792497	0.437151	0.818242	1	0.864696	0.236463	0.793212	4.70671	0.513266	0.885376	2.3795	0.398144	0.988884	1.97803	33790.7	374700	49666.1	59773.5	30102.7	10408.9	31783.4	41301.3	84897	19513.8	37935.7	142849	12364.8	66219.4	45806.4	62761
Q8QZY9	Q8QZY9	Splicing factor 3B subunit 4	Sf3b4	sp|Q8QZY9|SF3B4_MOUSE Splicing factor 3B subunit 4 OS=Mus musculus OX=10090 GN=Sf3b4 PE=1 SV=1	1	1	0.490183	1	0.399125	1	1	2.99647	0.516736	1	1.79228	0.65404	0.967117	0.641141	0.630529	0.970761	0.667519	0.679439	1	1.41019	0.96827	1	0.960483	0.457746	0.853687	0.454649	0.402086	0.988713	2.11258	14399.4	67918.2	363830	49883.5	26504	101091	19833.4	17215.3	10865.9	34389.9	209120	45252.1	24677.1	59685.8	46577.9	19925.1
O08756	O08756	3-hydroxyacyl-CoA dehydrogenase type-2	Hsd17b10	sp|O08756|HCD2_MOUSE 3-hydroxyacyl-CoA dehydrogenase type-2 OS=Mus musculus OX=10090 GN=Hsd17b10 PE=1 SV=4	2	2	0.265182	1	2.12162	1	0.939598	7.83407	0.200512	1	0.375717	0.292136	0.999807	0.72059	0.0492437	0.624857	0.586599	0.073101	0.896674	0.311405	0.44312	0.867976	1.22842	0.267923	0.713378	2.314	0.253941	1	0.530864	381700	606860	105639	263750	418980	488490	321070	383460	50011.6	329870	329010	82903.8	499620	613370	534010	632570
O54984	O54984	ATPase Asna1	Asna1	sp|O54984|ASNA_MOUSE ATPase Asna1 OS=Mus musculus OX=10090 GN=Asna1 PE=1 SV=2	2	2	0.403321	1	1.75202	1	0.968895	0.814971	0.293275	1	3.22402	0.422394	0.982981	1.94111	0.153608	0.833608	0.468865	0.776076	1	0.782115	0.0810275	0.897349	4.14002	0.445808	0.854258	2.48187	0.519174	0.956713	1.6681	68367	262730	77638.3	51713.8	111490	23524.5	34068.8	42330.2	39722.3	18037.1	43454.3	200908	20383.7	13763.2	31471.9	110395
Q9Z2N8;Q99MR0	Q9Z2N8	Actin-like protein 6A	Actl6a	sp|Q9Z2N8|ACL6A_MOUSE Actin-like protein 6A OS=Mus musculus OX=10090 GN=Actl6a PE=1 SV=2	11	11	0.138479	1	2.44869	1	0.672906	1.57616	0.848331	1	1.12824	0.784775	0.979831	1.54452	0.687168	0.987801	1.6363	0.978085	1	1.03503	0.809767	0.971873	0.943914	0.445232	0.854289	1.49225	0.295014	1	0.632545	2.2921e+06	1.8093e+06	473580	794770	1.5282e+06	2.7696e+06	1.6201e+06	2238000	1.3688e+06	2677199	843540	1.1254e+06	739140	1.9794e+06	6.5499e+06	2.3268e+06
Q9DC69	Q9DC69	NADH dehydrogenase [ubiquinone] 1 alpha subcomplex subunit 9, mitochondrial	Ndufa9	sp|Q9DC69|NDUA9_MOUSE NADH dehydrogenase [ubiquinone] 1 alpha subcomplex subunit 9, mitochondrial OS=Mus musculus OX=10090 GN=Ndufa9 PE=1 SV=2	3	3	0.52792	1	2.55079	1	1	27.7058	0.151296	1	7.47972	0.683656	0.977326	1.54891	0.4341	0.942221	1.92648	0.743876	1	0.678124	0.0147282	0.8615	0.804009	0.488951	0.870742	2.28411	0.268903	1	0.352001	682560	697770	35771.5	602910	918259	908190	811090	858520	30981	733210	631990	59523.4	41912.2	38931.9	807560	1099400
Q8CGC6	Q8CGC6	RNA-binding protein 28	Rbm28	sp|Q8CGC6|RBM28_MOUSE RNA-binding protein 28 OS=Mus musculus OX=10090 GN=Rbm28 PE=1 SV=4	17	17	0.291517	1	0.628268	1	1	0.594832	0.745835	1	0.917509	0.341225	0.971297	0.585058	0.296808	0.938134	0.717845	0.54819	1	0.826337	0.648606	0.953335	0.815019	0.473313	0.8559	0.708013	0.555622	0.957896	1.15114	8673997	3.281e+06	8570198	8.0685e+06	8853603	8.0873e+06	6.9189e+06	5.0118e+06	11004004	7418601	5.6799e+06	10152002	7.1006e+06	9497895	5.6726e+06	11212005
A3KFM7;Q8BYH8;Q09XV5;P40201;E9PZM4	A3KFM7	Chromodomain-helicase-DNA-binding protein 6	Chd6	sp|A3KFM7|CHD6_MOUSE Chromodomain-helicase-DNA-binding protein 6 OS=Mus musculus OX=10090 GN=Chd6 PE=1 SV=1	29	24	0.816692	1	0.896974	1	1	1.99247	0.218814	1	1.31158	0.29383	0.991799	0.562462	0.45761	0.950499	0.792061	0.36327	1	0.798547	0.532682	0.900883	0.710125	0.472743	0.855979	0.704357	0.976395	0.992605	1.00819	3489098	1.2167e+06	2.5101e+06	2.7441e+06	1.7596e+06	3603801	3.6492e+06	1.8573e+06	1.4562e+06	3.648e+06	2.9667e+06	2.3128e+06	2.3562e+06	2111100	2.8147e+06	5.1087e+06
P63101	P63101	14-3-3 protein zeta/delta	Ywhaz	sp|P63101|1433Z_MOUSE 14-3-3 protein zeta/delta OS=Mus musculus OX=10090 GN=Ywhaz PE=1 SV=1	8	6	0.700028	1	1.65965	1	0.713756	0.0793471	0.236564	1	0.674654	0.0819119	1	9.67632	0.166763	0.842345	0.383897	0.0795999	0.898058	0.556251	0.0617986	0.879429	25.2055	0.0492052	0.856145	17.3956	0.555904	0.957271	1.44896	1.0541e+06	10477999	6.4363e+06	693770	1.7982e+06	104420	58986.1	372150	1.6617e+06	131290	250420	212090	320900	249890	249580	401460
O35286	O35286	Pre-mRNA-splicing factor ATP-dependent RNA helicase DHX15	Dhx15	sp|O35286|DHX15_MOUSE Pre-mRNA-splicing factor ATP-dependent RNA helicase DHX15 OS=Mus musculus OX=10090 GN=Dhx15 PE=1 SV=2	7	7	0.202275	1	2.83044	1	0.912978	2.35593	0.577344	1	1.59411	0.148191	1	4.92276	0.0503318	0.626444	5.25469	0.240626	1	2.15805	0.938872	1	0.936832	0.342035	0.78093	2.28111	0.16439	1	0.41069	409600	1.9881e+06	226570	442890	322950	864840	511290	2.0212e+06	408860	697560	217160	408690	109680	561490	247740	325930
Q02395	Q02395	Metal-response element-binding transcription factor 2	Mtf2	sp|Q02395|MTF2_MOUSE Metal-response element-binding transcription factor 2 OS=Mus musculus OX=10090 GN=Mtf2 PE=1 SV=2	1	1	0.660209	1	0.670505	1	0.890551	3.72204	0.374523	1	0.453741	0.972162	0.995241	1.03714	0.470571	0.952301	1.67434	0.283971	1	0.521254	0.654415	0.952232	0.619431	0.470984	0.856656	1.9897	0.0932146	1	0.311318	235890	30475.9	87903.2	198030	116160	269550	56822.5	167440	36775.5	27118.2	68055.8	41928.2	233050	37846.3	178000	36809.3
O55234	O55234	Proteasome subunit beta type-5	Psmb5	sp|O55234|PSB5_MOUSE Proteasome subunit beta type-5 OS=Mus musculus OX=10090 GN=Psmb5 PE=1 SV=3	2	2	0.641809	1	1.81714	1	0.976507	0.159415	0.235033	1	0.371311	0.147865	1	5.70078	0.986576	0.997103	1.01261	0.214456	1	2.40052	0.231274	0.802883	5.62979	0.470706	0.856864	2.37481	0.350726	1	2.37063	110100	975120	514590	56598	201300	36867.5	26214.3	203990	365090	71418.6	96460.4	381260	341050	404850	34418.7	57672.1
Q3ULD5	Q3ULD5	Methylcrotonoyl-CoA carboxylase beta chain, mitochondrial	Mccc2	sp|Q3ULD5|MCCB_MOUSE Methylcrotonoyl-CoA carboxylase beta chain, mitochondrial OS=Mus musculus OX=10090 GN=Mccc2 PE=1 SV=1	15	15	0.102004	1	0.452438	1	0.801168	21.1488	0.0165276	1	4.00357	0.024736	1	0.0626753	0.0348332	0.55766	0.174389	0.0457703	0.834033	0.207591	0.0458632	0.871319	0.359398	0.0254596	0.857419	0.301918	0.606546	0.955393	1.19039	530640	413690	958990	697230	1.6609e+06	1.4866e+06	1.7867e+06	834140	61642	1.4271e+06	2.3185e+06	1.1295e+06	348380	431270	6915596	18640996
P19096	P19096	Fatty acid synthase;[Acyl-carrier-protein] S-acetyltransferase;[Acyl-carrier-protein] S-malonyltransferase;3-oxoacyl-[acyl-carrier-protein] synthase;3-oxoacyl-[acyl-carrier-protein] reductase;3-hydroxyacyl-[acyl-carrier-protein] dehydratase;Enoyl-[acyl-carrier-protein] reductase;Oleoyl-[acyl-carrier-protein] hydrolase	Fasn	sp|P19096|FAS_MOUSE Fatty acid synthase OS=Mus musculus OX=10090 GN=Fasn PE=1 SV=2	21	21	0.825929	1	1.5865	1	1	0.503106	0.506495	1	2.15245	0.340823	0.974283	6.55968	0.985139	0.997743	0.986763	0.683902	1	1.54424	0.293619	0.806664	6.64768	0.472212	0.85748	4.24784	0.609339	0.95574	1.56496	162470	8.096e+06	3.564e+06	123550	857960	219050	105050	223160	342920	1.2593e+06	126890	123170	169370	92898.1	202530	476000
Q8BHE0	Q8BHE0	Proline-rich protein 11	Prr11	sp|Q8BHE0|PRR11_MOUSE Proline-rich protein 11 OS=Mus musculus OX=10090 GN=Prr11 PE=2 SV=1	4	4	0.92233	1	0.936215	1	1	1.29427	0.652559	1	1.13524	0.703275	0.972225	1.5267	0.298161	0.941525	2.3223	0.306177	1	2.28162	0.460868	0.870665	0.657407	0.475417	0.859101	0.66913	0.926441	0.981421	0.98248	1.2519e+06	357060	1.2552e+06	695010	417480	932910	1.3159e+06	856840	785770	1.2747e+06	912400	857710	673970	1.1494e+06	1.0118e+06	749580
P70349	P70349	Histidine triad nucleotide-binding protein 1	Hint1	sp|P70349|HINT1_MOUSE Histidine triad nucleotide-binding protein 1 OS=Mus musculus OX=10090 GN=Hint1 PE=1 SV=3	2	2	0.72278	1	2.03384	1	0.85721	0.277604	0.457569	1	2.49678	0.28718	0.997132	3.54545	0.399962	0.940014	1.91245	0.547371	1	1.58359	0.289088	0.80167	1.85388	0.21003	0.699988	2.23887	0.455323	0.959913	0.828044	550970	1.8313e+06	3609499	929300	35915.3	415830	589420	649000	1.9518e+06	318060	475430	597240	734400	43967.9	376200	771940
Q9WU62	Q9WU62	Inner centromere protein	Incenp	sp|Q9WU62|INCE_MOUSE Inner centromere protein OS=Mus musculus OX=10090 GN=Incenp PE=1 SV=2	2	2	0.367045	1	1.50612	1	1	0.844863	0.86983	1	1.17913	0.439891	0.971125	1.9735	0.853484	0.99284	1.16237	0.960185	1	0.955402	0.52427	0.906861	1.69782	0.476507	0.860509	2.06562	0.827615	0.974178	0.821943	254260	120310	76746	144880	140840	158170	36038.2	191780	121930	177580	22795.3	149960	116990	44076.6	211720	103240
Q8BVE8	Q8BVE8	Histone-lysine N-methyltransferase NSD2	Whsc1	sp|Q8BVE8|NSD2_MOUSE Histone-lysine N-methyltransferase NSD2 OS=Mus musculus OX=10090 GN=Nsd2 PE=1 SV=2	33	33	0.544976	1	0.768738	1	1	1.2082	0.305803	1	0.831627	0.547229	0.974651	1.52237	0.155481	0.834455	2.27896	0.208518	1	1.92263	0.356123	0.825076	0.668009	0.480793	0.864449	0.791815	0.450111	0.968868	0.843642	14389004	6848902	15323998	16493991	8520095	13593998	21440994	11260001	12299996	14015006	12734000	11041997	17709992	12833004	14064007	6222600
Q60875	Q60875	Rho guanine nucleotide exchange factor 2	Arhgef2	sp|Q60875|ARHG2_MOUSE Rho guanine nucleotide exchange factor 2 OS=Mus musculus OX=10090 GN=Arhgef2 PE=1 SV=4	8	8	0.720784	1	0.787627	1	0.831011	6.59087	0.143906	1	4.56783	0.850328	0.98726	0.846674	0.947097	0.998219	0.957808	0.99942	0.999761	1.00047	0.620977	0.943211	0.88397	0.483985	0.864503	0.846277	0.58864	0.953517	1.04454	300270	522320	1.1688e+06	260860	416930	399640	444250	506480	67974.1	468020	491620	445390	36389.6	288420	905480	811590
Q91VE6	Q91VE6	MKI67 FHA domain-interacting nucleolar phosphoprotein	Nifk	sp|Q91VE6|MK67I_MOUSE MKI67 FHA domain-interacting nucleolar phosphoprotein OS=Mus musculus OX=10090 GN=Nifk PE=1 SV=1	18	18	0.768832	1	0.899942	1	1	0.923782	0.807004	1	1.02726	0.738496	0.975557	0.896035	0.575253	0.96949	1.09854	0.559063	1	1.10517	0.487501	0.881808	0.81566	0.480284	0.865161	0.810769	0.956517	0.988905	1.00603	42985976	22475000	42451988	39498024	24571000	36410020	43737000	34749008	41251004	37948008	33773984	43961988	38424020	36247008	30203996	30269996
Q920E5	Q920E5	Farnesyl pyrophosphate synthase	Fdps	sp|Q920E5|FPPS_MOUSE Farnesyl pyrophosphate synthase OS=Mus musculus OX=10090 GN=Fdps PE=1 SV=1	6	6	0.570018	1	0.711931	1	1	0.6672	0.465671	1	2.89113	0.670775	0.972516	0.737374	0.427161	0.941032	0.63715	0.209544	1	0.527238	0.809129	0.973053	1.1573	0.485438	0.865173	1.39856	0.606581	0.954278	0.827494	376810	1.0539e+06	925880	526060	1.4239e+06	708750	775910	293590	816130	381000	592520	405240	846210	28704.4	1.6307e+06	946330
P67778	P67778	Prohibitin	Phb	sp|P67778|PHB_MOUSE Prohibitin OS=Mus musculus OX=10090 GN=Phb PE=1 SV=1	12	12	0.823147	1	0.920923	1	0.706798	1.00322	0.54185	1	1.20124	0.917479	0.986509	0.969716	0.0755813	0.748165	0.680638	0.231975	1	0.739781	0.302214	0.79594	1.42472	0.481665	0.865173	1.31082	0.727646	0.964553	1.08689	3.5718e+06	6746996	7684205	4.7358e+06	4162298	2748500	4.1832e+06	3557998	3.4346e+06	3.161e+06	3.0572e+06	5.4353e+06	3.6421e+06	2.6687e+06	4.4059e+06	6222098
Q1HFZ0	Q1HFZ0	tRNA (cytosine(34)-C(5))-methyltransferase	Nsun2	sp|Q1HFZ0|NSUN2_MOUSE RNA cytosine C(5)-methyltransferase NSUN2 OS=Mus musculus OX=10090 GN=Nsun2 PE=1 SV=2	17	17	0.853357	1	1.10601	1	0.879745	1.26379	0.455454	1	1.20367	0.883647	0.983702	0.931698	0.399555	0.941763	0.794934	0.037975	0.794923	0.65008	0.779583	0.973179	1.17204	0.483116	0.865273	1.4332	0.467208	0.956652	0.817779	1.4529e+06	4.5909e+06	2.0846e+06	1.7725e+06	3446001	1.4915e+06	3264502	2197501	1743599	1.574e+06	1.666e+06	2231500	1.8704e+06	1.1983e+06	2814401	2.3524e+06
CON__P02768-1	CON__P02768-1				19	14	0.542763	1	0.527522	1	0.99893	3.22701	0.599274	1	0.520716	0.277704	0.988409	3.03148	0.0935323	0.731333	36.546	0.0989702	0.94941	4.68557	0.29776	0.8003	0.0829496	0.482622	0.865389	0.646982	0.25987	1	0.12821	3.439e+06	1.7235e+06	1327400	5035203	14706998	1.4505e+06	196849904	88545968	9095095	2.0362e+06	7.3588e+06	3.556e+06	1.8752e+06	27849016	914620	2.1821e+06
CON__Q3SZR3	CON__Q3SZR3				6	6	0.747077	1	0.537583	1	1	0.565017	0.581601	1	1.89621	0.764422	0.980405	0.634334	0.372599	0.958517	2.44038	0.668052	1	1.67982	0.211318	0.834222	0.259933	0.485282	0.865594	0.377621	0.637771	0.951573	0.688343	884060	99142	64946.9	613190	4.1939e+06	1.5044e+06	797690	1.2312e+06	2.0158e+06	1.9253e+06	1.2965e+06	193050	797350	214390	1.8071e+06	610450
P25206	P25206	DNA replication licensing factor MCM3	Mcm3	sp|P25206|MCM3_MOUSE DNA replication licensing factor MCM3 OS=Mus musculus OX=10090 GN=Mcm3 PE=1 SV=2	4	4	0.76809	1	1.6054	1	1	0.701534	0.679194	1	1.49093	0.352226	0.972983	3.23108	0.973798	0.998979	1.02629	0.449175	1	1.40071	0.449813	0.867385	3.14832	0.483934	0.865624	2.30675	0.690702	0.956953	1.36483	71937	1.0326e+06	489500	32577.2	306840	26063.7	91571	271830	123400	82029	102100	196940	233900	26849.8	56382	153070
Q9CQE3	Q9CQE3	28S ribosomal protein S17, mitochondrial	Mrps17	sp|Q9CQE3|RT17_MOUSE 28S ribosomal protein S17, mitochondrial OS=Mus musculus OX=10090 GN=Mrps17 PE=1 SV=1	3	3	0.250896	1	2.88848	1	1	1.20644	0.987473	0.997211	0.97184	0.35523	0.96924	3.75878	0.390356	0.954379	2.74547	0.738103	1	1.7702	0.666353	0.953335	1.36908	0.684745	0.931839	2.12336	0.766971	0.965668	0.644773	937430	560360	312090	86961.1	582100	1.2834e+06	237600	486530	438800	1590999	959000	26064.5	417570	295420	1.1593e+06	51816.1
Q9D0M1;Q8R574	Q9D0M1;Q8R574	Phosphoribosyl pyrophosphate synthase-associated protein 1;Phosphoribosyl pyrophosphate synthase-associated protein 2	Prpsap1;Prpsap2	sp|Q9D0M1|KPRA_MOUSE Phosphoribosyl pyrophosphate synthase-associated protein 1 OS=Mus musculus OX=10090 GN=Prpsap1 PE=1 SV=1;sp|Q8R574|KPRB_MOUSE Phosphoribosyl pyrophosphate synthase-associated protein 2 OS=Mus musculus OX=10090 GN=Prpsap2 PE=1 SV=1	2	2	0.631805	1	1.64297	1	1	5.61446	0.662647	1	1.53375	0.670758	0.973538	1.23126	0.576387	0.968241	0.818462	0.582682	1	0.684734	0.161591	0.897081	1.50435	0.482329	0.86612	1.79815	0.766117	0.966474	0.83661	173850	280800	34542.9	185870	378790	138060	128350	178790	26159.4	252850	176280	41620.9	39372.8	163010	179480	309160
Q922D8	Q922D8	C-1-tetrahydrofolate synthase, cytoplasmic;Methylenetetrahydrofolate dehydrogenase;Methenyltetrahydrofolate cyclohydrolase;Formyltetrahydrofolate synthetase;C-1-tetrahydrofolate synthase, cytoplasmic, N-terminally processed	Mthfd1	sp|Q922D8|C1TC_MOUSE C-1-tetrahydrofolate synthase, cytoplasmic OS=Mus musculus OX=10090 GN=Mthfd1 PE=1 SV=4	11	11	0.99867	1	0.999259	1	1	1.2207	0.931426	0.995291	0.974238	0.848128	0.989003	0.915302	0.390154	0.955499	0.757176	0.11838	0.9315	0.669583	0.714251	0.959454	1.20884	0.480063	0.866204	1.36697	0.657455	0.955926	0.884316	987539	2.6125e+06	2.1593e+06	1.3967e+06	1.3771e+06	858060	1.9015e+06	1.4378e+06	1.0885e+06	1.0246e+06	1.0877e+06	1.4557e+06	872200	1.6678e+06	1623099	2.4333e+06
Q76KJ5	Q76KJ5	DNA-directed RNA polymerase I subunit RPA34	Cd3eap	sp|Q76KJ5|RPA34_MOUSE DNA-directed RNA polymerase I subunit RPA34 OS=Mus musculus OX=10090 GN=Cd3eap PE=1 SV=2	9	9	0.0774669	1	2.12919	1	1	0.924449	0.805893	1	0.843771	0.333423	0.967777	1.87511	0.266016	0.927899	1.74615	0.845459	1	0.883678	0.672735	0.957621	1.07385	0.264908	0.716834	2.12194	0.191849	1	0.506071	3.2564e+06	2.6512e+06	1.6722e+06	1743901	901190	3.1509e+06	2.2423e+06	2.8994e+06	2.9598e+06	3.1513e+06	778670	1082000	1.0642e+06	2.5307e+06	3.6229e+06	1.0127e+06
P49717;Q9CWV1	P49717	DNA replication licensing factor MCM4	Mcm4	sp|P49717|MCM4_MOUSE DNA replication licensing factor MCM4 OS=Mus musculus OX=10090 GN=Mcm4 PE=1 SV=1	18	18	0.0351892	1	1.87332	1	0.744921	1.17882	0.537936	1	0.954868	0.402165	0.979269	1.91878	0.581415	0.965974	1.35909	0.980166	1	1.01347	0.174633	0.891668	1.41181	0.0306131	0.868556	1.89327	0.040885	1	0.745697	3889099	5.9183e+06	2.7666e+06	2307000	2.6317e+06	3.9681e+06	2907900	3.4008e+06	2.8827e+06	2.7478e+06	2.4554e+06	2.4117e+06	2512700	2.8028e+06	4.4088e+06	3.8768e+06
Q80U95	Q80U95	Ubiquitin-protein ligase E3C	Ube3c	sp|Q80U95|UBE3C_MOUSE Ubiquitin-protein ligase E3C OS=Mus musculus OX=10090 GN=Ube3c PE=1 SV=2	3	3	0.482677	1	1.75058	1	1	9.75855	0.544265	1	1.06795	0.992781	0.998995	1.00569	0.84945	0.992732	1.09533	0.864768	1	1.08534	0.403566	0.841936	0.918162	0.496128	0.868943	0.926611	0.922073	0.979604	0.990882	266590	234430	236410	254590	48387.2	251540	263740	304260	27901.3	248020	307860	257190	238450	267650	368510	408440
Q6DFW4	Q6DFW4	Nucleolar protein 58	Nop58	sp|Q6DFW4|NOP58_MOUSE Nucleolar protein 58 OS=Mus musculus OX=10090 GN=Nop58 PE=1 SV=1	21	21	0.874868	1	0.951852	1	1	0.927256	0.602473	1	1.05707	0.978945	0.997162	1.00785	0.262697	0.925435	1.19885	0.188119	1	1.22727	0.556535	0.911663	0.840681	0.495112	0.869649	0.821214	0.84997	0.977214	1.0237	39439008	20936004	35229996	33340012	23422998	35141008	39320980	28900014	36862016	37189984	30231002	38105012	32546980	33666008	32378014	31007014
O08582	O08582	GTP-binding protein 1	Gtpbp1	sp|O08582|GTPB1_MOUSE GTP-binding protein 1 OS=Mus musculus OX=10090 GN=Gtpbp1 PE=1 SV=2	4	4	0.367271	1	1.56299	1	0.933549	0.921525	0.0625006	1	2.03659	0.984573	0.996635	1.00967	0.202197	0.891581	0.581101	0.437882	1	0.770671	0.279515	0.804742	1.73752	0.487753	0.869677	1.31012	0.348911	1	1.32623	417140	922670	353730	284510	621370	386240	231650	508760	387460	550320	531770	362840	293850	183980	722280	361700
Q9R0Q6	Q9R0Q6	Actin-related protein 2/3 complex subunit 1A	Arpc1a	sp|Q9R0Q6|ARC1A_MOUSE Actin-related protein 2/3 complex subunit 1A OS=Mus musculus OX=10090 GN=Arpc1a PE=1 SV=1	6	6	0.179058	1	0.492511	1	1	0.80786	0.725786	1	1.2669	0.260163	1	0.630268	0.810542	0.998282	0.917156	0.731203	1	0.87435	0.401827	0.839047	0.687198	0.496058	0.869853	0.720842	0.909254	0.976347	0.953327	1.3602e+06	825400	1271200	3288500	2382001	1.5162e+06	2.4435e+06	989430	1.9086e+06	1.2423e+06	2.6084e+06	980120	2215201	607700	1.8817e+06	2.273e+06
Q8BMJ2	Q8BMJ2	Leucine--tRNA ligase, cytoplasmic	Lars	sp|Q8BMJ2|SYLC_MOUSE Leucine--tRNA ligase, cytoplasmic OS=Mus musculus OX=10090 GN=Lars PE=1 SV=2	7	7	0.731495	1	1.14711	1	1	0.909099	0.639894	1	0.94976	0.925379	0.985984	1.04759	0.595858	0.974604	0.856888	0.338146	1	0.782797	0.66526	0.955085	1.22255	0.49452	0.869982	1.33827	0.636954	0.954078	0.913535	590960	1.5705e+06	837440	851820	830380	578940	841410	1.0045e+06	866800	627590	797030	745790	720510	797340	606920	1.038e+06
P97427	P97427	Dihydropyrimidinase-related protein 1	Crmp1	sp|P97427|DPYL1_MOUSE Dihydropyrimidinase-related protein 1 OS=Mus musculus OX=10090 GN=Crmp1 PE=1 SV=1	8	5	0.927835	1	1.04404	1	0.845547	1.05647	0.0425397	1	0.697596	0.455111	0.975752	2.91007	0.35068	0.963175	2.68844	0.470916	1	2.06577	0.888633	0.989916	1.08244	0.493739	0.870097	1.40871	0.339741	1	0.76839	496400	1.5654e+06	927230	732730	885950	526580	896970	1.1435e+06	770850	543500	624210	722260	898699	895350	712930	791090
Q8R127	Q8R127	Saccharopine dehydrogenase-like oxidoreductase	Sccpdh	sp|Q8R127|SCPDL_MOUSE Saccharopine dehydrogenase-like oxidoreductase OS=Mus musculus OX=10090 GN=Sccpdh PE=1 SV=1	2	2	0.241819	1	3.26233	1	1	4.93296	0.295845	1	1.67847	0.339576	0.97076	2.57659	0.515297	0.96636	1.31519	0.625007	1	1.2392	0.396833	0.841902	1.9591	0.373895	0.800589	2.07925	0.725528	0.966384	0.942217	163740	1.0073e+06	155820	197090	62820.2	193950	195080	235450	42023.5	148140	241370	208400	71302.5	189920	225210	235320
Q61595;Q6ZQ12	Q61595	Kinectin	Ktn1	sp|Q61595|KTN1_MOUSE Kinectin OS=Mus musculus OX=10090 GN=Ktn1 PE=1 SV=1	58	58	0.0580299	1	3.17685	1	0.815434	0.675043	0.946635	1	1.05404	0.493868	0.956446	1.69917	0.40353	0.947083	1.70862	0.965479	1	1.03253	0.989788	1	0.994468	0.496004	0.870851	1.64564	0.409432	0.991828	0.604305	55463036	32877000	16274006	18512990	8.0609e+06	50752024	25320984	61607968	63610008	62953012	12328992	22511012	14727000	41153012	68853992	13885002
Q8C5L7	Q8C5L7	RNA-binding protein 34	Rbm34	sp|Q8C5L7|RBM34_MOUSE RNA-binding protein 34 OS=Mus musculus OX=10090 GN=Rbm34 PE=1 SV=2	8	8	0.238128	1	0.458971	1	1	0.93934	0.837871	1	0.928872	0.47572	0.965253	0.68946	0.503479	0.956558	0.772273	0.818458	1	0.901546	0.538175	0.905941	0.892768	0.492681	0.870931	0.764753	0.588503	0.954544	1.16739	1.1309e+06	816140	1.9038e+06	1.1038e+06	4.3643e+06	908190	1.1634e+06	1.1794e+06	1.1456e+06	926000	1.0395e+06	2.0596e+06	1.2211e+06	1.4979e+06	879700	2.7157e+06
E9Q7E2	E9Q7E2		Arid2	sp|E9Q7E2|ARID2_MOUSE AT-rich interactive domain-containing protein 2 OS=Mus musculus OX=10090 GN=Arid2 PE=1 SV=1	28	28	0.269253	1	1.46574	1	1	2.56462	0.525921	1	1.50753	0.080104	1	0.409862	0.0782324	0.736275	0.604101	0.196326	1	0.578834	0.228064	0.814984	0.678466	0.493589	0.870968	0.708083	0.895773	0.978995	0.958173	5490797	2953300	3.4282e+06	2214100	2.732e+06	6936703	5863698	5.1405e+06	2314301	10187996	3.9946e+06	4519599	2.1174e+06	6.7211e+06	14364997	7481104
Q640N1;Q9D2L5	Q640N1	Adipocyte enhancer-binding protein 1	Aebp1	sp|Q640N1|AEBP1_MOUSE Adipocyte enhancer-binding protein 1 OS=Mus musculus OX=10090 GN=Aebp1 PE=1 SV=1	22	22	0.69477	1	0.812995	1	1	1.45332	0.505968	1	1.10374	0.781826	0.980181	0.853481	0.462705	0.944742	1.30761	0.711634	1	1.13515	0.345461	0.821156	0.652702	0.4923	0.871001	0.751869	0.423684	0.979598	0.868106	10565999	4.1907e+06	11122007	10051000	4.905e+06	9112101	13152000	8841800	7.0149e+06	9118597	10250997	7.4161e+06	8544099	7.5251e+06	9197696	11935003
Q91ZA3	Q91ZA3	Propionyl-CoA carboxylase alpha chain, mitochondrial	Pcca	sp|Q91ZA3|PCCA_MOUSE Propionyl-CoA carboxylase alpha chain, mitochondrial OS=Mus musculus OX=10090 GN=Pcca PE=1 SV=2	3	3	0.275708	1	0.327011	1	1	5.15131	0.528061	1	0.56241	0.149375	1	0.22097	0.188157	0.900344	0.198191	0.201894	1	0.356576	0.93133	1	1.11494	0.491532	0.871291	0.619698	0.569399	0.949655	1.79916	40013	98597	58217.5	345370	352430	308640	30690.1	18875.4	10936.2	136570	164990	46210.8	77791.5	417510	207390	825410
P63260	P63260	Actin, cytoplasmic 2;Actin, cytoplasmic 2, N-terminally processed	Actg1	sp|P63260|ACTG_MOUSE Actin, cytoplasmic 2 OS=Mus musculus OX=10090 GN=Actg1 PE=1 SV=1	37	2	0.829784	1	0.721753	1	0.704509	0.519646	0.966037	1	1.04189	0.206243	1	2.92288	0.243642	0.92042	2.20392	0.0505864	0.826824	5.82278	0.751163	0.96572	1.32622	0.491847	0.871482	0.501973	0.254808	1	2.64201	34076008	8.3703e+06	172259952	8195801	9074904	4993498	16731011	24718008	24505986	26387002	96309032	14986004	65902036	15822999	9892002	5.976e+06
P46978	P46978	Dolichyl-diphosphooligosaccharide--protein glycosyltransferase subunit STT3A	Stt3a	sp|P46978|STT3A_MOUSE Dolichyl-diphosphooligosaccharide--protein glycosyltransferase subunit STT3A OS=Mus musculus OX=10090 GN=Stt3a PE=1 SV=1	8	7	0.303054	1	1.56906	1	0.906321	1.02279	0.787008	1	0.895479	0.102888	1	0.812176	0.0471437	0.613075	0.821935	0.167492	1	0.606132	0.679008	0.959537	0.988127	0.49129	0.872411	1.33993	0.352615	1	0.737445	3288700	3.462e+06	1.2403e+06	3.1241e+06	2566601	3.4849e+06	3435502	3.3259e+06	3338699	3.6811e+06	3.0413e+06	1.4264e+06	2.7825e+06	2.8421e+06	4659097	3.6846e+06
Q69ZS7	Q69ZS7	HBS1-like protein	Hbs1l	sp|Q69ZS7|HBS1L_MOUSE HBS1-like protein OS=Mus musculus OX=10090 GN=Hbs1l PE=1 SV=2	14	14	0.52014	1	0.477231	1	1	3.99165	0.314762	1	2.29996	0.398055	0.978473	0.395553	0.622007	0.972279	0.814298	0.887844	1	0.913055	0.47369	0.875155	0.48576	0.491281	0.873534	0.43322	0.844901	0.976731	1.12128	2.0241e+06	210410	3.2869e+06	968630	803190	1.7865e+06	1.4979e+06	906141	336570	4.1589e+06	974611	843360	491880	872130	3.0257e+06	1.5063e+06
CON__Q14533;CON__Q6NT21;CON__P78385	CON__Q14533;CON__Q6NT21;CON__P78385			;;	15	1	0.00170917	0.502	14.3144	1	1	0.556667	0.103351	1	0.27865	0.0195518	1	11.0223	0.278419	0.921953	1.85749	0.646535	1	0.754967	0.0281822	0.881571	5.93396	0.0185313	0.874783	14.5997	0.162356	1	0.406445	506220	309970	33360.3	29373.3	21626.6	125290	50268.6	47232.7	119920	12268.5	31554.7	51594.6	109820	86332.5	20386.1	30744.6
Q99MN9	Q99MN9	Propionyl-CoA carboxylase beta chain, mitochondrial	Pccb	sp|Q99MN9|PCCB_MOUSE Propionyl-CoA carboxylase beta chain, mitochondrial OS=Mus musculus OX=10090 GN=Pccb PE=1 SV=2	14	14	0.170469	1	0.625803	1	1	7.17055	0.023361	1	2.56089	0.0241962	1	0.03398	0.0170352	0.483355	0.081094	0.0248204	0.735667	0.109532	0.0439162	0.895	0.419019	0.0143309	0.875111	0.310229	0.269177	1	1.35068	280090	204370	363390	287700	534500	591020	764210	412150	79629	587340	991170	787930	344260	263440	4689303	23485014
Q7TMB8;Q5SQX6	Q7TMB8;Q5SQX6	Cytoplasmic FMR1-interacting protein 1;Cytoplasmic FMR1-interacting protein 2	Cyfip1;Cyfip2	sp|Q7TMB8|CYFP1_MOUSE Cytoplasmic FMR1-interacting protein 1 OS=Mus musculus OX=10090 GN=Cyfip1 PE=1 SV=1;sp|Q5SQX6|CYFP2_MOUSE Cytoplasmic FMR1-interacting protein 2 OS=Mus musculus OX=10090 GN=Cyfip2 PE=1 SV=2	10	10	0.596405	1	0.912643	1	1	0.822679	0.850718	1	0.955613	0.123892	1	0.532087	0.0976281	0.736	0.577353	0.112508	0.940141	0.605819	0.694231	0.951837	0.921598	0.500775	0.875226	0.878294	0.79286	0.974755	1.0493	592230	467800	532050	701880	513700	465680	725530	551390	694230	584980	499560	736510	501230	784640	1434600	1.0071e+06
P62911	P62911	60S ribosomal protein L32	Rpl32	sp|P62911|RL32_MOUSE 60S ribosomal protein L32 OS=Mus musculus OX=10090 GN=Rpl32 PE=1 SV=2	7	7	0.017468	0.902815	4.51526	1	0.716695	0.575058	0.783429	1	0.798677	0.406701	0.979285	3.81506	0.38529	0.956073	2.87998	0.627569	1	1.88863	0.429542	0.864401	1.32468	0.422916	0.837953	2.02002	0.523682	0.956718	0.655777	12396003	7696202	1.5324e+06	2.1399e+06	3086901	10866001	5810397	6.3493e+06	12821998	14519003	3670198	2.1215e+06	7.1054e+06	5158401	10462994	5096497
Q60715	Q60715	Prolyl 4-hydroxylase subunit alpha-1	P4ha1	sp|Q60715|P4HA1_MOUSE Prolyl 4-hydroxylase subunit alpha-1 OS=Mus musculus OX=10090 GN=P4ha1 PE=1 SV=2	5	5	0.0860193	1	0.689938	1	0.826275	1.12566	0.410257	1	0.490837	0.930339	0.98762	1.10638	0.861774	0.98823	1.16862	0.689403	1	0.657885	0.83262	0.979631	0.946744	0.500465	0.876101	1.68173	0.355033	1	0.56296	432810	548240	846940	653190	636180	404040	715760	470990	457080	575020	407060	103823	903330	385510	1.0545e+06	950190
Q8BHI7	Q8BHI7	Elongation of very long chain fatty acids protein 5	Elovl5	sp|Q8BHI7|ELOV5_MOUSE Elongation of very long chain fatty acids protein 5 OS=Mus musculus OX=10090 GN=Elovl5 PE=1 SV=1	2	2	0.463545	1	1.9042	1	1	11.1193	0.95851	1	0.94734	0.426207	0.982891	0.721062	0.358098	0.963285	0.775734	0.231542	1	0.374066	0.715092	0.958089	0.929523	0.502265	0.876323	1.92763	0.328671	1	0.482209	214160	134470	109931	215510	29875.9	195200	185050	168460	16418.9	239350	111032	25673.7	50792.8	170020	309710	289090
Q6A0A9	Q6A0A9	Constitutive coactivator of PPAR-gamma-like protein 1	FAM120A	sp|Q6A0A9|F120A_MOUSE Constitutive coactivator of PPAR-gamma-like protein 1 OS=Mus musculus OX=10090 GN=FAM120A PE=1 SV=2	2	2	0.936039	1	1.01408	1	1	4.26372	0.978221	0.99776	1.03015	0.636234	0.965675	1.47121	0.539541	0.967086	1.46561	0.794846	1	0.788363	0.939381	1	1.00382	0.504235	0.879329	1.86615	0.386768	0.990828	0.537909	209660	194790	249110	194490	163350	199260	192670	212530	47216.7	155080	31323.5	261430	226110	48872.7	218570	268170
P06745;CON__Q3ZBD7	P06745;CON__Q3ZBD7	Glucose-6-phosphate isomerase	Gpi	sp|P06745|G6PI_MOUSE Glucose-6-phosphate isomerase OS=Mus musculus OX=10090 GN=Gpi PE=1 SV=4;	4	4	0.727723	1	1.98636	1	1	0.595337	0.576795	1	1.31019	0.419192	0.974333	5.02363	0.133524	0.793514	0.541998	0.542707	1	1.3594	0.276586	0.800825	9.26872	0.50502	0.879461	3.69548	0.0514348	1	2.50812	29971.4	2.6997e+06	134387	62746	348270	28003.2	31231.7	33050	51550	43039	135400	78260.3	53519	64492.3	38092	44441
Q9CY58	Q9CY58	Plasminogen activator inhibitor 1 RNA-binding protein	Serbp1	sp|Q9CY58|PAIRB_MOUSE Plasminogen activator inhibitor 1 RNA-binding protein OS=Mus musculus OX=10090 GN=Serbp1 PE=1 SV=2	3	3	0.779688	1	0.589157	1	1	3.19503	0.334749	1	2.558	0.323364	0.981396	4.71038	0.620069	0.972637	1.18528	0.488846	1	1.5954	0.359374	0.822806	3.97407	0.508617	0.882568	2.95249	0.627087	0.950825	1.34601	37354	1.109e+06	1.666e+06	70077	353150	40776	48731	67606	16029.7	23914	147398	92938.8	47204	15385.6	24689	55977
Q61164;A2APF3	Q61164	Transcriptional repressor CTCF	Ctcf	sp|Q61164|CTCF_MOUSE Transcriptional repressor CTCF OS=Mus musculus OX=10090 GN=Ctcf PE=1 SV=2	21	21	0.037743	1	1.97774	1	0.81467	0.906235	0.720197	1	0.846965	0.205195	1	2.86342	0.133283	0.802057	2.83524	0.173595	1	2.38678	0.978066	1	1.00994	0.508213	0.882742	1.1997	0.591584	0.951325	0.841826	7.5349e+06	10059002	4574302	5.3257e+06	3501399	6.6371e+06	6893296	14001005	9512195	10080996	5.76e+06	6.5812e+06	5.276e+06	13914000	8095702	1.5872e+06
CON__Q86YZ3	CON__Q86YZ3				12	12	0.254732	1	0.451186	1	1	7.70482	0.816902	1	0.833318	0.562873	0.969153	1.50701	0.0927227	0.729484	3.1626	0.268849	1	2.59135	0.0578093	0.886847	0.476509	0.507827	0.882826	0.581552	0.752465	0.963849	0.819375	7.0083e+06	6185297	6795103	14793993	30910992	12299004	10742005	19965992	1.7933e+06	5107802	33253994	8543105	14048992	13137993	4.7213e+06	9769094
Q922F4;CON__ENSEMBL:ENSBTAP00000025008;A2AQ07	Q922F4	Tubulin beta-6 chain	Tubb6	sp|Q922F4|TBB6_MOUSE Tubulin beta-6 chain OS=Mus musculus OX=10090 GN=Tubb6 PE=1 SV=1	17	4	0.680741	1	1.06881	1	1	1.33303	0.474878	1	0.863321	0.826638	0.98631	1.2437	0.7639	0.993605	1.25718	0.869643	1	1.13301	0.92234	1	0.989282	0.507703	0.883342	1.0977	0.450264	0.967658	0.901232	873011	872790	1.0049e+06	797800	679480	793110	1.0291e+06	841670	661920	749650	698810	959900	772920	1.0977e+06	1.3406e+06	1.5098e+06
Q9ET30	Q9ET30	Transmembrane 9 superfamily member 3	Tm9sf3	sp|Q9ET30|TM9S3_MOUSE Transmembrane 9 superfamily member 3 OS=Mus musculus OX=10090 GN=Tm9sf3 PE=1 SV=1	5	5	0.176671	1	1.86124	1	1	1.74337	0.554539	1	1.15597	0.489321	0.95507	2.16551	0.501766	0.958678	1.73092	0.500154	1	1.7364	0.494371	0.88745	1.25107	0.507408	0.883648	1.24713	0.985123	0.996835	1.00317	455480	897049	401100	234870	429970	597500	537890	415000	293070	408900	544770	604460	358680	548110	842020	427770
P97379	P97379	Ras GTPase-activating protein-binding protein 2	G3bp2	sp|P97379|G3BP2_MOUSE Ras GTPase-activating protein-binding protein 2 OS=Mus musculus OX=10090 GN=G3bp2 PE=1 SV=2	1	1	0.847204	1	0.872218	1	0.839024	1.45889	0.089015	1	0.690704	0.113741	1	4.17931	0.0473543	0.597101	4.12399	0.134738	0.982024	2.59195	0.677181	0.959413	1.01342	0.0301633	0.884686	1.61242	0.00845933	0.857231	0.628506	160160	153290	437780	76361	173420	160460	151640	151900	105980	89452	117300	87453.9	125380	157870	54963	13902.3
Q99L28	Q99L28	Probable ribosome biogenesis protein RLP24	Rsl24d1	sp|Q99L28|RLP24_MOUSE Probable ribosome biogenesis protein RLP24 OS=Mus musculus OX=10090 GN=Rsl24d1 PE=2 SV=1	2	2	0.935611	1	0.941711	1	1	0.931214	0.505858	1	1.28952	0.330852	0.975164	1.46547	0.351314	0.963045	1.15951	0.565305	1	1.11812	0.534135	0.90086	1.26387	0.510497	0.885355	1.31066	0.852248	0.978252	0.964304	256390	583650	892820	173920	446390	354900	250810	322120	328680	395090	238370	273000	331200	158170	280540	219110
CON__REFSEQ:XP_001252647	CON__REFSEQ:XP_001252647				6	2	0.413612	1	3.95181	1	1	5.64593	0.809814	1	1.41248	0.417506	0.976082	1.64978	0.211131	0.901683	1.97318	0.854325	1	0.828454	0.579875	0.926722	0.836099	0.585032	0.919987	1.99139	0.387717	0.984539	0.419856	311460	409070	57673.9	16850.6	758260	314560	387640	638110	75614.9	388160	471130	31490.4	50917.2	316270	357580	292370
Q9D937	Q9D937	Uncharacterized protein C11orf98 homolog		sp|Q9D937|CK098_MOUSE Uncharacterized protein C11orf98 homolog OS=Mus musculus OX=10090 PE=1 SV=1	7	7	0.0718936	1	2.30085	1	1	0.516543	0.665502	1	0.798293	0.159344	1	3.35447	0.113099	0.782411	2.7737	0.387995	1	1.70823	0.555075	0.915704	1.20938	0.199079	0.719746	1.96372	0.204392	1	0.615865	12792993	7465602	5089501	5060703	2.9751e+06	9004500	5.9096e+06	9916200	15644009	6557196	2.8556e+06	6582698	4.1334e+06	9402604	6.8781e+06	2.7329e+06
CON__Q7Z794	CON__Q7Z794				20	13	0.504211	1	3.51393	1	1	1.13113	0.122145	1	0.0503299	0.328849	0.980368	2.668	0.137564	0.804352	3.67738	0.949628	1	1.08003	0.43732	0.867958	0.725517	0.512651	0.886077	2.47031	0.279655	1	0.293694	1.8159e+06	1.4159e+06	45222.6	549370	3.8246e+06	3.6157e+06	2.0824e+06	1.4338e+06	1953899	301930	4235999	213830	32451980	5.1254e+06	2.1452e+06	399020
Q6IRU2	Q6IRU2	Tropomyosin alpha-4 chain	Tpm4	sp|Q6IRU2|TPM4_MOUSE Tropomyosin alpha-4 chain OS=Mus musculus OX=10090 GN=Tpm4 PE=1 SV=3	13	11	0.0891534	1	0.392856	1	1	0.9512	0.682896	1	1.56201	0.58453	0.974217	0.658162	0.494217	0.959629	0.546914	0.802165	1	1.24622	0.838348	0.977732	1.20341	0.513249	0.886284	0.528125	0.412143	0.985678	2.27864	2.9967e+06	1.7083e+06	8.0345e+06	6615703	3.594e+06	2.1321e+06	5178401	601960	1.9766e+06	1.1704e+06	8261695	8.132e+06	5.5661e+06	1.3515e+06	1271600	6590901
[truncated: 519 more rows]
[truncated: 5 more columns]

## Sheet: Replicate #1
Protein IDs	Majority protein IDs	Protein names	Gene names	Fasta headers	Peptides	Unique peptides	Ratio WT_MS/ AWT_MS	Ratio MA_MS/ AMA_MS	Ratio MC_MS/ AMC_MS	Ratio WT_MS/ No_Probe	Ratio MA_MS/ No_Probe	Ratio MC_MS/ No_Probe	Ratio WT_MS/ MA_MS	Ratio WT_MS/ MC_MS	Ratio MC_MS/ MA_MS	Intensity: 1_WT_MS	Intensity: 1_AWT_MS	Intensity: 1_MA_MS	Intensity: 1_MC_MS	Intensity: 1_No_Probe	Sequence coverage [%]	Mol. weight [kDa]	Q-value	Score
[truncated: 1,305 more rows]

[truncated: 2 more sheets: Replicate #2, Replicate #3]
