# Supplementary material for: Uncovering deeply conserved motif combinations in rapidly evolving noncoding sequences
Source: Genome Biol. 2021 Jan 11;22:29. doi: 10.1186/s13059-020-02247-1 (PMC7798263; doi:10.1186/s13059-020-02247-1)
Supplement: Supplementary file 3 — Additional file 3. LncLOOM output results for NORAD sequences from nine mammals. [file 13059_2020_2247_MOESM3_ESM.gz]

Archive with 18 entries (16 files):
- AdditionalFile3
- AdditionalFile3/LOOM_HUMAN.bed
- AdditionalFile3/lncLOOM_Results.txt
- AdditionalFile3/._.DS_Store
- AdditionalFile3/.DS_Store
- AdditionalFile3/Html_Files
- AdditionalFile3/NORAD_RESULTS.html
- AdditionalFile3/Html_Files/Modules.html
- AdditionalFile3/Html_Files/kmers_in_seqs_level.html
- AdditionalFile3/Html_Files/kmers_in_blocks.html
- AdditionalFile3/Html_Files/kmers_in_blocks_level.html
- AdditionalFile3/Html_Files/miRNA_Matches.html
- AdditionalFile3/Html_Files/kmers_in_blocks_layer_conservation.html
- AdditionalFile3/Html_Files/kmers_in_seqs.html
- AdditionalFile3/Html_Files/kmers_in_seqs_level_graded.html
- AdditionalFile3/Html_Files/kmers_in_seqs_graded.html
- AdditionalFile3/Html_Files/eCLIP_results_BLAT.html
- AdditionalFile3/Html_Files/kmers_in_seqs_layer_conservation.html
