# Supplementary material for: Uncovering deeply conserved motif combinations in rapidly evolving noncoding sequences
Source: Genome Biol. 2021 Jan 11;22:29. doi: 10.1186/s13059-020-02247-1 (PMC7798263; doi:10.1186/s13059-020-02247-1)
Supplement: Supplementary file 3 — Additional file 3. LncLOOM output results for NORAD sequences from nine mammals. [file 13059_2020_2247_MOESM3_ESM.gz › AdditionalFile3/LOOM_HUMAN.bed]

browser position chr20:34638918-34638932
track name="NORAD_CR" description="LncLOOM Conserved Motifs" useScore="1" color="100,50,0" visibility="1" maxItems="606"
chr20	34638918	34638932	GGCACTTCCGGTAC	111	-	34638918	34638932
chr20	34638920	34638932	GGCACTTCCGGT	222	-	34638920	34638932
chr20	34638921	34638929	ACTTCCGG	777	-	34638921	34638929
chr20	34638907	34638916	CTCCTCTCT	111	-	34638907	34638916
chr20	34638908	34638916	CTCCTCTC	444	-	34638908	34638916
chr20	34638900	34638906	GCCAGC	444	-	34638900	34638906
chr20	34638872	34638899	CAGAGAACTGCCAAGTCAGTTCCGGTC	111	-	34638872	34638899
chr20	34638874	34638898	AGAGAACTGCCAAGTCAGTTCCGG	333	-	34638874	34638898
chr20	34638885	34638898	AGAGAACTGCCAA	666	-	34638885	34638898
chr20	34638892	34638898	AGAGAA	777	-	34638892	34638898
chr20	34638885	34638891	TGCCAA	888	-	34638885	34638891
chr20	34638874	34638884	TCAGTTCCGG	888	-	34638874	34638884
chr20	34638863	34638871	GGCAGAGA	111	-	34638863	34638871
chr20	34638842	34638862	CGCGGAGAGACGCAGAACGC	111	-	34638842	34638862
chr20	34638831	34638837	GCTCCT	111	-	34638831	34638837
chr20	34638805	34638830	CAGGGCCCTCCAGGCCCTCCGGCCC	111	-	34638805	34638830
chr20	34638806	34638828	GGGCCCTCCAGGCCCTCCGGCC	444	-	34638806	34638828
chr20	34638808	34638818	GGCCCTCCGG	666	-	34638808	34638818
chr20	34638810	34638818	GGCCCTCC	777	-	34638810	34638818
chr20	34638811	34638817	GCCCTC	888	-	34638811	34638817
chr20	34638760	34638804	GGGCCGGCGGGTGAACTGGGGGGCCCCGGGACAGGCCGAGCCCT	111	-	34638760	34638804
chr20	34638797	34638803	GGCCGG	222	-	34638797	34638803
chr20	34638778	34638796	GGGTGAACTGGGGGGCCC	222	-	34638778	34638796
chr20	34638778	34638795	GGTGAACTGGGGGGCCC	555	-	34638778	34638795
chr20	34638778	34638787	GGGGGGCCC	666	-	34638778	34638787
chr20	34638778	34638784	GGGCCC	777	-	34638778	34638784
chr20	34638746	34638754	TGCAGATA	111	-	34638746	34638754
chr20	34638748	34638754	TGCAGA	333	-	34638748	34638754
chr20	34638730	34638745	CGGAGGCCTCTGCTG	111	-	34638730	34638745
chr20	34638734	34638741	GGCCTCT	222	-	34638734	34638741
chr20	34638708	34638729	GGCTGCCCACTGGCTGTGCCC	111	-	34638708	34638729
chr20	34638718	34638729	GGCTGCCCACT	222	-	34638718	34638729
chr20	34638662	34638688	CCTTGAAGCCGCAGCGAACCTCTCTT	111	-	34638662	34638688
chr20	34638678	34638684	GAAGCC	333	-	34638678	34638684
chr20	34638641	34638661	CCCACCCCACCTCGGTGACT	111	-	34638641	34638661
chr20	34638632	34638640	ATGGCGGC	888	-	34638632	34638640
chr20	34638608	34638625	TCTCCCAGCCCGGACCC	111	-	34638608	34638625
chr20	34638601	34638607	GCCGGC	222	-	34638601	34638607
chr20	34638587	34638599	CCGGGTCTCCCG	111	-	34638587	34638599
chr20	34638589	34638598	CGGGTCTCC	222	-	34638589	34638598
chr20	34638577	34638586	CCCAAGCCT	111	-	34638577	34638586
chr20	34638541	34638575	ACGAAACCCCCGCAGAGCCGCCGGGACGCAGCGC	111	-	34638541	34638575
chr20	34638533	34638540	TTTGGGC	111	-	34638533	34638540
chr20	34638519	34638527	GGGCGTGG	111	-	34638519	34638527
chr20	34638507	34638518	GGGCCGGGAAG	111	-	34638507	34638518
chr20	34638498	34638506	ATGGCGGC	888	-	34638498	34638506
chr20	34638468	34638497	GCTCGAACGCCGCGCGGCGGAGGCCATTA	111	-	34638468	34638497
chr20	34638461	34638467	GGCGTG	111	-	34638461	34638467
chr20	34638431	34638452	GGAAGGCGGCCTAGGGACGCA	111	-	34638431	34638452
chr20	34638419	34638430	GCAGGCTCGGC	111	-	34638419	34638430
chr20	34638419	34638426	GCTCGGC	222	-	34638419	34638426
chr20	34638408	34638418	GCCTCTTTAG	111	-	34638408	34638418
chr20	34638352	34638407	CCACGGAGCCGCGCAGATCCGGTTCCCGGGTGACCACTCTGTCGCCATTGGGCGA	111	-	34638352	34638407
chr20	34638368	34638377	TGACCACTC	222	-	34638368	34638377
chr20	34638377	34638383	CCCGGG	333	-	34638377	34638383
chr20	34638313	34638351	ACCTACCTAGTCCTGACGACAACGGACAAAGGCCTTAA	111	-	34638313	34638351
chr20	34638345	34638351	ACCTAC	222	-	34638345	34638351
chr20	34638304	34638312	GGGCCTGG	111	-	34638304	34638312
chr20	34638291	34638303	AGGTGAGCGAAG	222	-	34638291	34638303
chr20	34638294	34638303	AGGTGAGCG	333	-	34638294	34638303
chr20	34638267	34638290	CCCGAACGACGACGGGTGGAACG	111	-	34638267	34638290
chr20	34638268	34638281	CGACGGGTGGAAC	333	-	34638268	34638281
chr20	34638268	34638278	CGGGTGGAAC	666	-	34638268	34638278
chr20	34638269	34638275	GTGGAA	777	-	34638269	34638275
chr20	34638250	34638266	TTAGCGGCCATCGGGC	111	-	34638250	34638266
chr20	34638239	34638249	GTTGGTCTTC	222	-	34638239	34638249
chr20	34638224	34638238	TTCTACCAGACTTT	111	-	34638224	34638238
chr20	34638232	34638238	TTCTAC	555	-	34638232	34638238
chr20	34638165	34638223	CTGTCGGAAGAGAGAAATGGTAGAATGACAGGCCACGTTTGGCCCGTTGGAAATGCCC	111	-	34638165	34638223
chr20	34638212	34638223	CTGTCGGAAGA	222	-	34638212	34638223
chr20	34638179	34638188	CGTTTGGCC	222	-	34638179	34638188
chr20	34638212	34638222	TGTCGGAAGA	444	-	34638212	34638222
chr20	34638203	34638210	GAAATGG	555	-	34638203	34638210
chr20	34638138	34638164	CCACCCTCTGGGAAGATTTACTGGCC	111	-	34638138	34638164
chr20	34638157	34638164	CCACCCT	222	-	34638157	34638164
chr20	34638138	34638156	TGGGAAGATTTACTGGCC	444	-	34638138	34638156
chr20	34638144	34638156	TGGGAAGATTTA	777	-	34638144	34638156
chr20	34638148	34638155	GGGAAGA	888	-	34638148	34638155
chr20	34638046	34638133	TGGAAGGCCTGTGTATATAATATGAAAAAGCTGCTCTCAACTCCACCCCAACCTTTTAATAGAAAACATTTGTCACATCTAGCCCTT	111	-	34638046	34638133
chr20	34638091	34638131	GAAGGCCTGTGTATATAATATGAAAAAGCTGCTCTCAACT	222	-	34638091	34638131
chr20	34638076	34638088	CCCCAACCTTTT	222	-	34638076	34638088
chr20	34638051	34638060	CACATCTAG	222	-	34638051	34638060
chr20	34638091	34638130	AAGGCCTGTGTATATAATATGAAAAAGCTGCTCTCAACT	555	-	34638091	34638130
chr20	34638091	34638097	TCAACT	666	-	34638091	34638097
chr20	34638077	34638088	CCCCAACCTTT	666	-	34638077	34638088
chr20	34638051	34638059	ACATCTAG	666	-	34638051	34638059
chr20	34638098	34638130	AAGGCCTGTGTATATAATATGAAAAAGCTGCT	777	-	34638098	34638130
chr20	34638066	34638073	AGAAAAC	777	-	34638066	34638073
chr20	34638098	34638126	CCTGTGTATATAATATGAAAAAGCTGCT	888	-	34638098	34638126
chr20	34638077	34638085	CAACCTTT	888	-	34638077	34638085
chr20	34638013	34638045	TAGATGGAAAGAGGTTGCCGACGTATGATAAA	111	-	34638013	34638045
chr20	34638023	34638038	AAAGAGGTTGCCGAC	333	-	34638023	34638038
chr20	34638023	34638037	AAGAGGTTGCCGAC	555	-	34638023	34638037
chr20	34638023	34638029	GCCGAC	666	-	34638023	34638029
chr20	34638039	34638045	TAGATG	777	-	34638039	34638045
chr20	34638030	34638037	AAGAGGT	777	-	34638030	34638037
chr20	34638013	34638022	TATGATAAA	777	-	34638013	34638022
chr20	34638030	34638036	AGAGGT	888	-	34638030	34638036
chr20	34637998	34638012	TAGAGTTAGAAAGT	111	-	34637998	34638012
chr20	34638000	34638012	TAGAGTTAGAAA	222	-	34638000	34638012
chr20	34638000	34638009	AGTTAGAAA	666	-	34638000	34638009
chr20	34638003	34638009	AGTTAG	777	-	34638003	34638009
chr20	34637949	34637997	ACACATCTTGTAAATTCTCATTTGTTTAAAAGAAATCATAGAAAATAC	111	-	34637949	34637997
chr20	34637953	34637965	AAATCATAGAAA	222	-	34637953	34637965
chr20	34637970	34637977	TTTGTTT	444	-	34637970	34637977
chr20	34637953	34637960	ATAGAAA	444	-	34637953	34637960
chr20	34637982	34637992	TCTTGTAAAT	555	-	34637982	34637992
chr20	34637984	34637990	TTGTAA	666	-	34637984	34637990
chr20	34637920	34637948	TGTCTTCTGGAGATGACTTTTGGAAATG	111	-	34637920	34637948
chr20	34637920	34637932	CTTTTGGAAATG	222	-	34637920	34637932
chr20	34637920	34637928	TGGAAATG	777	-	34637920	34637928
chr20	34637920	34637926	GAAATG	888	-	34637920	34637926
chr20	34637912	34637919	AGTTGTT	111	-	34637912	34637919
chr20	34637882	34637911	AGACGGCCTCTGGAAGCGATACGTCCACG	111	-	34637882	34637911
chr20	34637892	34637899	GAAGCGA	222	-	34637892	34637899
chr20	34637845	34637878	TTAAGTGGGTTAGATGACATGGAGCTGGAAGAC	111	-	34637845	34637878
chr20	34637857	34637863	GACATG	222	-	34637857	34637863
chr20	34637868	34637875	AGTGGGT	555	-	34637868	34637875
chr20	34637846	34637852	GGAAGA	555	-	34637846	34637852
chr20	34637868	34637874	GTGGGT	666	-	34637868	34637874
chr20	34637833	34637844	TGAGAAGGAAG	111	-	34637833	34637844
chr20	34637735	34637830	AGAAGGTTCTATGCTAGACTGGTCATATTTAGAAGACATTTTCATATTCTATCCATTGTTTTGTGTGCATTTTATTCCTCACTACTGTGTATATA	111	-	34637735	34637830
chr20	34637820	34637830	AGAAGGTTCT	222	-	34637820	34637830
chr20	34637786	34637802	TTAGAAGACATTTTCA	222	-	34637786	34637802
chr20	34637769	34637778	CCATTGTTT	222	-	34637769	34637778
chr20	34637750	34637769	TGTGTGCATTTTATTCCTC	222	-	34637750	34637769
chr20	34637735	34637750	ACTACTGTGTATATA	222	-	34637735	34637750
chr20	34637803	34637815	AGACTGGTCATA	444	-	34637803	34637815
chr20	34637735	34637743	TGTATATA	888	-	34637735	34637743
chr20	34637789	34637802	TTAGAAGACATTT	555	-	34637789	34637802
chr20	34637757	34637769	TGTGTGCATTTT	555	-	34637757	34637769
chr20	34637735	34637741	TATATA	555	-	34637735	34637741
chr20	34637803	34637809	GTCATA	666	-	34637803	34637809
chr20	34637794	34637802	TTAGAAGA	666	-	34637794	34637802
chr20	34637750	34637756	TTCCTC	666	-	34637750	34637756
chr20	34637794	34637801	TAGAAGA	777	-	34637794	34637801
chr20	34637794	34637800	AGAAGA	888	-	34637794	34637800
chr20	34637711	34637734	TTGACAATGCTAAGCTTTTTTGA	111	-	34637711	34637734
chr20	34637720	34637734	TTGACAATGCTAAG	222	-	34637720	34637734
chr20	34637704	34637710	ATGTCT	111	-	34637704	34637710
chr20	34637675	34637703	TTCTTTTTAGATGTTCTGAAGTGCCTGA	111	-	34637675	34637703
chr20	34637675	34637696	TAGATGTTCTGAAGTGCCTGA	444	-	34637675	34637696
chr20	34637675	34637690	TTCTGAAGTGCCTGA	666	-	34637675	34637690
chr20	34637675	34637685	AAGTGCCTGA	777	-	34637675	34637685
chr20	34637676	34637685	AAGTGCCTG	888	-	34637676	34637685
chr20	34637649	34637675	TATGTTAAAATTAGAGGTAGCAAAAT	111	-	34637649	34637675
chr20	34637655	34637664	TAGAGGTAG	222	-	34637655	34637664
chr20	34637665	34637674	ATGTTAAAA	555	-	34637665	34637674
chr20	34637655	34637662	GAGGTAG	555	-	34637655	34637662
chr20	34637665	34637673	TGTTAAAA	666	-	34637665	34637673
chr20	34637665	34637672	GTTAAAA	777	-	34637665	34637672
chr20	34637634	34637648	ACATTTTGTAAATA	444	-	34637634	34637648
chr20	34637639	34637645	TTTTGT	555	-	34637639	34637645
chr20	34637608	34637633	CTTTTTGTTACAATTCATAGGAAAT	111	-	34637608	34637633
chr20	34637608	34637621	ATTCATAGGAAAT	222	-	34637608	34637621
chr20	34637614	34637621	ATTCATA	444	-	34637614	34637621
chr20	34637544	34637601	GGGGGGAATGGCCAAATCACCTGTTGAGTAATACTCATTGTGTTTGTGCAGTGGTTC	111	-	34637544	34637601
chr20	34637585	34637599	GGGGAATGGCCAAA	222	-	34637585	34637599
chr20	34637551	34637566	CATTGTGTTTGTGCA	222	-	34637551	34637566
chr20	34637544	34637550	TGGTTC	222	-	34637544	34637550
chr20	34637587	34637593	TGGCCA	555	-	34637587	34637593
chr20	34637551	34637559	TTTGTGCA	666	-	34637551	34637559
chr20	34637551	34637558	TTGTGCA	777	-	34637551	34637558
chr20	34637552	34637558	TTGTGC	888	-	34637552	34637558
chr20	34637509	34637539	AGGAGAGAGGAGGGGGAGGTGCAGAGAGCT	111	-	34637509	34637539
chr20	34637532	34637538	GGAGAG	444	-	34637532	34637538
chr20	34637499	34637508	TATGCCATC	111	-	34637499	34637508
chr20	34637468	34637492	CAGCGAGGCAAGATGAATCATTAT	111	-	34637468	34637492
chr20	34637343	34637467	TCTGTGCATTTTGTTTTACTTATCTGTGTATATAGTGTACATAAAGGACAGACGAGTCCTAATTGACAACATCTAGTCTTTCTGGATGTTAAAGAGGTTGCCAGTGTATGACAAAAGTAGAGTT	111	-	34637343	34637467
chr20	34637445	34637463	TGCATTTTGTTTTACTTA	222	-	34637445	34637463
chr20	34637428	34637444	CTGTGTATATAGTGTA	222	-	34637428	34637444
chr20	34637451	34637463	TGCATTTTGTTT	333	-	34637451	34637463
chr20	34637451	34637459	TTTTGTTT	444	-	34637451	34637459
chr20	34637386	34637401	CAACATCTAGTCTTT	444	-	34637386	34637401
chr20	34637351	34637383	GATGTTAAAGAGGTTGCCAGTGTATGACAAAA	444	-	34637351	34637383
chr20	34637428	34637438	ATATAGTGTA	555	-	34637428	34637438
chr20	34637403	34637414	GAGTCCTAATT	555	-	34637403	34637414
chr20	34637393	34637401	CAACATCT	555	-	34637393	34637401
chr20	34637356	34637383	GATGTTAAAGAGGTTGCCAGTGTATGA	555	-	34637356	34637383
chr20	34637429	34637435	TAGTGT	666	-	34637429	34637435
chr20	34637403	34637412	GTCCTAATT	666	-	34637403	34637412
chr20	34637393	34637399	ACATCT	666	-	34637393	34637399
chr20	34637356	34637377	AAAGAGGTTGCCAGTGTATGA	666	-	34637356	34637377
chr20	34637377	34637383	GATGTT	888	-	34637377	34637383
chr20	34637364	34637377	AAAGAGGTTGCCA	888	-	34637364	34637377
chr20	34637213	34637341	TAAACTAATATATTTTGTACATTTTGTTTTACAAGTCCTAGGAAAGATTGTCTTCTGAAAATTTGATGTCTTCTGGGTTGATGGAGATGGGAAGGGTTCTAGGCCAGAATGTTCACATTTGGAAGACT	111	-	34637213	34637341
chr20	34637330	34637341	TAAACTAATAT	222	-	34637330	34637341
chr20	34637278	34637298	AAGATTGTCTTCTGAAAATT	222	-	34637278	34637298
chr20	34637254	34637260	TGGAGA	222	-	34637254	34637260
chr20	34637227	34637236	AGAATGTTC	444	-	34637227	34637236
chr20	34637314	34637329	TTTTGTACATTTTGT	444	-	34637314	34637329
chr20	34637287	34637298	AAGATTGTCTT	444	-	34637287	34637298
chr20	34637278	34637284	AAAATT	444	-	34637278	34637284
chr20	34637314	34637324	TACATTTTGT	666	-	34637314	34637324
chr20	34637214	34637220	GAAGAC	666	-	34637214	34637220
chr20	34637314	34637321	ATTTTGT	888	-	34637314	34637321
chr20	34637199	34637208	AAATTATAA	111	-	34637199	34637208
chr20	34637199	34637206	ATTATAA	222	-	34637199	34637206
chr20	34637163	34637196	TTGTTACATGTTTGCAGTTTATTCAAGACTGCT	111	-	34637163	34637196
chr20	34637163	34637184	TGCAGTTTATTCAAGACTGCT	222	-	34637163	34637184
chr20	34637163	34637183	GCAGTTTATTCAAGACTGCT	444	-	34637163	34637183
chr20	34637188	34637195	TGTTACA	555	-	34637188	34637195
chr20	34637173	34637183	GCAGTTTATT	555	-	34637173	34637183
chr20	34637163	34637171	AGACTGCT	555	-	34637163	34637171
chr20	34637095	34637151	GACAAATTAACTCCTTACTTGAAACATCTAGTCTATCTAGATGTTTAGAAGTGCCC	111	-	34637095	34637151
chr20	34637117	34637130	AAACATCTAGTCT	222	-	34637117	34637130
chr20	34637095	34637116	TCTAGATGTTTAGAAGTGCCC	222	-	34637095	34637116
chr20	34637120	34637130	AAACATCTAG	777	-	34637120	34637130
chr20	34637134	34637140	TCCTTA	888	-	34637134	34637140
chr20	34637122	34637130	AAACATCT	888	-	34637122	34637130
chr20	34637095	34637115	CTAGATGTTTAGAAGTGCCC	888	-	34637095	34637115
chr20	34637078	34637094	ATGTATGTTAAATGTA	111	-	34637078	34637094
chr20	34637078	34637092	GTATGTTAAATGTA	555	-	34637078	34637092
chr20	34637082	34637092	GTATGTTAAA	888	-	34637082	34637092
chr20	34637024	34637077	AGGTAGTAAAATACCACTTTGTAAATATCTTTTTGCTAAAATTCATAGGAAAT	111	-	34637024	34637077
chr20	34637064	34637077	AGGTAGTAAAATA	222	-	34637064	34637077
chr20	34637024	34637058	TGTAAATATCTTTTTGCTAAAATTCATAGGAAAT	222	-	34637024	34637058
chr20	34637026	34637039	AAATTCATAGGAA	333	-	34637026	34637039
chr20	34637040	34637049	CTTTTTGCT	444	-	34637040	34637049
chr20	34637070	34637077	AGGTAGT	555	-	34637070	34637077
chr20	34637050	34637058	TGTAAATA	888	-	34637050	34637058
chr20	34636991	34637023	CTTTTGGAAATTGAATTGTGAAGCCACCTTTG	111	-	34636991	34637023
chr20	34637004	34637011	GAATTGT	222	-	34637004	34637011
chr20	34636994	34637000	CCACCT	222	-	34636994	34637000
chr20	34636958	34636987	CAGTATAGTAATGTCTATACTTGTTCAAT	111	-	34636958	34636987
chr20	34636944	34636957	GTTTAGAGGAGGT	111	-	34636944	34636957
chr20	34636944	34636952	GAGGAGGT	444	-	34636944	34636952
chr20	34636915	34636943	GGAGGGAAGAAATTGCAAAAGGTAATAT	111	-	34636915	34636943
chr20	34636935	34636941	AGGGAA	444	-	34636935	34636941
chr20	34636915	34636927	AAAAGGTAATAT	555	-	34636915	34636927
chr20	34636917	34636927	AAAAGGTAAT	666	-	34636917	34636927
chr20	34636881	34636914	ACTAGTGTGTTCATACTTGGACATTTTCAGACA	111	-	34636881	34636914
chr20	34636883	34636910	GTGTGTTCATACTTGGACATTTTCAGA	222	-	34636883	34636910
chr20	34636883	34636895	GACATTTTCAGA	444	-	34636883	34636895
chr20	34636883	34636891	TTTTCAGA	555	-	34636883	34636891
chr20	34636884	34636890	TTTCAG	666	-	34636884	34636890
chr20	34636871	34636878	TTTTTCT	111	-	34636871	34636878
chr20	34636834	34636870	TATGTTTTGTGCATTTTGTTTTGCTCTGTATATAGT	111	-	34636834	34636870
chr20	34636853	34636863	TGTGCATTTT	333	-	34636853	34636863
chr20	34636845	34636852	TTTTGCT	444	-	34636845	34636852
chr20	34636853	34636862	GTGCATTTT	555	-	34636853	34636862
chr20	34636853	34636861	TGCATTTT	666	-	34636853	34636861
chr20	34636834	34636844	TGTATATAGT	666	-	34636834	34636844
chr20	34636756	34636833	TATATAATGGACAAATAGTCCTAATTTTTCAACATCTAGTCTCTAGATGTTAAAGAGGTTGCCAGTGTATGACAAAG	111	-	34636756	34636833
chr20	34636769	34636804	CAACATCTAGTCTCTAGATGTTAAAGAGGTTGCCA	222	-	34636769	34636804
chr20	34636756	34636768	TGTATGACAAAG	444	-	34636756	34636768
chr20	34636817	34636833	TATATAATGGACAAAT	555	-	34636817	34636833
chr20	34636782	34636794	TCTCTAGATGTT	555	-	34636782	34636794
chr20	34636769	34636782	AAAGAGGTTGCCA	888	-	34636769	34636782
chr20	34636757	34636768	TGTATGACAAA	555	-	34636757	34636768
chr20	34636817	34636825	GGACAAAT	666	-	34636817	34636825
chr20	34636810	34636817	AGTCCTA	666	-	34636810	34636817
chr20	34636795	34636802	ACATCTA	666	-	34636795	34636802
chr20	34636757	34636766	TATGACAAA	666	-	34636757	34636766
chr20	34636732	34636755	AGTAAAATTAGCATATTTTGTAC	111	-	34636732	34636755
chr20	34636742	34636751	AAATTAGCA	444	-	34636742	34636751
chr20	34636715	34636731	CTTTGTGTTGAAATTC	111	-	34636715	34636731
chr20	34636715	34636729	TTGTGTTGAAATTC	444	-	34636715	34636729
chr20	34636716	34636729	TTGTGTTGAAATT	666	-	34636716	34636729
chr20	34636717	34636723	TGAAAT	777	-	34636717	34636723
chr20	34636691	34636714	TAGGAAAACTTGTCTTCTGTAAA	111	-	34636691	34636714
chr20	34636707	34636713	AGGAAA	222	-	34636707	34636713
chr20	34636691	34636700	TTCTGTAAA	444	-	34636691	34636700
chr20	34636693	34636700	TTCTGTA	555	-	34636693	34636700
chr20	34636694	34636700	TTCTGT	666	-	34636694	34636700
chr20	34636669	34636687	TTTGCATAGGAATTTGTT	111	-	34636669	34636687
chr20	34636669	34636678	GAATTTGTT	222	-	34636669	34636678
chr20	34636658	34636667	ACCATCTCT	111	-	34636658	34636667
chr20	34636650	34636657	AGCATTA	222	-	34636650	34636657
chr20	34636619	34636644	CCTGTACTTGTCCACTGGATTGAAG	111	-	34636619	34636644
chr20	34636623	34636631	ACTGGATT	444	-	34636623	34636631
chr20	34636637	34636643	CTGTAC	666	-	34636637	34636643
chr20	34636605	34636615	AGAAGGAAGG	111	-	34636605	34636615
chr20	34636606	34636615	AGAAGGAAG	222	-	34636606	34636615
chr20	34636606	34636613	AAGGAAG	555	-	34636606	34636613
chr20	34636537	34636605	GAGGAGGGAATGATTCAAGGCCAAAATGGCCACATTTAGAAGATACCTCAGATGATAACCATTGTTAT	111	-	34636537	34636605
chr20	34636594	34636603	GGAGGGAAT	222	-	34636594	34636603
chr20	34636576	34636588	AGGCCAAAATGG	222	-	34636576	34636588
chr20	34636564	34636572	ATTTAGAA	222	-	34636564	34636572
chr20	34636552	34636563	ATACCTCAGAT	222	-	34636552	34636563
chr20	34636578	34636588	AGGCCAAAAT	555	-	34636578	34636588
chr20	34636566	34636572	ATTTAG	555	-	34636566	34636572
chr20	34636594	34636600	GGGAAT	666	-	34636594	34636600
chr20	34636581	34636588	AGGCCAA	666	-	34636581	34636588
chr20	34636555	34636563	ATACCTCA	666	-	34636555	34636563
chr20	34636538	34636544	TTGTTA	666	-	34636538	34636544
chr20	34636510	34636536	TGTGTGCAATTTTATTTAACAGTGCT	111	-	34636510	34636536
chr20	34636510	34636524	TATTTAACAGTGCT	222	-	34636510	34636524
chr20	34636525	34636536	TGTGTGCAATT	444	-	34636525	34636536
chr20	34636525	34636535	GTGTGCAATT	555	-	34636525	34636535
chr20	34636513	34636521	TTAACAGT	555	-	34636513	34636521
chr20	34636515	34636521	TTAACA	666	-	34636515	34636521
chr20	34636498	34636504	GTGGTG	111	-	34636498	34636504
chr20	34636455	34636497	ACAAGTTATATGAAATATCTAGTCTTTCTAGATATTTGGAAG	111	-	34636455	34636497
chr20	34636489	34636497	ACAAGTTA	222	-	34636489	34636497
chr20	34636463	34636487	TGAAATATCTAGTCTTTCTAGATA	444	-	34636463	34636487
chr20	34636491	34636497	ACAAGT	666	-	34636491	34636497
chr20	34636471	34636487	TGAAATATCTAGTCTT	666	-	34636471	34636487
chr20	34636418	34636455	TGCTTGATGTATTTAAAAGTGGTAGTAGAATAACACT	111	-	34636418	34636455
chr20	34636440	34636455	TGCTTGATGTATTTA	222	-	34636440	34636455
chr20	34636426	34636432	AGTAGA	444	-	34636426	34636432
chr20	34636446	34636455	TGCTTGATG	666	-	34636446	34636455
chr20	34636358	34636418	TTGTAAATAGCTTTTAAAAACTGATGGGAAATGCTGTTTGGAAGTGGAATTGTTGAACCA	111	-	34636358	34636418
chr20	34636400	34636418	TTGTAAATAGCTTTTAAA	222	-	34636400	34636418
chr20	34636386	34636399	ACTGATGGGAAAT	444	-	34636386	34636399
chr20	34636403	34636418	TTGTAAATAGCTTTT	555	-	34636403	34636418
chr20	34636386	34636395	ATGGGAAAT	555	-	34636386	34636395
chr20	34636366	34636372	GAATTG	555	-	34636366	34636372
chr20	34636403	34636417	TGTAAATAGCTTTT	666	-	34636403	34636417
chr20	34636386	34636392	GGAAAT	666	-	34636386	34636392
chr20	34636339	34636357	CTGGGAGGTGGGAGGGAA	111	-	34636339	34636357
chr20	34636339	34636355	GGGAGGTGGGAGGGAA	444	-	34636339	34636355
chr20	34636339	34636350	GTGGGAGGGAA	888	-	34636339	34636350
chr20	34636328	34636334	TGCAAA	888	-	34636328	34636334
chr20	34636282	34636327	GGTGTTTTGCCATTGTTTATTAGAAAATTTCAGCTTAATCCATTG	111	-	34636282	34636327
chr20	34636290	34636303	AAATTTCAGCTTA	222	-	34636290	34636303
chr20	34636282	34636289	TCCATTG	222	-	34636282	34636289
chr20	34636290	34636301	ATTTCAGCTTA	444	-	34636290	34636301
chr20	34636282	34636288	CCATTG	444	-	34636282	34636288
chr20	34636295	34636301	ATTTCA	555	-	34636295	34636301
chr20	34636317	34636323	TTTTGC	777	-	34636317	34636323
chr20	34636232	34636278	TATGTTACATGCATTTCATTTAACTTTGCTATACTGTATATATTGT	111	-	34636232	34636278
chr20	34636232	34636246	ACTGTATATATTGT	222	-	34636232	34636246
chr20	34636263	34636269	TGCATT	333	-	34636263	34636269
chr20	34636233	34636244	TGTATATATTG	333	-	34636233	34636244
chr20	34636271	34636278	TATGTTA	555	-	34636271	34636278
chr20	34636236	34636244	TGTATATA	888	-	34636236	34636244
chr20	34636225	34636231	TATATA	555	-	34636225	34636231
chr20	34636202	34636208	GATTTT	111	-	34636202	34636208
chr20	34636069	34636201	TAATATCTAGTCTCTAGATATTAAAGAGGTTGCCAATGTATGACAGAAGTAGAGTTAGTAAACTAACACATTTTGTACACTTTGTTAAAATTTGTAGAAAGGCTGTCTTCTGAAAAGGACTTTTGGAAGTGA	111	-	34636069	34636201
chr20	34636116	34636155	AAGTAGAGTTAGTAAACTAACACATTTTGTACACTTTGT	222	-	34636116	34636155
chr20	34636109	34636116	TAAAATT	222	-	34636109	34636116
chr20	34636078	34636105	GAAAGGCTGTCTTCTGAAAAGGACTTT	222	-	34636078	34636105
chr20	34636156	34636201	TAATATCTAGTCTCTAGATATTAAAGAGGTTGCCAATGTATGACA	444	-	34636156	34636201
chr20	34636116	34636148	GTTAGTAAACTAACACATTTTGTACACTTTGT	444	-	34636116	34636148
chr20	34636179	34636201	TAATATCTAGTCTCTAGATATT	555	-	34636179	34636201
chr20	34636081	34636105	GAAAGGCTGTCTTCTGAAAAGGAC	555	-	34636081	34636105
chr20	34636179	34636200	AATATCTAGTCTCTAGATATT	666	-	34636179	34636200
chr20	34636085	34636100	GCTGTCTTCTGAAAA	666	-	34636085	34636100
chr20	34636191	34636200	AATATCTAG	777	-	34636191	34636200
chr20	34636179	34636190	CTCTAGATATT	777	-	34636179	34636190
chr20	34636149	34636155	AAGTAG	777	-	34636149	34636155
chr20	34636119	34636148	GTTAGTAAACTAACACATTTTGTACACTT	777	-	34636119	34636148
chr20	34636085	34636098	TGTCTTCTGAAAA	777	-	34636085	34636098
chr20	34636191	34636199	ATATCTAG	888	-	34636191	34636199
chr20	34636184	34636190	CTCTAG	888	-	34636184	34636190
chr20	34636156	34636179	AAAGAGGTTGCCAATGTATGACA	888	-	34636156	34636179
chr20	34636137	34636148	GTTAGTAAACT	888	-	34636137	34636148
chr20	34636129	34636136	ACACATT	888	-	34636129	34636136
chr20	34636087	34636098	TGTCTTCTGAA	888	-	34636087	34636098
chr20	34636035	34636069	GATAACATCAGCTCTAAGTGACACGTGCCTATAT	111	-	34636035	34636069
chr20	34636046	34636053	AGTGACA	222	-	34636046	34636053
chr20	34636039	34636045	GTGCCT	888	-	34636039	34636045
chr20	34635975	34636031	CAGGTTGGTGGTGGAGAGGAGTTGGAAGGAATGAAGGGTTCTAGACCAGAATGTTC	111	-	34635975	34636031
chr20	34636023	34636029	GGTTGG	222	-	34636023	34636029
chr20	34636013	34636021	GTGGAGAG	222	-	34636013	34636021
chr20	34635985	34636002	AATGAAGGGTTCTAGAC	222	-	34635985	34636002
chr20	34635985	34635994	GTTCTAGAC	444	-	34635985	34635994
chr20	34635975	34635984	AGAATGTTC	444	-	34635975	34635984
chr20	34635976	34635984	AGAATGTT	666	-	34635976	34635984
chr20	34635996	34636002	AATGAA	777	-	34635996	34636002
chr20	34635978	34635984	AGAATG	888	-	34635978	34635984
chr20	34635959	34635974	TATTTAGAAGACACT	111	-	34635959	34635974
chr20	34635959	34635969	AGAAGACACT	222	-	34635959	34635969
chr20	34635963	34635969	AGAAGA	888	-	34635963	34635969
chr20	34635938	34635956	AGATATAACCATTGTTAC	111	-	34635938	34635956
chr20	34635948	34635956	AGATATAA	222	-	34635948	34635956
chr20	34635938	34635948	CCATTGTTAC	444	-	34635938	34635948
chr20	34635918	34635937	TGTGTGTAGTTTATTCAAC	444	-	34635918	34635937
chr20	34635930	34635937	TGTGTGT	555	-	34635930	34635937
chr20	34635918	34635929	GTTTATTCAAC	555	-	34635918	34635929
chr20	34635922	34635929	GTTTATT	777	-	34635922	34635929
chr20	34635901	34635917	CTACTGTGTATATAGC	111	-	34635901	34635917
chr20	34635902	34635917	CTACTGTGTATATAG	444	-	34635902	34635917
chr20	34635903	34635917	CTACTGTGTATATA	777	-	34635903	34635917
chr20	34635903	34635911	TGTATATA	888	-	34635903	34635911
chr20	34635767	34635900	GACAAACTTAAGTCCTTATTTGAAACATCTAGTCTTTCTAGATGTTTAGAAGTGCACAAAGTATGTTAAAAGTAGAGGTAGTAAATAACACATTTTGTAGCTATCCTTTTGATATGAAATATTGTCTTGGAAA	111	-	34635767	34635900
chr20	34635815	34635867	CTTTCTAGATGTTTAGAAGTGCACAAAGTATGTTAAAAGTAGAGGTAGTAAA	222	-	34635815	34635867
chr20	34635807	34635815	TAACACAT	222	-	34635807	34635815
chr20	34635789	34635798	ATCCTTTTG	222	-	34635789	34635798
chr20	34635779	34635789	ATATGAAATA	222	-	34635779	34635789
chr20	34635868	34635900	GACAAACTTAAGTCCTTATTTGAAACATCTAG	333	-	34635868	34635900
chr20	34635791	34635798	ATCCTTT	444	-	34635791	34635798
chr20	34635893	34635900	GACAAAC	555	-	34635893	34635900
chr20	34635800	34635806	TTGTAG	555	-	34635800	34635806
chr20	34635868	34635891	AAGTCCTTATTTGAAACATCTAG	666	-	34635868	34635891
chr20	34635868	34635884	TATTTGAAACATCTAG	777	-	34635868	34635884
chr20	34635818	34635867	CTTTCTAGATGTTTAGAAGTGCACAAAGTATGTTAAAAGTAGAGGTAGT	777	-	34635818	34635867
chr20	34635779	34635785	GAAATA	777	-	34635779	34635785
chr20	34635868	34635880	TGAAACATCTAG	888	-	34635868	34635880
chr20	34635859	34635865	TTCTAG	888	-	34635859	34635865
chr20	34635824	34635858	TGTTTAGAAGTGCACAAAGTATGTTAAAAGTAGA	888	-	34635824	34635858
chr20	34635735	34635766	TGATCAATTCTCTGAGCAGTACCCATTTTGA	111	-	34635735	34635766
chr20	34635759	34635766	TGATCAA	444	-	34635759	34635766
chr20	34635747	34635753	GAGCAG	555	-	34635747	34635753
chr20	34635663	34635735	TATTTGTGCTGGTTCAGGGGGAAGGAGGAGCACAAAGTGCAAAGGGCTTTCTACCAGTGTCCAGTGTGTTTA	111	-	34635663	34635735
chr20	34635708	34635714	AAGGAG	222	-	34635708	34635714
chr20	34635685	34635702	AAAGTGCAAAGGGCTTT	222	-	34635685	34635702
chr20	34635716	34635731	TGTGCTGGTTCAGGG	444	-	34635716	34635731
chr20	34635677	34635683	ACCAGT	444	-	34635677	34635683
chr20	34635719	34635731	TGTGCTGGTTCA	555	-	34635719	34635731
chr20	34635663	34635669	TGTTTA	555	-	34635663	34635669
chr20	34635724	34635731	TGTGCTG	666	-	34635724	34635731
chr20	34635635	34635662	GAGGAGGCACATTGACCATTGTCCCTT	111	-	34635635	34635662
chr20	34635638	34635648	ACCATTGTCC	222	-	34635638	34635648
chr20	34635638	34635644	TTGTCC	444	-	34635638	34635644
chr20	34635589	34635634	TGTCTGCATTTTCATTTACTGTGCTGTGTATATAGTGTATATAAG	111	-	34635589	34635634
chr20	34635622	34635633	GTCTGCATTTT	222	-	34635622	34635633
chr20	34635590	34635608	TGTATATAGTGTATATAA	222	-	34635590	34635608
chr20	34635627	34635633	GTCTGC	444	-	34635627	34635633
chr20	34635595	34635608	TGTATATAGTGTA	555	-	34635595	34635608
chr20	34635600	34635608	TGTATATA	888	-	34635600	34635608
chr20	34635602	34635608	TGTATA	888	-	34635602	34635608
chr20	34635566	34635582	AGGAGTCCTAATTTAC	111	-	34635566	34635582
chr20	34635566	34635580	GAGTCCTAATTTAC	222	-	34635566	34635580
chr20	34635566	34635573	AATTTAC	555	-	34635566	34635573
chr20	34635549	34635565	TCTAGTCGATGTTAAA	111	-	34635549	34635565
chr20	34635537	34635548	AGGTTGCCAGT	111	-	34635537	34635548
chr20	34635510	34635536	TATGACAAAAGTAGAATTAGTAAACT	111	-	34635510	34635536
chr20	34635478	34635496	ACTTTGTGTTAAAATTCA	111	-	34635478	34635496
chr20	34635456	34635477	AGGGAAGACTTCTTAAAAACA	111	-	34635456	34635477
chr20	34635440	34635453	GAAATTGTTAAAA	111	-	34635440	34635453
chr20	34635402	34635440	CCCCCCCTAAGCATTACAGATGGCTTATAGCTGTCCAC	111	-	34635402	34635440
chr20	34635332	34635400	GGTTGGTAGAGGTGGGAAAGGGAAGGGTTCTAGGCCAGAATGTTCCTATTTAGAAGACACTCAAATTA	111	-	34635332	34635400
chr20	34635271	34635331	AGTCTGTGTTATGTATGTATACCATTTATTCAATGCTACTGTGTATATAATGGAAAACTT	111	-	34635271	34635331
chr20	34635227	34635270	AGTCCAGTTTGAAACATCTAGTCTTTCTAGGTGTTTAAAAGTG	111	-	34635227	34635270
chr20	34635240	34635258	AACATCTAGTCTTTCTAG	222	-	34635240	34635258
chr20	34635231	34635240	GTGTTTAAA	222	-	34635231	34635240
chr20	34635245	34635258	AACATCTAGTCTT	555	-	34635245	34635258
chr20	34635245	34635256	CATCTAGTCTT	777	-	34635245	34635256
chr20	34635245	34635251	AGTCTT	888	-	34635245	34635251
chr20	34635217	34635226	ACAACGGCC	111	-	34635217	34635226
chr20	34635206	34635212	CAGTGG	111	-	34635206	34635212
chr20	34635164	34635203	ATGCCTGTAATCCCAGCACTTTGGGAGGCCGAGGCAGGC	111	-	34635164	34635203
chr20	34635151	34635163	GATCACGAGGTC	111	-	34635151	34635163
chr20	34635143	34635150	AGAGATC	111	-	34635143	34635150
chr20	34635127	34635141	GACCATCTTGGCCA	111	-	34635127	34635141
chr20	34635114	34635126	CATGGTGAAACC	111	-	34635114	34635126
chr20	34635116	34635122	GTGAAA	222	-	34635116	34635122
chr20	34635078	34635102	AAAATACAAAAATTAGCTGGTCGT	111	-	34635078	34635102
chr20	34635071	34635078	GGTGGTG	111	-	34635071	34635078
chr20	34635060	34635069	CACCTGTAG	111	-	34635060	34635069
chr20	34635027	34635043	GCTGAGGCAGGAGAAT	111	-	34635027	34635043
chr20	34635006	34635026	GCTTGAACTTGGGAGGCGGA	111	-	34635006	34635026
chr20	34634970	34634985	CACCACTGCACTCCA	111	-	34634970	34634985
chr20	34634955	34634969	CCTGGCGACAGAGC	111	-	34634955	34634969
chr20	34634937	34634946	TTTCAAAAA	111	-	34634937	34634946
chr20	34634923	34634932	GTGCACAAT	111	-	34634923	34634932
chr20	34634914	34634922	TAGGTTAA	111	-	34634914	34634922
chr20	34634871	34634913	AGTAGAGGGCTTAAGTAACACCCCTCTAAGCATTTGTTTTCA	111	-	34634871	34634913
chr20	34634883	34634893	CCCCTCTAAG	222	-	34634883	34634893
chr20	34634871	34634877	TTTTCA	222	-	34634871	34634877
chr20	34634820	34634864	CTAGGAGTGGTTGCATTTGGGAATGGAATTGTTAAAACTTGATG	111	-	34634820	34634864
chr20	34634856	34634863	TAGGAGT	222	-	34634856	34634863
chr20	34634828	34634849	TTTGGGAATGGAATTGTTAAA	222	-	34634828	34634849
chr20	34634828	34634838	AATTGTTAAA	666	-	34634828	34634838
chr20	34634830	34634838	AATTGTTA	888	-	34634830	34634838
chr20	34634800	34634819	TTAGGAGCGAATGCAGACT	111	-	34634800	34634819
chr20	34634791	34634798	TCATTGG	111	-	34634791	34634798
chr20	34634774	34634787	TTGGGGTGGGGGA	111	-	34634774	34634787
chr20	34634774	34634781	TGGGGGA	222	-	34634774	34634781
chr20	34634775	34634781	TGGGGG	333	-	34634775	34634781
chr20	34634747	34634760	GAGGAGGTATGCA	111	-	34634747	34634760
chr20	34634614	34634740	GGGTTCTGTGCTCCTGAGATTAGTTCAGATGGTCTAACCATTGTTCTATATGTGCATTTTAGTTAATATTGTGTATTAAAGGATAAGTCTTAATGCTCAAAGTATGTTAAAAATAGATGTAGTAAA	111	-	34634614	34634740
chr20	34634729	34634740	GGGTTCTGTGC	222	-	34634729	34634740
chr20	34634649	34634655	AGTCTT	888	-	34634649	34634655
chr20	34634731	34634738	GTTCTGT	333	-	34634731	34634738
chr20	34634636	34634642	AAAGTA	333	-	34634636	34634642
chr20	34634614	34634622	GTAGTAAA	333	-	34634614	34634622
chr20	34634585	34634613	CAGTCCCTTTGTGAATGTCCTTTTGTTA	111	-	34634585	34634613
chr20	34634603	34634610	TCCCTTT	222	-	34634603	34634610
chr20	34634585	34634600	AATGTCCTTTTGTTA	222	-	34634585	34634600
chr20	34634586	34634595	CCTTTTGTT	333	-	34634586	34634595
chr20	34634567	34634583	TTTTAGGAAGGCCTGT	111	-	34634567	34634583
chr20	34634572	34634583	TTTTAGGAAGG	333	-	34634572	34634583
chr20	34634550	34634565	TCTGGGAGTGACCTT	111	-	34634550	34634565
chr20	34634555	34634565	TCTGGGAGTG	222	-	34634555	34634565
chr20	34634556	34634565	TCTGGGAGT	333	-	34634556	34634565
chr20	34634519	34634537	CTTGGAGCTAGACATCCT	111	-	34634519	34634537
chr20	34634525	34634533	GAGCTAGA	222	-	34634525	34634533
chr20	34634507	34634518	TACTTAGTCAC	111	-	34634507	34634518
chr20	34634509	34634518	TACTTAGTC	333	-	34634509	34634518
chr20	34634486	34634506	GGGATGGTGGAAGAGGGAGA	111	-	34634486	34634506
chr20	34634495	34634503	ATGGTGGA	222	-	34634495	34634503
chr20	34634448	34634485	GAGGAAGGGTGAAGGGAAGGGCTCTTTGCTAGTATCT	111	-	34634448	34634485
chr20	34634462	34634479	GGGTGAAGGGAAGGGCT	222	-	34634462	34634479
chr20	34634448	34634461	TTTGCTAGTATCT	222	-	34634448	34634461
chr20	34634473	34634479	GGGTGA	333	-	34634473	34634479
chr20	34634462	34634472	GGGAAGGGCT	333	-	34634462	34634472
chr20	34634464	34634472	GGGAAGGG	444	-	34634464	34634472
chr20	34634407	34634447	CATATCTAGACGATGGTTTTAGATGATAACCACAGGTCTA	111	-	34634407	34634447
chr20	34634437	34634444	ATCTAGA	222	-	34634437	34634444
chr20	34634415	34634422	ATAACCA	222	-	34634415	34634422
chr20	34634425	34634432	GTTTTAG	333	-	34634425	34634432
chr20	34634361	34634399	TTTTTAGTAAAGTGCCTGTGTTCATTGTGGACAAAGTT	111	-	34634361	34634399
chr20	34634393	34634399	TTTTTA	222	-	34634393	34634399
chr20	34634377	34634385	CCTGTGTT	222	-	34634377	34634385
chr20	34634368	34634375	TTGTGGA	333	-	34634368	34634375
chr20	34634352	34634361	ATTATTTTG	111	-	34634352	34634361
chr20	34634352	34634360	TTATTTTG	222	-	34634352	34634360
chr20	34634336	34634351	AACATCTAAGCTTTA	111	-	34634336	34634351
chr20	34634337	34634351	AACATCTAAGCTTT	222	-	34634337	34634351
chr20	34634343	34634351	AACATCTA	444	-	34634343	34634351
chr20	34634288	34634335	GAATGGGGTGACAACTTATGATAAAAACTAGAGCTAGTGAATTAGCC	111	-	34634288	34634335
chr20	34634309	34634319	TATGATAAAA	222	-	34634309	34634319
chr20	34634321	34634329	GGTGACAA	333	-	34634321	34634329
chr20	34634312	34634319	TATGATA	333	-	34634312	34634319
chr20	34634291	34634304	AGCTAGTGAATTA	333	-	34634291	34634304
chr20	34634292	34634299	GTGAATT	444	-	34634292	34634299
chr20	34634257	34634287	ATTTGTAAATACCTTTGTTATAATTGATAG	111	-	34634257	34634287
chr20	34634266	34634275	CTTTGTTAT	222	-	34634266	34634275
chr20	34634257	34634265	ATTGATAG	222	-	34634257	34634265
chr20	34634267	34634275	CTTTGTTA	333	-	34634267	34634275
chr20	34634259	34634265	ATTGAT	333	-	34634259	34634265
chr20	34634267	34634274	TTTGTTA	444	-	34634267	34634274
chr20	34634200	34634253	CATCTTGGACATGGAATTGTTAAGCCACCTCTGAGCAGTGTATGTCAGGACTT	111	-	34634200	34634253
chr20	34634240	34634253	CATCTTGGACATG	222	-	34634240	34634253
chr20	34634228	34634238	ATTGTTAAGC	222	-	34634228	34634238
chr20	34634205	34634212	ATGTCAG	222	-	34634205	34634212
chr20	34634243	34634253	CATCTTGGAC	333	-	34634243	34634253
chr20	34634218	34634225	CTCTGAG	333	-	34634218	34634225
chr20	34634178	34634200	GTTCATTAGGTTGGCAGCAGAG	111	-	34634178	34634200
chr20	34634178	34634194	TAGGTTGGCAGCAGAG	222	-	34634178	34634194
chr20	34634182	34634194	TAGGTTGGCAGC	333	-	34634182	34634194
chr20	34634166	34634177	GGCAGAAGGAA	222	-	34634166	34634177
chr20	34634166	34634173	GAAGGAA	333	-	34634166	34634173
chr20	34634157	34634165	TATACAGG	111	-	34634157	34634165
chr20	34634135	34634151	TGTATGCAGATGTGTC	111	-	34634135	34634151
chr20	34634144	34634151	TGTATGC	222	-	34634144	34634151
chr20	34634085	34634131	TATGTCCATATTTACATTTTGATAGCCATTGATGTATGCATCTCTT	111	-	34634085	34634131
chr20	34634111	34634125	CATATTTACATTTT	222	-	34634111	34634125
chr20	34634085	34634091	TCTCTT	222	-	34634085	34634091
chr20	34634118	34634124	ATATTT	333	-	34634118	34634124
chr20	34634073	34634084	GCTGTACTATA	333	-	34634073	34634084
chr20	34634048	34634064	TAATTCAATGGAAATA	111	-	34634048	34634064
chr20	34634050	34634062	ATTCAATGGAAA	222	-	34634050	34634062
chr20	34633995	34634047	ACTTTGCTAATATTTTAATGGTATAGATCTGCTAATGAATTCTCTTAAAAAC	111	-	34633995	34634047
chr20	34634036	34634046	CTTTGCTAAT	222	-	34634036	34634046
chr20	34634019	34634026	TATAGAT	222	-	34634019	34634026
chr20	34634004	34634013	ATGAATTCT	222	-	34634004	34634013
chr20	34634037	34634044	TTGCTAA	333	-	34634037	34634044
chr20	34633929	34633989	TATTCTGTTGCTGTGTGTTTCATTTTAAATTGAGCATTAAGGGAATGCAGCATTTAAATC	111	-	34633929	34633989
chr20	34633939	34633955	CATTAAGGGAATGCAG	222	-	34633939	34633955
chr20	34633980	34633986	TCTGTT	333	-	34633980	34633986
chr20	34633956	34633962	AATTGA	333	-	34633956	34633962
chr20	34633942	34633955	CATTAAGGGAATG	333	-	34633942	34633955
chr20	34633948	34633955	CATTAAG	444	-	34633948	34633955
chr20	34633880	34633928	GAACTCTGCCAATGCTTTTATCTAGAGGCGTGTTGCCATTTTTGTCTT	111	-	34633880	34633928
chr20	34633920	34633927	AACTCTG	222	-	34633920	34633927
chr20	34633906	34633912	TTTATC	222	-	34633906	34633912
chr20	34633882	34633898	TGTTGCCATTTTTGTC	444	-	34633882	34633898
chr20	34633892	34633898	TGTTGC	555	-	34633892	34633898
chr20	34633882	34633891	ATTTTTGTC	666	-	34633882	34633891
chr20	34633883	34633891	ATTTTTGT	888	-	34633883	34633891
chr20	34633869	34633879	TATGAAATTT	111	-	34633869	34633879
chr20	34633862	34633868	TGTCCC	111	-	34633862	34633868
chr20	34633843	34633861	AGAAAGGCAGGATTACAT	222	-	34633843	34633861
chr20	34633852	34633858	AAGGCA	555	-	34633852	34633858
chr20	34633843	34633851	GATTACAT	555	-	34633843	34633851
chr20	34633827	34633842	TTTTTTTTTTTTTTT	222	-	34633827	34633842
chr20	34633790	34633827	AGCAGTTTGAGTTGGTGTAGTGTATTCTTGGTTATCA	111	-	34633790	34633827
chr20	34633790	34633808	GTGTATTCTTGGTTATCA	222	-	34633790	34633808
chr20	34633813	34633819	GAGTTG	555	-	34633813	34633819
chr20	34633790	34633805	TATTCTTGGTTATCA	555	-	34633790	34633805
chr20	34633795	34633805	TATTCTTGGT	666	-	34633795	34633805
chr20	34633795	34633803	TTCTTGGT	888	-	34633795	34633803
chr20	34633714	34633789	AATACTCATATAGCTTTGGGATTTTGAATTGGTAAATATTCATGATGTGTGAAAAATCATGATACATACTGTACA	111	-	34633714	34633789
chr20	34633714	34633721	CTGTACA	222	-	34633714	34633721
chr20	34633779	34633789	AATACTCATA	555	-	34633779	34633789
chr20	34633721	34633732	CATGATACATA	555	-	34633721	34633732
chr20	34633769	34633775	TTTGGG	666	-	34633769	34633775
chr20	34633745	34633757	TAAATATTCATG	666	-	34633745	34633757
chr20	34633722	34633732	CATGATACAT	666	-	34633722	34633732
chr20	34633745	34633755	AATATTCATG	777	-	34633745	34633755
chr20	34633747	34633755	AATATTCA	888	-	34633747	34633755
chr20	34633688	34633713	TCTCAGTCCCATAAAATTGGATGTT	111	-	34633688	34633713
chr20	34633696	34633702	TAAAAT	222	-	34633696	34633702
chr20	34633675	34633687	TGCCTACACACA	111	-	34633675	34633687
chr20	34633675	34633683	TACACACA	222	-	34633675	34633683
chr20	34633677	34633683	TACACA	777	-	34633677	34633683
chr20	34633662	34633674	GATCTAGAAGAA	111	-	34633662	34633674
chr20	34633665	34633671	CTAGAA	555	-	34633665	34633671
chr20	34633634	34633661	ATGTCAAACTATAAACTGCTTGTGATT	111	-	34633634	34633661
chr20	34633651	34633659	GTCAAACT	222	-	34633651	34633659
chr20	34633634	34633649	AAACTGCTTGTGATT	444	-	34633634	34633649
chr20	34633639	34633649	AAACTGCTTG	666	-	34633639	34633649
chr20	34633640	34633646	CTGCTT	888	-	34633640	34633646
chr20	34633611	34633631	AATGACTTTGTTCTTTGCTT	111	-	34633611	34633631
chr20	34633611	34633630	ATGACTTTGTTCTTTGCTT	222	-	34633611	34633630
chr20	34633623	34633630	ATGACTT	777	-	34633623	34633630
chr20	34633611	34633618	TTTGCTT	777	-	34633611	34633618
chr20	34633623	34633629	TGACTT	888	-	34633623	34633629
chr20	34633611	34633617	TTGCTT	888	-	34633611	34633617
chr20	34633601	34633611	GTGTTTTTCA	222	-	34633601	34633611
chr20	34633594	34633600	TTTCCT	555	-	34633594	34633600
chr20	34633582	34633593	TAATGCACATA	111	-	34633582	34633593
chr20	34633582	34633591	ATGCACATA	222	-	34633582	34633591
chr20	34633583	34633591	ATGCACAT	333	-	34633583	34633591
chr20	34633514	34633581	TAACTTTTAAAAAATAAAGGTTATTTTAAAAGCCTGTATTAAGCCCTCGTTGCTTGTAGAATAGAGT	111	-	34633514	34633581
chr20	34633563	34633581	TAACTTTTAAAAAATAAA	222	-	34633563	34633581
chr20	34633525	34633531	TGCTTG	222	-	34633525	34633531
chr20	34633550	34633558	TTTTAAAA	444	-	34633550	34633558
chr20	34633571	34633581	TAACTTTTAA	555	-	34633571	34633581
chr20	34633550	34633556	TTAAAA	777	-	34633550	34633556
chr20	34633563	34633570	AAATAAA	888	-	34633563	34633570
chr20	34633489	34633505	CTACAGAAGCACAGGT	111	-	34633489	34633505
