# Supplementary material for: Uncovering deeply conserved motif combinations in rapidly evolving noncoding sequences
Source: Genome Biol. 2021 Jan 11;22:29. doi: 10.1186/s13059-020-02247-1 (PMC7798263; doi:10.1186/s13059-020-02247-1)
Supplement: Supplementary file 3 — Additional file 3. LncLOOM output results for NORAD sequences from nine mammals. [file 13059_2020_2247_MOESM3_ESM.gz › AdditionalFile3/lncLOOM_Results.txt]

==========================================================================================================
==========================================================================================================
LncLOOM Results
==========================================================================================================
==========================================================================================================

All Sequences in Dataset (Main Graph Calculation):
Name                                                   Depth          Length
----------------------------------------------------------------------------------------------------------
>HUMAN                                                 1              5443
>BABOON                                                2              5458
>DOG                                                   3              5115
>COW                                                   4              5258
>SHEEP                                                 5              4921
>PIG                                                   6              5203
>ARMADILLO                                             7              5039
>GUINEAPIG                                             8              5080
>MOUSE                                                 9              4917
==========================================================================================================

Sequences with extended 5' region (5' Graph Calculation):
Name                                                   Depth          Length of Extension
----------------------------------------------------------------------------------------------------------
None

==========================================================================================================

Sequences with extended 3' region (3' Graph Calculation):
Name                                                   Depth          Length of Extension
----------------------------------------------------------------------------------------------------------
None

==========================================================================================================

Main Graph Results (Section 1 of 4)


************************************************************************************************************************************************************************************************************************************
Motif Neighborhood 1   Depth:9
____________________________________________________________________________________________________________________________________________________________________________________________________________________________________

Species                                                Start          End            Width          Depth          Conserved Sites                      Motif Neighborhood
____________________________________________________________________________________________________________________________________________________________________________________________________________________________________

>HUMAN                                                 34             60             27             1              CAGAGAACTGCCAAGTCAGTTCCGGTC          CAGAGAACTGCCAAGTCAGTTCCGGTC
>BABOON                                                48             74             27             2              CAGAGAACTGCCAAGTCAGTTCCGGTC          CAGAGAACTGCCAAGTCAGTTCCGGTC
>DOG                                                   53             79             27             3              AGAGAACTGCCAAGTCAGTTCCGG             aAGAGAACTGCCAAGTCAGTTCCGGca
>COW                                                   50             76             27             4              AGAGAACTGCCAAGTCAGTTCCGG             aAGAGAACTGCCAAGTCAGTTCCGGca
>SHEEP                                                 42             68             27             5              AGAGAACTGCCAA-TCAGTTCCGG             aAGAGAACTGCCAAcTCAGTTCCGGca
>PIG                                                   129            155            27             6              AGAGAACTGCCAA-TCAGTTCCGG             aAGAGAACTGCCAAgTCAGTTCCGGca
>ARMADILLO                                             49             75             27             7              AGAGAACTGCCAA-TCAGTTCCGG             gAGAGAACTGCCAAgTCAGTTCCGGca
>GUINEAPIG                                             58             84             27             8              AGAGAA-TGCCAA-TCAGTTCCGG             aAGAGAAgTGCCAAgTCAGTTCCGGcg
>MOUSE                                                 2              28             27             9              TGCCAA-TCAGTTCCGG                    agaagaatTGCCAAgTCAGTTCCGGca
____________________________________________________________________________________________________________________________________________________________________________________________________________________________________

Individual Motif Sites in Neighborhood 1:
----------------------------------------------------------------

-----------------------------------------------------------------------------------------------------------------------------------------------------------------------------------------------------------------------------------
Motif 1.1   Depth:9

E(i)-value=0.000    P(i)-value=0.000    E(r)-value=0.000    E(r)-value=0.000
-----------------------------------------------------------------------------------------------------------------------------------------------------------------------------------------------------------------------------------
Species                                                Start          End            Width          Depth                    -Site-          
-----------------------------------------------------------------------------------------------------------------------------------------------------------------------------------------------------------------------------------
>HUMAN                                                 42             47             6              1              cgcagagaac-TGCCAA-gtcagttccg
>BABOON                                                56             61             6              2              ctcagagaac-TGCCAA-gtcagttccg
>DOG                                                   61             66             6              3              caaagagaac-TGCCAA-gtcagttccg
>COW                                                   58             63             6              4              caaagagaac-TGCCAA-gtcagttccg
>SHEEP                                                 50             55             6              5              cgaagagaac-TGCCAA-ctcagttccg
>PIG                                                   137            142            6              6              tgaagagaac-TGCCAA-gtcagttccg
>ARMADILLO                                             57             62             6              7              cggagagaac-TGCCAA-gtcagttccg
>GUINEAPIG                                             66             71             6              8              caaagagaag-TGCCAA-gtcagttccg
>MOUSE                                                 10             15             6              9              gagaagaat -TGCCAA-gtcagttccg
-----------------------------------------------------------------------------------------------------------------------------------------------------------------------------------------------------------------------------------
Motif 1.1 (TGCCAA) Annotations:
----------------------------------------------
TargetScan Matches:
>HUMAN:    miR-182-5p,miR-96-5p/1271-5p,
>BABOON:    miR-182-5p,miR-96-5p/1271-5p,
>DOG:    miR-182-5p,miR-96-5p/1271-5p,
>COW:    miR-182-5p,miR-96-5p/1271-5p,
>SHEEP:    miR-182-5p,miR-96-5p/1271-5p,
>PIG:    miR-182-5p,miR-96-5p/1271-5p,
>ARMADILLO:    miR-182-5p,miR-96-5p/1271-5p,
>GUINEAPIG:    miR-182-5p,miR-96-5p/1271-5p,
>MOUSE:    miR-182-5p,miR-96-5p/1271-5p,


eCLIP determined binding proteins (based on BLAT alignment):
 None


eCLIP determined binding proteins (based on BED File):
 None
-----------------------------------------------------------------------------------------------------------------------------------------------------------------------------------------------------------------------------------


-----------------------------------------------------------------------------------------------------------------------------------------------------------------------------------------------------------------------------------
Motif 1.2   Depth:9

E(i)-value=0.000    P(i)-value=0.000    E(r)-value=0.000    E(r)-value=0.000
-----------------------------------------------------------------------------------------------------------------------------------------------------------------------------------------------------------------------------------
Species                                                Start          End            Width          Depth                    -Site-          
-----------------------------------------------------------------------------------------------------------------------------------------------------------------------------------------------------------------------------------
>HUMAN                                                 49             58             10             1              aactgccaag-TCAGTTCCGG-tccggcagag
>BABOON                                                63             72             10             2              aactgccaag-TCAGTTCCGG-tcggcagaga
>DOG                                                   68             77             10             3              aactgccaag-TCAGTTCCGG-cagaaagcga
>COW                                                   65             74             10             4              aactgccaag-TCAGTTCCGG-cagagagcgc
>SHEEP                                                 57             66             10             5              aactgccaac-TCAGTTCCGG-cagagagcgc
>PIG                                                   144            153            10             6              aactgccaag-TCAGTTCCGG-cagagagcgc
>ARMADILLO                                             64             73             10             7              aactgccaag-TCAGTTCCGG-cagagagcgc
>GUINEAPIG                                             73             82             10             8              aagtgccaag-TCAGTTCCGG-cgaagaatac
>MOUSE                                                 17             26             10             9              aattgccaag-TCAGTTCCGG-cagagagcgc
-----------------------------------------------------------------------------------------------------------------------------------------------------------------------------------------------------------------------------------
Motif 1.2 (TCAGTTCCGG) Annotations:
----------------------------------------------
TargetScan Matches:
 None


eCLIP determined binding proteins (based on BLAT alignment):
>HUMAN:    EIF3G,


eCLIP determined binding proteins (based on BED File):
 None
-----------------------------------------------------------------------------------------------------------------------------------------------------------------------------------------------------------------------------------


-----------------------------------------------------------------------------------------------------------------------------------------------------------------------------------------------------------------------------------
Motif 1.3   Depth:8

E(i)-value=0.000    P(i)-value=0.000    E(r)-value=0.000    E(r)-value=0.000
-----------------------------------------------------------------------------------------------------------------------------------------------------------------------------------------------------------------------------------
Species                                                Start          End            Width          Depth                    -Site-          
-----------------------------------------------------------------------------------------------------------------------------------------------------------------------------------------------------------------------------------
>HUMAN                                                 35             40             6              1              ttgccagcgc-AGAGAA-ctgccaagtc
>BABOON                                                49             54             6              2              tcgccagctc-AGAGAA-ctgccaagtc
>DOG                                                   54             59             6              3              tcgccagcaa-AGAGAA-ctgccaagtc
>COW                                                   51             56             6              4              tagccagcaa-AGAGAA-ctgccaagtc
>SHEEP                                                 43             48             6              5              tagccagcga-AGAGAA-ctgccaactc
>PIG                                                   130            135            6              6              ttgccagtga-AGAGAA-ctgccaagtc
>ARMADILLO                                             50             55             6              7              tcgcccgcgg-AGAGAA-ctgccaagtc
>GUINEAPIG                                             59             64             6              8              tcaccagcaa-AGAGAA-gtgccaagtc
-----------------------------------------------------------------------------------------------------------------------------------------------------------------------------------------------------------------------------------
Motif 1.3 (AGAGAA) Annotations:
----------------------------------------------
TargetScan Matches:
 None


eCLIP determined binding proteins (based on BLAT alignment):
 None


eCLIP determined binding proteins (based on BED File):
 None
-----------------------------------------------------------------------------------------------------------------------------------------------------------------------------------------------------------------------------------


-----------------------------------------------------------------------------------------------------------------------------------------------------------------------------------------------------------------------------------
Motif 1.4   Depth:7

E(i)-value=0.000    P(i)-value=0.000    E(r)-value=0.000    E(r)-value=0.000
-----------------------------------------------------------------------------------------------------------------------------------------------------------------------------------------------------------------------------------
Species                                                Start          End            Width          Depth                    -Site-          
-----------------------------------------------------------------------------------------------------------------------------------------------------------------------------------------------------------------------------------
>HUMAN                                                 35             47             13             1              ttgccagcgc-AGAGAACTGCCAA-gtcagttccg
>BABOON                                                49             61             13             2              tcgccagctc-AGAGAACTGCCAA-gtcagttccg
>DOG                                                   54             66             13             3              tcgccagcaa-AGAGAACTGCCAA-gtcagttccg
>COW                                                   51             63             13             4              tagccagcaa-AGAGAACTGCCAA-gtcagttccg
>SHEEP                                                 43             55             13             5              tagccagcga-AGAGAACTGCCAA-ctcagttccg
>PIG                                                   130            142            13             6              ttgccagtga-AGAGAACTGCCAA-gtcagttccg
>ARMADILLO                                             50             62             13             7              tcgcccgcgg-AGAGAACTGCCAA-gtcagttccg
-----------------------------------------------------------------------------------------------------------------------------------------------------------------------------------------------------------------------------------
Motif 1.4 (AGAGAACTGCCAA) Annotations:
----------------------------------------------
TargetScan Matches:
>HUMAN:    miR-34-5p/449-5p,miR-182-5p,miR-96-5p/1271-5p,
>BABOON:    miR-34-5p/449-5p,miR-182-5p,miR-96-5p/1271-5p,
>DOG:    miR-34-5p/449-5p,miR-182-5p,miR-96-5p/1271-5p,
>COW:    miR-34-5p/449-5p,miR-182-5p,miR-96-5p/1271-5p,
>SHEEP:    miR-34-5p/449-5p,miR-182-5p,miR-96-5p/1271-5p,
>PIG:    miR-34-5p/449-5p,miR-182-5p,miR-96-5p/1271-5p,
>ARMADILLO:    miR-34-5p/449-5p,miR-182-5p,miR-96-5p/1271-5p,


eCLIP determined binding proteins (based on BLAT alignment):
 None


eCLIP determined binding proteins (based on BED File):
 None
-----------------------------------------------------------------------------------------------------------------------------------------------------------------------------------------------------------------------------------


-----------------------------------------------------------------------------------------------------------------------------------------------------------------------------------------------------------------------------------
Motif 1.5   Depth:4

E(i)-value=0.000    P(i)-value=0.000    E(r)-value=0.000    E(r)-value=0.000
-----------------------------------------------------------------------------------------------------------------------------------------------------------------------------------------------------------------------------------
Species                                                Start          End            Width          Depth                    -Site-          
-----------------------------------------------------------------------------------------------------------------------------------------------------------------------------------------------------------------------------------
>HUMAN                                                 35             58             24             1              ttgccagcgc-AGAGAACTGCCAAGTCAGTTCCGG-tccggcagag
>BABOON                                                49             72             24             2              tcgccagctc-AGAGAACTGCCAAGTCAGTTCCGG-tcggcagaga
>DOG                                                   54             77             24             3              tcgccagcaa-AGAGAACTGCCAAGTCAGTTCCGG-cagaaagcga
>COW                                                   51             74             24             4              tagccagcaa-AGAGAACTGCCAAGTCAGTTCCGG-cagagagcgc
-----------------------------------------------------------------------------------------------------------------------------------------------------------------------------------------------------------------------------------
Motif 1.5 (AGAGAACTGCCAAGTCAGTTCCGG) Annotations:
----------------------------------------------
TargetScan Matches:
>HUMAN:    miR-34-5p/449-5p,miR-182-5p,miR-96-5p/1271-5p,
>BABOON:    miR-34-5p/449-5p,miR-182-5p,miR-96-5p/1271-5p,
>DOG:    miR-34-5p/449-5p,miR-182-5p,miR-96-5p/1271-5p,
>COW:    miR-34-5p/449-5p,miR-182-5p,miR-96-5p/1271-5p,


eCLIP determined binding proteins (based on BLAT alignment):
>HUMAN:    EIF3G,


eCLIP determined binding proteins (based on BED File):
 None
-----------------------------------------------------------------------------------------------------------------------------------------------------------------------------------------------------------------------------------


-----------------------------------------------------------------------------------------------------------------------------------------------------------------------------------------------------------------------------------
Motif 1.6   Depth:2

E(i)-value=0.000    P(i)-value=0.000    E(r)-value=0.000    E(r)-value=0.000
-----------------------------------------------------------------------------------------------------------------------------------------------------------------------------------------------------------------------------------
Species                                                Start          End            Width          Depth                    -Site-          
-----------------------------------------------------------------------------------------------------------------------------------------------------------------------------------------------------------------------------------
>HUMAN                                                 34             60             27             1              cttgccagcg-CAGAGAACTGCCAAGTCAGTTCCGGTC-cggcagagat
>BABOON                                                48             74             27             2              ctcgccagct-CAGAGAACTGCCAAGTCAGTTCCGGTC-ggcagagaac
-----------------------------------------------------------------------------------------------------------------------------------------------------------------------------------------------------------------------------------
Motif 1.6 (CAGAGAACTGCCAAGTCAGTTCCGGTC) Annotations:
----------------------------------------------
TargetScan Matches:
>HUMAN:    miR-34-5p/449-5p,miR-182-5p,miR-96-5p/1271-5p,
>BABOON:    miR-34-5p/449-5p,miR-182-5p,miR-96-5p/1271-5p,


eCLIP determined binding proteins (based on BLAT alignment):
>HUMAN:    ddx3x,EIF3G,


eCLIP determined binding proteins (based on BED File):
 None
-----------------------------------------------------------------------------------------------------------------------------------------------------------------------------------------------------------------------------------


******************************************************************************************************************************************************************************************************************************
Motif Neighborhood 2   Depth:9
______________________________________________________________________________________________________________________________________________________________________________________________________________________________

Species                                                Start          End            Width          Depth          Conserved Sites                    Motif Neighborhood
______________________________________________________________________________________________________________________________________________________________________________________________________________________________

>HUMAN                                                 103            127            25             1              CAGGGCCCTCCAGGCCCTCCGGCCC          CAGGGCCCTCCAGGCCCTCCGGCCC
>BABOON                                                116            140            25             2              CAGGGCCCTCCAGGCCCTCCGGCCC          CAGGGCCCTCCAGGCCCTCCGGCCC
>DOG                                                   116            140            25             3              GGGCCCTCCAGGCCCTCCGGCC             ccGGGCCCTCCAGGCCCTCCGGCCt
>COW                                                   114            138            25             4              GGGCCCTCCAGGCCCTCCGGCC             tgGGGCCCTCCAGGCCCTCCGGCCt
>SHEEP                                                 106            130            25             5              GGGCCCTCCAGGCCCTCCGGCC             tgGGGCCCTCCAGGCCCTCCGGCCt
>PIG                                                   184            208            25             6              GGCCCTCCGG                         cttctgtcccggGGCCCTCCGGgcc
>ARMADILLO                                             103            127            25             7              GGCCCTCCGG                         atcccctccccgGGCCCTCCGGcct
>GUINEAPIG                                             131            155            25             8              GGCCCTCC                           ccaGGCCCTCCcgccgatggcggcg
>MOUSE                                                 148            169            22             9              GCCCTCGCCCTC                       aggaGCCCTCGCCCTCgaggca
______________________________________________________________________________________________________________________________________________________________________________________________________________________________

Individual Motif Sites in Neighborhood 2:
----------------------------------------------------------------

-----------------------------------------------------------------------------------------------------------------------------------------------------------------------------------------------------------------------------
Motif 2.1   Depth:9

E(i)-value=0.000    P(i)-value=0.000    E(r)-value=0.000    E(r)-value=0.000
-----------------------------------------------------------------------------------------------------------------------------------------------------------------------------------------------------------------------------
Species                                                Start          End            Width          Depth                    -Site-          
-----------------------------------------------------------------------------------------------------------------------------------------------------------------------------------------------------------------------------
>HUMAN                                                 116            121            6              1              ggccctccag-GCCCTC-cggccccggg
>BABOON                                                129            134            6              2              ggccctccag-GCCCTC-cggccctggg
>DOG                                                   129            134            6              3              ggccctccag-GCCCTC-cggcctgagg
>COW                                                   127            132            6              4              ggccctccag-GCCCTC-cggcctttgg
>SHEEP                                                 119            124            6              5              ggccctccag-GCCCTC-cggcctctgg
>PIG                                                   197            202            6              6              ctgtcccggg-GCCCTC-cgggccctct
>ARMADILLO                                             116            121            6              7              ccctccccgg-GCCCTC-cggcctctcg
>GUINEAPIG                                             135            140            6              8              ggtcctccag-GCCCTC-ccgccgatgg
>MOUSE                                                 152            157            6              9              gacgccagga-GCCCTC-gccctcgagg
>MOUSE                                                 158            163            6              9              aggagccctc-GCCCTC-gaggcagcca
-----------------------------------------------------------------------------------------------------------------------------------------------------------------------------------------------------------------------------
Motif 2.1 (GCCCTC) Annotations:
----------------------------------------------
TargetScan Matches:
 None


eCLIP determined binding proteins (based on BLAT alignment):
>HUMAN:    ddx3x,ddx3x,ddx3x,ddx3x,ddx6,drosha,drosha,EIF3G,EIF3G,EIF3H,FMR1,METAP2,PUS1,RPS3,RPS3,RPS3,SDAD1,SDAD1,SERBP1,SF3B1,WRN,ybx3,


eCLIP determined binding proteins (based on BED File):
 None
-----------------------------------------------------------------------------------------------------------------------------------------------------------------------------------------------------------------------------


-----------------------------------------------------------------------------------------------------------------------------------------------------------------------------------------------------------------------------
Motif 2.2   Depth:8

E(i)-value=0.000    P(i)-value=0.000    E(r)-value=0.000    E(r)-value=0.000
-----------------------------------------------------------------------------------------------------------------------------------------------------------------------------------------------------------------------------
Species                                                Start          End            Width          Depth                    -Site-          
-----------------------------------------------------------------------------------------------------------------------------------------------------------------------------------------------------------------------------
>HUMAN                                                 115            122            8              1              gggccctcca-GGCCCTCC-ggccccgggc
>BABOON                                                128            135            8              2              gggccctcca-GGCCCTCC-ggccctgggc
>DOG                                                   128            135            8              3              gggccctcca-GGCCCTCC-ggcctgaggc
>COW                                                   126            133            8              4              gggccctcca-GGCCCTCC-ggcctttggt
>SHEEP                                                 118            125            8              5              gggccctcca-GGCCCTCC-ggcctctggt
>PIG                                                   196            203            8              6              tctgtcccgg-GGCCCTCC-gggccctctg
>ARMADILLO                                             115            122            8              7              cccctccccg-GGCCCTCC-ggcctctcgg
>GUINEAPIG                                             134            141            8              8              gggtcctcca-GGCCCTCC-cgccgatggc
-----------------------------------------------------------------------------------------------------------------------------------------------------------------------------------------------------------------------------
Motif 2.2 (GGCCCTCC) Annotations:
----------------------------------------------
TargetScan Matches:
 None


eCLIP determined binding proteins (based on BLAT alignment):
>HUMAN:    ddx3x,ddx3x,ddx3x,ddx3x,ddx6,drosha,drosha,EIF3G,EIF3G,EIF3H,FMR1,METAP2,PUS1,RPS3,RPS3,RPS3,SDAD1,SDAD1,SERBP1,SF3B1,WRN,ybx3,


eCLIP determined binding proteins (based on BED File):
 None
-----------------------------------------------------------------------------------------------------------------------------------------------------------------------------------------------------------------------------


-----------------------------------------------------------------------------------------------------------------------------------------------------------------------------------------------------------------------------
Motif 2.3   Depth:7

E(i)-value=0.000    P(i)-value=0.000    E(r)-value=0.000    E(r)-value=0.000
-----------------------------------------------------------------------------------------------------------------------------------------------------------------------------------------------------------------------------
Species                                                Start          End            Width          Depth                    -Site-          
-----------------------------------------------------------------------------------------------------------------------------------------------------------------------------------------------------------------------------
>HUMAN                                                 115            124            10             1              gggccctcca-GGCCCTCCGG-ccccgggccg
>BABOON                                                128            137            10             2              gggccctcca-GGCCCTCCGG-ccctgggccg
>DOG                                                   128            137            10             3              gggccctcca-GGCCCTCCGG-cctgaggccg
>COW                                                   126            135            10             4              gggccctcca-GGCCCTCCGG-cctttggtcg
>SHEEP                                                 118            127            10             5              gggccctcca-GGCCCTCCGG-cctctggtcg
>PIG                                                   196            205            10             6              tctgtcccgg-GGCCCTCCGG-gccctctggc
>ARMADILLO                                             115            124            10             7              cccctccccg-GGCCCTCCGG-cctctcggcc
-----------------------------------------------------------------------------------------------------------------------------------------------------------------------------------------------------------------------------
Motif 2.3 (GGCCCTCCGG) Annotations:
----------------------------------------------
TargetScan Matches:
 None


eCLIP determined binding proteins (based on BLAT alignment):
>HUMAN:    ddx3x,ddx3x,ddx3x,ddx3x,ddx3x,ddx6,drosha,drosha,EIF3G,EIF3G,EIF3H,FMR1,METAP2,PUS1,RPS3,RPS3,RPS3,SDAD1,SDAD1,SERBP1,SF3B1,WRN,ybx3,


eCLIP determined binding proteins (based on BED File):
 None
-----------------------------------------------------------------------------------------------------------------------------------------------------------------------------------------------------------------------------


-----------------------------------------------------------------------------------------------------------------------------------------------------------------------------------------------------------------------------
Motif 2.4   Depth:5

E(i)-value=0.000    P(i)-value=0.000    E(r)-value=0.000    E(r)-value=0.000
-----------------------------------------------------------------------------------------------------------------------------------------------------------------------------------------------------------------------------
Species                                                Start          End            Width          Depth                    -Site-          
-----------------------------------------------------------------------------------------------------------------------------------------------------------------------------------------------------------------------------
>HUMAN                                                 105            126            22             1              cgctcctcca-GGGCCCTCCAGGCCCTCCGGCC-ccgggccggc
>BABOON                                                118            139            22             2              ggctccttca-GGGCCCTCCAGGCCCTCCGGCC-ctgggccggc
>DOG                                                   118            139            22             3              ggtctgtccc-GGGCCCTCCAGGCCCTCCGGCC-tgaggccggg
>COW                                                   116            137            22             4              ttctaccctg-GGGCCCTCCAGGCCCTCCGGCC-tttggtcggt
>SHEEP                                                 108            129            22             5              ttctaccctg-GGGCCCTCCAGGCCCTCCGGCC-tctggtcggt
-----------------------------------------------------------------------------------------------------------------------------------------------------------------------------------------------------------------------------
Motif 2.4 (GGGCCCTCCAGGCCCTCCGGCC) Annotations:
----------------------------------------------
TargetScan Matches:
>HUMAN:    miR-296-5p,
>BABOON:    miR-296-5p,
>DOG:    miR-296-5p,
>COW:    miR-296-5p,
>SHEEP:    miR-296-5p,


eCLIP determined binding proteins (based on BLAT alignment):
>HUMAN:    ddx3x,ddx3x,ddx3x,ddx3x,ddx3x,ddx6,drosha,drosha,EIF3G,EIF3G,EIF3H,FMR1,METAP2,PUS1,RPS3,RPS3,RPS3,SDAD1,SDAD1,SERBP1,SF3B1,WRN,ybx3,


eCLIP determined binding proteins (based on BED File):
 None
-----------------------------------------------------------------------------------------------------------------------------------------------------------------------------------------------------------------------------


-----------------------------------------------------------------------------------------------------------------------------------------------------------------------------------------------------------------------------
Motif 2.5   Depth:2

E(i)-value=0.000    P(i)-value=0.000    E(r)-value=0.000    E(r)-value=0.000
-----------------------------------------------------------------------------------------------------------------------------------------------------------------------------------------------------------------------------
Species                                                Start          End            Width          Depth                    -Site-          
-----------------------------------------------------------------------------------------------------------------------------------------------------------------------------------------------------------------------------
>HUMAN                                                 103            127            25             1              cccgctcctc-CAGGGCCCTCCAGGCCCTCCGGCCC-cgggccggcg
>BABOON                                                116            140            25             2              ccggctcctt-CAGGGCCCTCCAGGCCCTCCGGCCC-tgggccggcg
-----------------------------------------------------------------------------------------------------------------------------------------------------------------------------------------------------------------------------
Motif 2.5 (CAGGGCCCTCCAGGCCCTCCGGCCC) Annotations:
----------------------------------------------
TargetScan Matches:
>HUMAN:    miR-296-5p,
>BABOON:    miR-296-5p,


eCLIP determined binding proteins (based on BLAT alignment):
>HUMAN:    ddx3x,ddx3x,ddx3x,ddx3x,ddx3x,ddx6,drosha,drosha,EIF3G,EIF3G,EIF3H,FMR1,METAP2,PUS1,RPS3,RPS3,RPS3,SDAD1,SDAD1,SERBP1,SF3B1,WRN,ybx3,


eCLIP determined binding proteins (based on BED File):
 None
-----------------------------------------------------------------------------------------------------------------------------------------------------------------------------------------------------------------------------


***************************************************************************************************************************************************************************************************************************************************************************************************************************************************************************************************************************************************************************************************************************************************************
Motif Neighborhood 3   Depth:9
_______________________________________________________________________________________________________________________________________________________________________________________________________________________________________________________________________________________________________________________________________________________________________________________________________________________________________________________________________________________________________________________________________________________________

Species                                                Start          End            Width          Depth          Conserved Sites                                                                                                                               Motif Neighborhood
_______________________________________________________________________________________________________________________________________________________________________________________________________________________________________________________________________________________________________________________________________________________________________________________________________________________________________________________________________________________________________________________________________________________________

>HUMAN                                                 293            300            8              1              ATGGCGGC                                                                                                                                      ATGGCGGC
>BABOON                                                289            296            8              2              ATGGCGGC                                                                                                                                      ATGGCGGC
>DOG                                                   440            447            8              3              ATGGCGGC                                                                                                                                      ATGGCGGC
>COW                                                   434            441            8              4              ATGGCGGC                                                                                                                                      ATGGCGGC
>SHEEP                                                 277            284            8              5              ATGGCGGC                                                                                                                                      ATGGCGGC
>PIG                                                   354            485            132            6              ATGGCGGC--------------------------------------------------------------------------------------------------------------------ATGGCGGC          ATGGCGGCggaccccgcgagcccaggcccagccgatcgccgggtctcttggcccagcgctgcagggcttaggcgaagcctctgccaaatcgcctttgggagtccagcgtggcagggcgagaagaATGGCGGC
>ARMADILLO                                             427            434            8              7              ATGGCGGC                                                                                                                                      ATGGCGGC
>GUINEAPIG                                             290            297            8              8              ATGGCGGC                                                                                                                                      ATGGCGGC
>MOUSE                                                 232            239            8              9              ATGGCGGC                                                                                                                                      ATGGCGGC
_______________________________________________________________________________________________________________________________________________________________________________________________________________________________________________________________________________________________________________________________________________________________________________________________________________________________________________________________________________________________________________________________________________________________

Individual Motif Sites in Neighborhood 3:
----------------------------------------------------------------

--------------------------------------------------------------------------------------------------------------------------------------------------------------------------------------------------------------------------------------------------------------------------------------------------------------------------------------------------------------------------------------------------------------------------------------------------------------------------------------------------------------------------------------------------------------
Motif 3.1   Depth:9

E(i)-value=0.000    P(i)-value=0.000    E(r)-value=0.000    E(r)-value=0.000
--------------------------------------------------------------------------------------------------------------------------------------------------------------------------------------------------------------------------------------------------------------------------------------------------------------------------------------------------------------------------------------------------------------------------------------------------------------------------------------------------------------------------------------------------------------
Species                                                Start          End            Width          Depth                    -Site-          
--------------------------------------------------------------------------------------------------------------------------------------------------------------------------------------------------------------------------------------------------------------------------------------------------------------------------------------------------------------------------------------------------------------------------------------------------------------------------------------------------------------------------------------------------------------
>HUMAN                                                 293            300            8              1              tcggtgacta-ATGGCGGC-cgtggcgtct
>BABOON                                                289            296            8              2              tcggtgactg-ATGGCGGC-ggcggcctct
>DOG                                                   440            447            8              3              ggtgagaaga-ATGGCGGC-cgctcaaacg
>COW                                                   434            441            8              4              gactagaaga-ATGGCGGC-cgctctaact
>SHEEP                                                 277            284            8              5              ccacgaccta-ATGGCGGC-ggcccctccg
>PIG                                                   354            361            8              6              ccgcgaccaa-ATGGCGGC-ggaccccgcg
>PIG                                                   478            485            8              6              ggcgagaaga-ATGGCGGC-cactcgaacg
>ARMADILLO                                             427            434            8              7              ggagagaaga-ATGGCGGC-tacgaacgaa
>GUINEAPIG                                             290            297            8              8              cgatggcgtg-ATGGCGGC-agtggccttg
>MOUSE                                                 232            239            8              9              atgcgcctgc-ATGGCGGC-ggcctccccg
--------------------------------------------------------------------------------------------------------------------------------------------------------------------------------------------------------------------------------------------------------------------------------------------------------------------------------------------------------------------------------------------------------------------------------------------------------------------------------------------------------------------------------------------------------------
Motif 3.1 (ATGGCGGC) Annotations:
----------------------------------------------
TargetScan Matches:
 None


eCLIP determined binding proteins (based on BLAT alignment):
>HUMAN:    BCCIP,ddx3x,ddx3x,ddx3x,ddx3x,ddx6,ddx6,dgcr8,dgcr8,DHX30,DHX30,drosha,drosha,EIF3H,FMR1,FTO,FTO,fubp3,FXR2,FXR2,GEMIN5,IGF2BP3,METAP2,NIP7,PCBP1,PCBP1,PCBP1,PCBP1,pum1,pum2,rbm15,rbm15,rbm15,SDAD1,SDAD1,WRN,


eCLIP determined binding proteins (based on BED File):
 None
--------------------------------------------------------------------------------------------------------------------------------------------------------------------------------------------------------------------------------------------------------------------------------------------------------------------------------------------------------------------------------------------------------------------------------------------------------------------------------------------------------------------------------------------------------------


*********************************************************************************************************************************************************************************************************************************
Motif Neighborhood 4   Depth:9
_________________________________________________________________________________________________________________________________________________________________________________________________________________________________

Species                                                Start          End            Width          Depth          Conserved Sites                     Motif Neighborhood
_________________________________________________________________________________________________________________________________________________________________________________________________________________________________

>HUMAN                                                 769            794            26             1              CCACCCTCTGGGAAGATTTACTGGCC          CCACCCTCTGGGAAGATTTACTGGCC
>BABOON                                                774            799            26             2              CCACCCTCTGGGAAGATTTACTGGCC          CCACCCTCTGGGAAGATTTACTGGCC
>DOG                                                   783            808            26             3              CCACCCT-TGGGAAGATTTACTGGCC          CCACCCTtTGGGAAGATTTACTGGCC
>COW                                                   765            790            26             4              TGGGAAGATTTACTGGCC                  gggccctcTGGGAAGATTTACTGGCC
>SHEEP                                                 607            632            26             5              TGGGAAGATTTACTGGCC                  ccgtcctcTGGGAAGATTTACTGGCC
>PIG                                                   781            806            26             6              TGGGAAGATTTA                        ccacctttTGGGAAGATTTAttggcc
>ARMADILLO                                             771            796            26             7              TGGGAAGATTTA                        caacccttTGGGAAGATTTActggcc
>GUINEAPIG                                             727            752            26             8              TGGGAAGATTTA                        tcgcccttTGGGAAGATTTActggcc
>MOUSE                                                 337            362            26             9              GGGAAGA                             tggcatgacGGGAAGAatggcatcca
_________________________________________________________________________________________________________________________________________________________________________________________________________________________________

Individual Motif Sites in Neighborhood 4:
----------------------------------------------------------------

--------------------------------------------------------------------------------------------------------------------------------------------------------------------------------------------------------------------------------
Motif 4.1   Depth:9

E(i)-value=0.000    P(i)-value=0.000    E(r)-value=0.000    E(r)-value=0.000
--------------------------------------------------------------------------------------------------------------------------------------------------------------------------------------------------------------------------------
Species                                                Start          End            Width          Depth                    -Site-          
--------------------------------------------------------------------------------------------------------------------------------------------------------------------------------------------------------------------------------
>HUMAN                                                 778            784            7              1              accaccctct-GGGAAGA-tttactggcc
>BABOON                                                783            789            7              2              gccaccctct-GGGAAGA-tttactggcc
>DOG                                                   792            798            7              3              accacccttt-GGGAAGA-tttactggcc
>COW                                                   774            780            7              4              ggggccctct-GGGAAGA-tttactggcc
>SHEEP                                                 616            622            7              5              gccgtcctct-GGGAAGA-tttactggcc
>PIG                                                   790            796            7              6              accacctttt-GGGAAGA-tttattggcc
>ARMADILLO                                             780            786            7              7              acaacccttt-GGGAAGA-tttactggcc
>GUINEAPIG                                             736            742            7              8              gtcgcccttt-GGGAAGA-tttactggcc
>MOUSE                                                 346            352            7              9              gtggcatgac-GGGAAGA-atggcatcca
--------------------------------------------------------------------------------------------------------------------------------------------------------------------------------------------------------------------------------
Motif 4.1 (GGGAAGA) Annotations:
----------------------------------------------
TargetScan Matches:
 None


eCLIP determined binding proteins (based on BLAT alignment):
 None


eCLIP determined binding proteins (based on BED File):
 None
--------------------------------------------------------------------------------------------------------------------------------------------------------------------------------------------------------------------------------


--------------------------------------------------------------------------------------------------------------------------------------------------------------------------------------------------------------------------------
Motif 4.2   Depth:8

E(i)-value=0.000    P(i)-value=0.000    E(r)-value=0.000    E(r)-value=0.000
--------------------------------------------------------------------------------------------------------------------------------------------------------------------------------------------------------------------------------
Species                                                Start          End            Width          Depth                    -Site-          
--------------------------------------------------------------------------------------------------------------------------------------------------------------------------------------------------------------------------------
>HUMAN                                                 777            788            12             1              caccaccctc-TGGGAAGATTTA-ctggccgttt
>BABOON                                                782            793            12             2              cgccaccctc-TGGGAAGATTTA-ctggccaatt
>DOG                                                   791            802            12             3              gaccaccctt-TGGGAAGATTTA-ctggccgttt
>COW                                                   773            784            12             4              cggggccctc-TGGGAAGATTTA-ctggccgctg
>SHEEP                                                 615            626            12             5              cgccgtcctc-TGGGAAGATTTA-ctggccgctg
>PIG                                                   789            800            12             6              caccaccttt-TGGGAAGATTTA-ttggccgttt
>ARMADILLO                                             779            790            12             7              cacaaccctt-TGGGAAGATTTA-ctggccattt
>GUINEAPIG                                             735            746            12             8              cgtcgccctt-TGGGAAGATTTA-ctggccgatt
--------------------------------------------------------------------------------------------------------------------------------------------------------------------------------------------------------------------------------
Motif 4.2 (TGGGAAGATTTA) Annotations:
----------------------------------------------
TargetScan Matches:
 None


eCLIP determined binding proteins (based on BLAT alignment):
 None


eCLIP determined binding proteins (based on BED File):
 None
--------------------------------------------------------------------------------------------------------------------------------------------------------------------------------------------------------------------------------


--------------------------------------------------------------------------------------------------------------------------------------------------------------------------------------------------------------------------------
Motif 4.3   Depth:5

E(i)-value=0.000    P(i)-value=0.000    E(r)-value=0.000    E(r)-value=0.000
--------------------------------------------------------------------------------------------------------------------------------------------------------------------------------------------------------------------------------
Species                                                Start          End            Width          Depth                    -Site-          
--------------------------------------------------------------------------------------------------------------------------------------------------------------------------------------------------------------------------------
>HUMAN                                                 777            794            18             1              caccaccctc-TGGGAAGATTTACTGGCC-gtttatggaa
>BABOON                                                782            799            18             2              cgccaccctc-TGGGAAGATTTACTGGCC-aattttggaa
>DOG                                                   791            808            18             3              gaccaccctt-TGGGAAGATTTACTGGCC-gtttatagaa
>COW                                                   773            790            18             4              cggggccctc-TGGGAAGATTTACTGGCC-gctgataaag
>SHEEP                                                 615            632            18             5              cgccgtcctc-TGGGAAGATTTACTGGCC-gctgataaag
--------------------------------------------------------------------------------------------------------------------------------------------------------------------------------------------------------------------------------
Motif 4.3 (TGGGAAGATTTACTGGCC) Annotations:
----------------------------------------------
TargetScan Matches:
>HUMAN:    miR-802,
>BABOON:    miR-802,
>DOG:    miR-802,
>COW:    miR-802,
>SHEEP:    miR-802,


eCLIP determined binding proteins (based on BLAT alignment):
 None


eCLIP determined binding proteins (based on BED File):
 None
--------------------------------------------------------------------------------------------------------------------------------------------------------------------------------------------------------------------------------


--------------------------------------------------------------------------------------------------------------------------------------------------------------------------------------------------------------------------------
Motif 4.4   Depth:3

E(i)-value=0.000    P(i)-value=0.000    E(r)-value=0.000    E(r)-value=0.000
--------------------------------------------------------------------------------------------------------------------------------------------------------------------------------------------------------------------------------
Species                                                Start          End            Width          Depth                    -Site-          
--------------------------------------------------------------------------------------------------------------------------------------------------------------------------------------------------------------------------------
>HUMAN                                                 769            775            7              1              gaaatgccca-CCACCCT-ctgggaagat
>BABOON                                                774            780            7              2              gaaatgcccg-CCACCCT-ctgggaagat
>DOG                                                   783            789            7              3              aataggaaga-CCACCCT-ttgggaagat
--------------------------------------------------------------------------------------------------------------------------------------------------------------------------------------------------------------------------------
Motif 4.4 (CCACCCT) Annotations:
----------------------------------------------
TargetScan Matches:
 None


eCLIP determined binding proteins (based on BLAT alignment):
 None


eCLIP determined binding proteins (based on BED File):
 None
--------------------------------------------------------------------------------------------------------------------------------------------------------------------------------------------------------------------------------


--------------------------------------------------------------------------------------------------------------------------------------------------------------------------------------------------------------------------------
Motif 4.5   Depth:2

E(i)-value=0.000    P(i)-value=0.000    E(r)-value=0.000    E(r)-value=0.000
--------------------------------------------------------------------------------------------------------------------------------------------------------------------------------------------------------------------------------
Species                                                Start          End            Width          Depth                    -Site-          
--------------------------------------------------------------------------------------------------------------------------------------------------------------------------------------------------------------------------------
>HUMAN                                                 769            794            26             1              gaaatgccca-CCACCCTCTGGGAAGATTTACTGGCC-gtttatggaa
>BABOON                                                774            799            26             2              gaaatgcccg-CCACCCTCTGGGAAGATTTACTGGCC-aattttggaa
--------------------------------------------------------------------------------------------------------------------------------------------------------------------------------------------------------------------------------
Motif 4.5 (CCACCCTCTGGGAAGATTTACTGGCC) Annotations:
----------------------------------------------
TargetScan Matches:
>HUMAN:    miR-802,
>BABOON:    miR-802,


eCLIP determined binding proteins (based on BLAT alignment):
 None


eCLIP determined binding proteins (based on BED File):
 None
--------------------------------------------------------------------------------------------------------------------------------------------------------------------------------------------------------------------------------


************************************************************************************************************************************************************************************************************************************************************************************************************************************************************************************************************************
Motif Neighborhood 5   Depth:9
________________________________________________________________________________________________________________________________________________________________________________________________________________________________________________________________________________________________________________________________________________________________________________________________________________________

Species                                                Start          End            Width          Depth          Conserved Sites                                                                                  Motif Neighborhood
________________________________________________________________________________________________________________________________________________________________________________________________________________________________________________________________________________________________________________________________________________________________________________________________________________________

>HUMAN                                                 800            886            87             1              TGGAAGGCCTGTGTATATAATATGAAAAAGCTGCTCTCAACTCCACCCCAACCTTTTAATAGAAAACATTTGTCACATCTAGCCCTT          TGGAAGGCCTGTGTATATAATATGAAAAAGCTGCTCTCAACTCCACCCCAACCTTTTAATAGAAAACATTTGTCACATCTAGCCCTT
>BABOON                                                805            891            87             2              TGGAAGGCCTGTGTATATAATATGAAAAAGCTGCTCTCAACTCCACCCCAACCTTTTAATAGAAAACATTTGTCACATCTAGCCCTT          TGGAAGGCCTGTGTATATAATATGAAAAAGCTGCTCTCAACTCCACCCCAACCTTTTAATAGAAAACATTTGTCACATCTAGCCCTT
>DOG                                                   814            902            89             3              GAAGGCCTGTGTATATAATATGAAAAAGCTGCTCTCAACT----CCCCAACCTTTT----AGAAAAC------CACATCTAG               taGAAGGCCTGTGTATATAATATGAAAAAGCTGCTCTCAACTtaccCCCCAACCTTTTcaaaAGAAAACttttgcCACATCTAGgcctt
>COW                                                   795            882            88             4              AAGGCCTGTGTATATAATATGAAAAAGCTGCTCTCAACT----CCCCAACCTTT----AGAAAAC-------ACATCTAG                 ataAAGGCCTGTGTATATAATATGAAAAAGCTGCTCTCAACTttacCCCCAACCTTTcaaaAGAAAACtttggctACATCTAGgcctc
>SHEEP                                                 637            724            88             5              AAGGCCTGTGTATATAATATGAAAAAGCTGCTCTCAACT----CCCCAACCTTT----AGAAAAC-------ACATCTAG                 ataAAGGCCTGTGTATATAATATGAAAAAGCTGCTCTCAACTttacCCCCAACCTTTcaaaAGAAAACtttcgctACATCTAGgcctc
>PIG                                                   812            900            89             6              AAGGCCTGTGTATATAATATGAAAAAGCTGCTCTCAACT----CCCCAACCTTT----AGAAAAC--------ACATCTAG                gagAAGGCCTGTGTATATAATATGAAAAAGCTGCTCTCAACTttccCCCCAACCTTTcagaAGAAAACtttttgctACATCTAGgcctc
>ARMADILLO                                             802            889            88             7              AAGGCCTGTGTATATAATATGAAAAAGCTGCT-TCAACT----CCCCAACCTTT----AGAAAAC-------ACATCTAG                 cagAAGGCCTGTGTATATAATATGAAAAAGCTGCTaTCAACTtttcCCCCAACCTTTtaaaAGAAAACttatgctACATCTAGgcttt
>GUINEAPIG                                             758            845            88             8              AAGGCCTGTGTATATAATATGAAAAAGCTGCT--------------CAACCTTT----AGAAAAC                                tatAAGGCCTGTGTATATAATATGAAAAAGCTGCTctcaacattcccctCAACCTTTtaaaAGAAAACtgcatgtggacaaatataga
>MOUSE                                                 640            715            76             9              CCTGTGTATATAATATGAAAAAGCTGCT--CAACCTTT                                                           tagaagtCCTGTGTATATAATATGAAAAAGCTGCTctCAACCTTTcccccgaccctttttagacttctggctaaat
________________________________________________________________________________________________________________________________________________________________________________________________________________________________________________________________________________________________________________________________________________________________________________________________________________________

Individual Motif Sites in Neighborhood 5:
----------------------------------------------------------------

-----------------------------------------------------------------------------------------------------------------------------------------------------------------------------------------------------------------------------------------------------------------------------------------------------------------------------------------------------------------------------------------------------------------------
Motif 5.1   Depth:9

E(i)-value=0.000    P(i)-value=0.000    E(r)-value=0.000    E(r)-value=0.000
-----------------------------------------------------------------------------------------------------------------------------------------------------------------------------------------------------------------------------------------------------------------------------------------------------------------------------------------------------------------------------------------------------------------------
Species                                                Start          End            Width          Depth                    -Site-          
-----------------------------------------------------------------------------------------------------------------------------------------------------------------------------------------------------------------------------------------------------------------------------------------------------------------------------------------------------------------------------------------------------------------------
>HUMAN                                                 807            834            28             1              ttatggaagg-CCTGTGTATATAATATGAAAAAGCTGCT-ctcaactcca
>BABOON                                                812            839            28             2              ttttggaagg-CCTGTGTATATAATATGAAAAAGCTGCT-ctcaactcca
>DOG                                                   821            848            28             3              ttatagaagg-CCTGTGTATATAATATGAAAAAGCTGCT-ctcaacttac
>COW                                                   802            829            28             4              ctgataaagg-CCTGTGTATATAATATGAAAAAGCTGCT-ctcaacttta
>SHEEP                                                 644            671            28             5              ctgataaagg-CCTGTGTATATAATATGAAAAAGCTGCT-ctcaacttta
>PIG                                                   819            846            28             6              ttagagaagg-CCTGTGTATATAATATGAAAAAGCTGCT-ctcaactttc
>ARMADILLO                                             809            836            28             7              ttacagaagg-CCTGTGTATATAATATGAAAAAGCTGCT-atcaactttt
>GUINEAPIG                                             765            792            28             8              ttgtataagg-CCTGTGTATATAATATGAAAAAGCTGCT-ctcaacattc
>MOUSE                                                 647            674            28             9              ccgtagaagt-CCTGTGTATATAATATGAAAAAGCTGCT-ctcaaccttt
-----------------------------------------------------------------------------------------------------------------------------------------------------------------------------------------------------------------------------------------------------------------------------------------------------------------------------------------------------------------------------------------------------------------------
Motif 5.1 (CCTGTGTATATAATATGAAAAAGCTGCT) Annotations:
----------------------------------------------
TargetScan Matches:
>HUMAN:    miR-15-5p/16-5p/195-5p/424-5p/497-5p,miR-503-5p,
>BABOON:    miR-15-5p/16-5p/195-5p/424-5p/497-5p,miR-503-5p,
>DOG:    miR-15-5p/16-5p/195-5p/424-5p/497-5p,miR-503-5p,
>COW:    miR-15-5p/16-5p/195-5p/424-5p/497-5p,miR-503-5p,
>SHEEP:    miR-15-5p/16-5p/195-5p/424-5p/497-5p,miR-503-5p,
>PIG:    miR-15-5p/16-5p/195-5p/424-5p/497-5p,miR-503-5p,
>ARMADILLO:    miR-15-5p/16-5p/195-5p/424-5p/497-5p,miR-503-5p,
>GUINEAPIG:    miR-15-5p/16-5p/195-5p/424-5p/497-5p,miR-503-5p,
>MOUSE:    miR-15-5p/16-5p/195-5p/424-5p/497-5p,miR-503-5p,


eCLIP determined binding proteins (based on BLAT alignment):
>HUMAN:    pum1,


eCLIP determined binding proteins (based on BED File):
 None
-----------------------------------------------------------------------------------------------------------------------------------------------------------------------------------------------------------------------------------------------------------------------------------------------------------------------------------------------------------------------------------------------------------------------


-----------------------------------------------------------------------------------------------------------------------------------------------------------------------------------------------------------------------------------------------------------------------------------------------------------------------------------------------------------------------------------------------------------------------
Motif 5.2   Depth:9

E(i)-value=0.000    P(i)-value=0.000    E(r)-value=0.000    E(r)-value=0.000
-----------------------------------------------------------------------------------------------------------------------------------------------------------------------------------------------------------------------------------------------------------------------------------------------------------------------------------------------------------------------------------------------------------------------
Species                                                Start          End            Width          Depth                    -Site-          
-----------------------------------------------------------------------------------------------------------------------------------------------------------------------------------------------------------------------------------------------------------------------------------------------------------------------------------------------------------------------------------------------------------------------
>HUMAN                                                 848            855            8              1              aactccaccc-CAACCTTT-taatagaaaa
>BABOON                                                853            860            8              2              aactccaccc-CAACCTTT-taatagaaaa
>DOG                                                   863            870            8              3              acttaccccc-CAACCTTT-tcaaaagaaa
>COW                                                   844            851            8              4              actttacccc-CAACCTTT-caaaagaaaa
>SHEEP                                                 686            693            8              5              actttacccc-CAACCTTT-caaaagaaaa
>PIG                                                   861            868            8              6              actttccccc-CAACCTTT-cagaagaaaa
>ARMADILLO                                             851            858            8              7              acttttcccc-CAACCTTT-taaaagaaaa
>GUINEAPIG                                             807            814            8              8              acattcccct-CAACCTTT-taaaagaaaa
>MOUSE                                                 677            684            8              9              aagctgctct-CAACCTTT-cccccgaccc
-----------------------------------------------------------------------------------------------------------------------------------------------------------------------------------------------------------------------------------------------------------------------------------------------------------------------------------------------------------------------------------------------------------------------
Motif 5.2 (CAACCTTT) Annotations:
----------------------------------------------
TargetScan Matches:
 None


eCLIP determined binding proteins (based on BLAT alignment):
>HUMAN:    pum1,pum1,


eCLIP determined binding proteins (based on BED File):
 None
-----------------------------------------------------------------------------------------------------------------------------------------------------------------------------------------------------------------------------------------------------------------------------------------------------------------------------------------------------------------------------------------------------------------------


-----------------------------------------------------------------------------------------------------------------------------------------------------------------------------------------------------------------------------------------------------------------------------------------------------------------------------------------------------------------------------------------------------------------------
Motif 5.3   Depth:8

E(i)-value=0.000    P(i)-value=0.000    E(r)-value=0.000    E(r)-value=0.000
-----------------------------------------------------------------------------------------------------------------------------------------------------------------------------------------------------------------------------------------------------------------------------------------------------------------------------------------------------------------------------------------------------------------------
Species                                                Start          End            Width          Depth                    -Site-          
-----------------------------------------------------------------------------------------------------------------------------------------------------------------------------------------------------------------------------------------------------------------------------------------------------------------------------------------------------------------------------------------------------------------------
>HUMAN                                                 803            834            32             1              ccgtttatgg-AAGGCCTGTGTATATAATATGAAAAAGCTGCT-ctcaactcca
>BABOON                                                808            839            32             2              ccaattttgg-AAGGCCTGTGTATATAATATGAAAAAGCTGCT-ctcaactcca
>DOG                                                   817            848            32             3              ccgtttatag-AAGGCCTGTGTATATAATATGAAAAAGCTGCT-ctcaacttac
>COW                                                   798            829            32             4              gccgctgata-AAGGCCTGTGTATATAATATGAAAAAGCTGCT-ctcaacttta
>SHEEP                                                 640            671            32             5              gccgctgata-AAGGCCTGTGTATATAATATGAAAAAGCTGCT-ctcaacttta
>PIG                                                   815            846            32             6              ccgtttagag-AAGGCCTGTGTATATAATATGAAAAAGCTGCT-ctcaactttc
>ARMADILLO                                             805            836            32             7              ccatttacag-AAGGCCTGTGTATATAATATGAAAAAGCTGCT-atcaactttt
>GUINEAPIG                                             761            792            32             8              ccgattgtat-AAGGCCTGTGTATATAATATGAAAAAGCTGCT-ctcaacattc
-----------------------------------------------------------------------------------------------------------------------------------------------------------------------------------------------------------------------------------------------------------------------------------------------------------------------------------------------------------------------------------------------------------------------
Motif 5.3 (AAGGCCTGTGTATATAATATGAAAAAGCTGCT) Annotations:
----------------------------------------------
TargetScan Matches:
>HUMAN:    miR-15-5p/16-5p/195-5p/424-5p/497-5p,miR-503-5p,
>BABOON:    miR-15-5p/16-5p/195-5p/424-5p/497-5p,miR-503-5p,
>DOG:    miR-15-5p/16-5p/195-5p/424-5p/497-5p,miR-503-5p,
>COW:    miR-15-5p/16-5p/195-5p/424-5p/497-5p,miR-503-5p,
>SHEEP:    miR-15-5p/16-5p/195-5p/424-5p/497-5p,miR-503-5p,
>PIG:    miR-15-5p/16-5p/195-5p/424-5p/497-5p,miR-503-5p,
>ARMADILLO:    miR-15-5p/16-5p/195-5p/424-5p/497-5p,miR-503-5p,
>GUINEAPIG:    miR-15-5p/16-5p/195-5p/424-5p/497-5p,miR-503-5p,


eCLIP determined binding proteins (based on BLAT alignment):
>HUMAN:    pum1,


eCLIP determined binding proteins (based on BED File):
 None
-----------------------------------------------------------------------------------------------------------------------------------------------------------------------------------------------------------------------------------------------------------------------------------------------------------------------------------------------------------------------------------------------------------------------


-----------------------------------------------------------------------------------------------------------------------------------------------------------------------------------------------------------------------------------------------------------------------------------------------------------------------------------------------------------------------------------------------------------------------
Motif 5.4   Depth:8

E(i)-value=0.000    P(i)-value=0.000    E(r)-value=0.000    E(r)-value=0.000
-----------------------------------------------------------------------------------------------------------------------------------------------------------------------------------------------------------------------------------------------------------------------------------------------------------------------------------------------------------------------------------------------------------------------
Species                                                Start          End            Width          Depth                    -Site-          
-----------------------------------------------------------------------------------------------------------------------------------------------------------------------------------------------------------------------------------------------------------------------------------------------------------------------------------------------------------------------------------------------------------------------
>HUMAN                                                 860            866            7              1              accttttaat-AGAAAAC-atttgtcaca
>BABOON                                                865            871            7              2              accttttaat-AGAAAAC-atttgtcaca
>DOG                                                   876            882            7              3              ccttttcaaa-AGAAAAC-ttttgccaca
>COW                                                   856            862            7              4              acctttcaaa-AGAAAAC-tttggctaca
>SHEEP                                                 698            704            7              5              acctttcaaa-AGAAAAC-tttcgctaca
>PIG                                                   873            879            7              6              acctttcaga-AGAAAAC-tttttgctac
>ARMADILLO                                             863            869            7              7              accttttaaa-AGAAAAC-ttatgctaca
>GUINEAPIG                                             819            825            7              8              accttttaaa-AGAAAAC-tgcatgtgga
-----------------------------------------------------------------------------------------------------------------------------------------------------------------------------------------------------------------------------------------------------------------------------------------------------------------------------------------------------------------------------------------------------------------------
Motif 5.4 (AGAAAAC) Annotations:
----------------------------------------------
TargetScan Matches:
 None


eCLIP determined binding proteins (based on BLAT alignment):
>HUMAN:    pum1,


eCLIP determined binding proteins (based on BED File):
 None
-----------------------------------------------------------------------------------------------------------------------------------------------------------------------------------------------------------------------------------------------------------------------------------------------------------------------------------------------------------------------------------------------------------------------


-----------------------------------------------------------------------------------------------------------------------------------------------------------------------------------------------------------------------------------------------------------------------------------------------------------------------------------------------------------------------------------------------------------------------
Motif 5.5   Depth:7

E(i)-value=0.000    P(i)-value=0.000    E(r)-value=0.000    E(r)-value=0.000
-----------------------------------------------------------------------------------------------------------------------------------------------------------------------------------------------------------------------------------------------------------------------------------------------------------------------------------------------------------------------------------------------------------------------
Species                                                Start          End            Width          Depth                    -Site-          
-----------------------------------------------------------------------------------------------------------------------------------------------------------------------------------------------------------------------------------------------------------------------------------------------------------------------------------------------------------------------------------------------------------------------
>HUMAN                                                 836            841            6              1              aaagctgctc-TCAACT-ccaccccaac
>BABOON                                                841            846            6              2              aaagctgctc-TCAACT-ccaccccaac
>DOG                                                   850            855            6              3              aaagctgctc-TCAACT-taccccccaa
>COW                                                   831            836            6              4              aaagctgctc-TCAACT-ttacccccaa
>SHEEP                                                 673            678            6              5              aaagctgctc-TCAACT-ttacccccaa
>PIG                                                   848            853            6              6              aaagctgctc-TCAACT-ttccccccaa
>ARMADILLO                                             838            843            6              7              aaagctgcta-TCAACT-tttcccccaa
-----------------------------------------------------------------------------------------------------------------------------------------------------------------------------------------------------------------------------------------------------------------------------------------------------------------------------------------------------------------------------------------------------------------------
Motif 5.5 (TCAACT) Annotations:
----------------------------------------------
TargetScan Matches:
 None


eCLIP determined binding proteins (based on BLAT alignment):
>HUMAN:    pum1,pum1,


eCLIP determined binding proteins (based on BED File):
 None
-----------------------------------------------------------------------------------------------------------------------------------------------------------------------------------------------------------------------------------------------------------------------------------------------------------------------------------------------------------------------------------------------------------------------


-----------------------------------------------------------------------------------------------------------------------------------------------------------------------------------------------------------------------------------------------------------------------------------------------------------------------------------------------------------------------------------------------------------------------
Motif 5.6   Depth:7

E(i)-value=0.000    P(i)-value=0.000    E(r)-value=0.000    E(r)-value=0.000
-----------------------------------------------------------------------------------------------------------------------------------------------------------------------------------------------------------------------------------------------------------------------------------------------------------------------------------------------------------------------------------------------------------------------
Species                                                Start          End            Width          Depth                    -Site-          
-----------------------------------------------------------------------------------------------------------------------------------------------------------------------------------------------------------------------------------------------------------------------------------------------------------------------------------------------------------------------------------------------------------------------
>HUMAN                                                 845            855            11             1              ctcaactcca-CCCCAACCTTT-taatagaaaa
>BABOON                                                850            860            11             2              ctcaactcca-CCCCAACCTTT-taatagaaaa
>DOG                                                   860            870            11             3              tcaacttacc-CCCCAACCTTT-tcaaaagaaa
>COW                                                   841            851            11             4              tcaactttac-CCCCAACCTTT-caaaagaaaa
>SHEEP                                                 683            693            11             5              tcaactttac-CCCCAACCTTT-caaaagaaaa
>PIG                                                   858            868            11             6              tcaactttcc-CCCCAACCTTT-cagaagaaaa
>ARMADILLO                                             848            858            11             7              tcaacttttc-CCCCAACCTTT-taaaagaaaa
-----------------------------------------------------------------------------------------------------------------------------------------------------------------------------------------------------------------------------------------------------------------------------------------------------------------------------------------------------------------------------------------------------------------------
Motif 5.6 (CCCCAACCTTT) Annotations:
----------------------------------------------
TargetScan Matches:
 None


eCLIP determined binding proteins (based on BLAT alignment):
>HUMAN:    pum1,pum1,


eCLIP determined binding proteins (based on BED File):
 None
-----------------------------------------------------------------------------------------------------------------------------------------------------------------------------------------------------------------------------------------------------------------------------------------------------------------------------------------------------------------------------------------------------------------------


-----------------------------------------------------------------------------------------------------------------------------------------------------------------------------------------------------------------------------------------------------------------------------------------------------------------------------------------------------------------------------------------------------------------------
Motif 5.7   Depth:7

E(i)-value=0.000    P(i)-value=0.000    E(r)-value=0.000    E(r)-value=0.000
-----------------------------------------------------------------------------------------------------------------------------------------------------------------------------------------------------------------------------------------------------------------------------------------------------------------------------------------------------------------------------------------------------------------------
Species                                                Start          End            Width          Depth                    -Site-          
-----------------------------------------------------------------------------------------------------------------------------------------------------------------------------------------------------------------------------------------------------------------------------------------------------------------------------------------------------------------------------------------------------------------------
>HUMAN                                                 874            881            8              1              aacatttgtc-ACATCTAG-cccttctaga
>BABOON                                                879            886            8              2              aacatttgtc-ACATCTAG-cccttttaga
>DOG                                                   890            897            8              3              aacttttgcc-ACATCTAG-gccttctaga
>COW                                                   870            877            8              4              aactttggct-ACATCTAG-gcctcctaga
>SHEEP                                                 712            719            8              5              aactttcgct-ACATCTAG-gcctcctaga
>PIG                                                   888            895            8              6              actttttgct-ACATCTAG-gcctcctaga
>ARMADILLO                                             877            884            8              7              aacttatgct-ACATCTAG-gctttctaga
-----------------------------------------------------------------------------------------------------------------------------------------------------------------------------------------------------------------------------------------------------------------------------------------------------------------------------------------------------------------------------------------------------------------------
Motif 5.7 (ACATCTAG) Annotations:
----------------------------------------------
TargetScan Matches:
 None


eCLIP determined binding proteins (based on BLAT alignment):
>HUMAN:    pum1,pum1,rbm15,


eCLIP determined binding proteins (based on BED File):
 None
-----------------------------------------------------------------------------------------------------------------------------------------------------------------------------------------------------------------------------------------------------------------------------------------------------------------------------------------------------------------------------------------------------------------------


-----------------------------------------------------------------------------------------------------------------------------------------------------------------------------------------------------------------------------------------------------------------------------------------------------------------------------------------------------------------------------------------------------------------------
Motif 5.8   Depth:6

E(i)-value=0.000    P(i)-value=0.000    E(r)-value=0.000    E(r)-value=0.000
-----------------------------------------------------------------------------------------------------------------------------------------------------------------------------------------------------------------------------------------------------------------------------------------------------------------------------------------------------------------------------------------------------------------------
Species                                                Start          End            Width          Depth                    -Site-          
-----------------------------------------------------------------------------------------------------------------------------------------------------------------------------------------------------------------------------------------------------------------------------------------------------------------------------------------------------------------------------------------------------------------------
>HUMAN                                                 803            841            39             1              ccgtttatgg-AAGGCCTGTGTATATAATATGAAAAAGCTGCTCTCAACT-ccaccccaac
>BABOON                                                808            846            39             2              ccaattttgg-AAGGCCTGTGTATATAATATGAAAAAGCTGCTCTCAACT-ccaccccaac
>DOG                                                   817            855            39             3              ccgtttatag-AAGGCCTGTGTATATAATATGAAAAAGCTGCTCTCAACT-taccccccaa
>COW                                                   798            836            39             4              gccgctgata-AAGGCCTGTGTATATAATATGAAAAAGCTGCTCTCAACT-ttacccccaa
>SHEEP                                                 640            678            39             5              gccgctgata-AAGGCCTGTGTATATAATATGAAAAAGCTGCTCTCAACT-ttacccccaa
>PIG                                                   815            853            39             6              ccgtttagag-AAGGCCTGTGTATATAATATGAAAAAGCTGCTCTCAACT-ttccccccaa
-----------------------------------------------------------------------------------------------------------------------------------------------------------------------------------------------------------------------------------------------------------------------------------------------------------------------------------------------------------------------------------------------------------------------
Motif 5.8 (AAGGCCTGTGTATATAATATGAAAAAGCTGCTCTCAACT) Annotations:
----------------------------------------------
TargetScan Matches:
>HUMAN:    miR-15-5p/16-5p/195-5p/424-5p/497-5p,miR-503-5p,
>BABOON:    miR-15-5p/16-5p/195-5p/424-5p/497-5p,miR-503-5p,
>DOG:    miR-15-5p/16-5p/195-5p/424-5p/497-5p,miR-503-5p,
>COW:    miR-15-5p/16-5p/195-5p/424-5p/497-5p,miR-503-5p,
>SHEEP:    miR-15-5p/16-5p/195-5p/424-5p/497-5p,miR-503-5p,
>PIG:    miR-15-5p/16-5p/195-5p/424-5p/497-5p,miR-503-5p,


eCLIP determined binding proteins (based on BLAT alignment):
>HUMAN:    pum1,pum1,


eCLIP determined binding proteins (based on BED File):
 None
-----------------------------------------------------------------------------------------------------------------------------------------------------------------------------------------------------------------------------------------------------------------------------------------------------------------------------------------------------------------------------------------------------------------------


-----------------------------------------------------------------------------------------------------------------------------------------------------------------------------------------------------------------------------------------------------------------------------------------------------------------------------------------------------------------------------------------------------------------------
Motif 5.9   Depth:3

E(i)-value=0.000    P(i)-value=0.000    E(r)-value=0.000    E(r)-value=0.000
-----------------------------------------------------------------------------------------------------------------------------------------------------------------------------------------------------------------------------------------------------------------------------------------------------------------------------------------------------------------------------------------------------------------------
Species                                                Start          End            Width          Depth                    -Site-          
-----------------------------------------------------------------------------------------------------------------------------------------------------------------------------------------------------------------------------------------------------------------------------------------------------------------------------------------------------------------------------------------------------------------------
>HUMAN                                                 802            841            40             1              gccgtttatg-GAAGGCCTGTGTATATAATATGAAAAAGCTGCTCTCAACT-ccaccccaac
>BABOON                                                807            846            40             2              gccaattttg-GAAGGCCTGTGTATATAATATGAAAAAGCTGCTCTCAACT-ccaccccaac
>DOG                                                   816            855            40             3              gccgtttata-GAAGGCCTGTGTATATAATATGAAAAAGCTGCTCTCAACT-taccccccaa
-----------------------------------------------------------------------------------------------------------------------------------------------------------------------------------------------------------------------------------------------------------------------------------------------------------------------------------------------------------------------------------------------------------------------
Motif 5.9 (GAAGGCCTGTGTATATAATATGAAAAAGCTGCTCTCAACT) Annotations:
----------------------------------------------
TargetScan Matches:
>HUMAN:    miR-15-5p/16-5p/195-5p/424-5p/497-5p,miR-503-5p,
>BABOON:    miR-15-5p/16-5p/195-5p/424-5p/497-5p,miR-503-5p,
>DOG:    miR-15-5p/16-5p/195-5p/424-5p/497-5p,miR-503-5p,


eCLIP determined binding proteins (based on BLAT alignment):
>HUMAN:    pum1,pum1,


eCLIP determined binding proteins (based on BED File):
 None
-----------------------------------------------------------------------------------------------------------------------------------------------------------------------------------------------------------------------------------------------------------------------------------------------------------------------------------------------------------------------------------------------------------------------


-----------------------------------------------------------------------------------------------------------------------------------------------------------------------------------------------------------------------------------------------------------------------------------------------------------------------------------------------------------------------------------------------------------------------
Motif 5.10   Depth:3

E(i)-value=0.000    P(i)-value=0.000    E(r)-value=0.000    E(r)-value=0.000
-----------------------------------------------------------------------------------------------------------------------------------------------------------------------------------------------------------------------------------------------------------------------------------------------------------------------------------------------------------------------------------------------------------------------
Species                                                Start          End            Width          Depth                    -Site-          
-----------------------------------------------------------------------------------------------------------------------------------------------------------------------------------------------------------------------------------------------------------------------------------------------------------------------------------------------------------------------------------------------------------------------
>HUMAN                                                 845            856            12             1              ctcaactcca-CCCCAACCTTTT-aatagaaaac
>BABOON                                                850            861            12             2              ctcaactcca-CCCCAACCTTTT-aatagaaaac
>DOG                                                   860            871            12             3              tcaacttacc-CCCCAACCTTTT-caaaagaaaa
-----------------------------------------------------------------------------------------------------------------------------------------------------------------------------------------------------------------------------------------------------------------------------------------------------------------------------------------------------------------------------------------------------------------------
Motif 5.10 (CCCCAACCTTTT) Annotations:
----------------------------------------------
TargetScan Matches:
 None


eCLIP determined binding proteins (based on BLAT alignment):
>HUMAN:    pum1,pum1,


eCLIP determined binding proteins (based on BED File):
 None
-----------------------------------------------------------------------------------------------------------------------------------------------------------------------------------------------------------------------------------------------------------------------------------------------------------------------------------------------------------------------------------------------------------------------


-----------------------------------------------------------------------------------------------------------------------------------------------------------------------------------------------------------------------------------------------------------------------------------------------------------------------------------------------------------------------------------------------------------------------
Motif 5.11   Depth:3

E(i)-value=0.000    P(i)-value=0.000    E(r)-value=0.000    E(r)-value=0.000
-----------------------------------------------------------------------------------------------------------------------------------------------------------------------------------------------------------------------------------------------------------------------------------------------------------------------------------------------------------------------------------------------------------------------
Species                                                Start          End            Width          Depth                    -Site-          
-----------------------------------------------------------------------------------------------------------------------------------------------------------------------------------------------------------------------------------------------------------------------------------------------------------------------------------------------------------------------------------------------------------------------
>HUMAN                                                 873            881            9              1              aaacatttgt-CACATCTAG-cccttctaga
>BABOON                                                878            886            9              2              aaacatttgt-CACATCTAG-cccttttaga
>DOG                                                   889            897            9              3              aaacttttgc-CACATCTAG-gccttctaga
-----------------------------------------------------------------------------------------------------------------------------------------------------------------------------------------------------------------------------------------------------------------------------------------------------------------------------------------------------------------------------------------------------------------------
Motif 5.11 (CACATCTAG) Annotations:
----------------------------------------------
TargetScan Matches:
 None


eCLIP determined binding proteins (based on BLAT alignment):
>HUMAN:    pum1,pum1,rbm15,


eCLIP determined binding proteins (based on BED File):
 None
-----------------------------------------------------------------------------------------------------------------------------------------------------------------------------------------------------------------------------------------------------------------------------------------------------------------------------------------------------------------------------------------------------------------------


-----------------------------------------------------------------------------------------------------------------------------------------------------------------------------------------------------------------------------------------------------------------------------------------------------------------------------------------------------------------------------------------------------------------------
Motif 5.12   Depth:2

E(i)-value=0.000    P(i)-value=0.000    E(r)-value=0.000    E(r)-value=0.000
-----------------------------------------------------------------------------------------------------------------------------------------------------------------------------------------------------------------------------------------------------------------------------------------------------------------------------------------------------------------------------------------------------------------------
Species                                                Start          End            Width          Depth                    -Site-          
-----------------------------------------------------------------------------------------------------------------------------------------------------------------------------------------------------------------------------------------------------------------------------------------------------------------------------------------------------------------------------------------------------------------------
>HUMAN                                                 800            886            87             1              tggccgttta-TGGAAGGCCTGTGTATATAATATGAAAAAGCTGCTCTCAACTCCACCCCAACCTTTTAATAGAAAACATTTGTCACATCTAGCCCTT-ctagatggaa
>BABOON                                                805            891            87             2              tggccaattt-TGGAAGGCCTGTGTATATAATATGAAAAAGCTGCTCTCAACTCCACCCCAACCTTTTAATAGAAAACATTTGTCACATCTAGCCCTT-ttagatggaa
-----------------------------------------------------------------------------------------------------------------------------------------------------------------------------------------------------------------------------------------------------------------------------------------------------------------------------------------------------------------------------------------------------------------------
Motif 5.12 (TGGAAGGCCTGTGTATATAATATGAAAAAGCTGCTCTCAACTCCACCCCAACCTTTTAATAGAAAACATTTGTCACATCTAGCCCTT) Annotations:
----------------------------------------------
TargetScan Matches:
>HUMAN:    miR-542-3p,miR-409-3p,miR-15-5p/16-5p/195-5p/424-5p/497-5p,miR-503-5p,
>BABOON:    miR-542-3p,miR-409-3p,miR-15-5p/16-5p/195-5p/424-5p/497-5p,miR-503-5p,


eCLIP determined binding proteins (based on BLAT alignment):
>HUMAN:    KHDRBS1,pum1,pum1,pum1,pum1,rbm15,rbm15,


eCLIP determined binding proteins (based on BED File):
 None
-----------------------------------------------------------------------------------------------------------------------------------------------------------------------------------------------------------------------------------------------------------------------------------------------------------------------------------------------------------------------------------------------------------------------


***************************************************************************************************************************************************************************************************************************************************
Motif Neighborhood 6   Depth:9
___________________________________________________________________________________________________________________________________________________________________________________________________________________________________________________

Species                                                Start          End            Width          Depth          Conserved Sites                           Motif Neighborhood
___________________________________________________________________________________________________________________________________________________________________________________________________________________________________________________

>HUMAN                                                 888            919            32             1              TAGATGGAAAGAGGTTGCCGACGTATGATAAA          TAGATGGAAAGAGGTTGCCGACGTATGATAAA
>BABOON                                                893            924            32             2              TAGATGGAAAGAGGTTGCCGACGTATGATAAA          TAGATGGAAAGAGGTTGCCGACGTATGATAAA
>DOG                                                   904            935            32             3              TAGATG-AAAGAGGTTGCCGAC-TATGATAAA          TAGATGtAAAGAGGTTGCCGACaTATGATAAA
>COW                                                   884            915            32             4              TAGATG-AAAGAGGTTGCCGAC-TATGATAAA          TAGATGtAAAGAGGTTGCCGACgTATGATAAA
>SHEEP                                                 726            757            32             5              TAGATG--AAGAGGTTGCCGAC-TATGATAAA          TAGATGtgAAGAGGTTGCCGACgTATGATAAA
>PIG                                                   902            933            32             6              TAGATG--AAGAGGTTGCCGAC-TATGATAAA          TAGATGtaAAGAGGTTGCCGACgTATGATAAA
>ARMADILLO                                             891            921            31             7              TAGATG--AAGAGGTGCCGAC-TATGATAAA           TAGATGaaAAGAGGTGCCGACgTATGATAAA
>GUINEAPIG                                             842            873            32             8              TAGATG--AAGAGGT--------TATGATAAA          TAGATGtaAAGAGGTtgctgacaTATGATAAA
>MOUSE                                                 748            779            32             9              AGAGGT                                    gggtaaaggAGAGGTaggagatgacgtgaata
___________________________________________________________________________________________________________________________________________________________________________________________________________________________________________________

Individual Motif Sites in Neighborhood 6:
----------------------------------------------------------------

--------------------------------------------------------------------------------------------------------------------------------------------------------------------------------------------------------------------------------------------------
Motif 6.1   Depth:9

E(i)-value=0.000    P(i)-value=0.000    E(r)-value=0.000    E(r)-value=0.000
--------------------------------------------------------------------------------------------------------------------------------------------------------------------------------------------------------------------------------------------------
Species                                                Start          End            Width          Depth                    -Site-          
--------------------------------------------------------------------------------------------------------------------------------------------------------------------------------------------------------------------------------------------------
>HUMAN                                                 897            902            6              1              ctagatggaa-AGAGGT-tgccgacgta
>BABOON                                                902            907            6              2              ttagatggaa-AGAGGT-tgccgacgta
>DOG                                                   913            918            6              3              ctagatgtaa-AGAGGT-tgccgacata
>COW                                                   893            898            6              4              ctagatgtaa-AGAGGT-tgccgacgta
>SHEEP                                                 735            740            6              5              ctagatgtga-AGAGGT-tgccgacgta
>PIG                                                   911            916            6              6              ctagatgtaa-AGAGGT-tgccgacgta
>ARMADILLO                                             900            905            6              7              ctagatgaaa-AGAGGT-gccgacgtat
>GUINEAPIG                                             851            856            6              8              atagatgtaa-AGAGGT-tgctgacata
>MOUSE                                                 757            762            6              9              agggtaaagg-AGAGGT-aggagatgac
--------------------------------------------------------------------------------------------------------------------------------------------------------------------------------------------------------------------------------------------------
Motif 6.1 (AGAGGT) Annotations:
----------------------------------------------
TargetScan Matches:
 None


eCLIP determined binding proteins (based on BLAT alignment):
>HUMAN:    dgcr8,IGF2BP2,KHDRBS1,lin28b,lin28b,lin28b,pum1,pum1,pum2,rbm15,rbm15,rbm15,rbm15,tia1,


eCLIP determined binding proteins (based on BED File):
 None
--------------------------------------------------------------------------------------------------------------------------------------------------------------------------------------------------------------------------------------------------


--------------------------------------------------------------------------------------------------------------------------------------------------------------------------------------------------------------------------------------------------
Motif 6.2   Depth:8

E(i)-value=0.000    P(i)-value=0.000    E(r)-value=0.000    E(r)-value=0.000
--------------------------------------------------------------------------------------------------------------------------------------------------------------------------------------------------------------------------------------------------
Species                                                Start          End            Width          Depth                    -Site-          
--------------------------------------------------------------------------------------------------------------------------------------------------------------------------------------------------------------------------------------------------
>HUMAN                                                 888            893            6              1              ctagcccttc-TAGATG-gaaagaggtt
>BABOON                                                893            898            6              2              ctagcccttt-TAGATG-gaaagaggtt
>DOG                                                   904            909            6              3              ctaggccttc-TAGATG-taaagaggtt
>COW                                                   884            889            6              4              ctaggcctcc-TAGATG-taaagaggtt
>SHEEP                                                 726            731            6              5              ctaggcctcc-TAGATG-tgaagaggtt
>PIG                                                   902            907            6              6              ctaggcctcc-TAGATG-taaagaggtt
>ARMADILLO                                             891            896            6              7              ctaggctttc-TAGATG-aaaagaggtg
>GUINEAPIG                                             842            847            6              8              tggacaaata-TAGATG-taaagaggtt
--------------------------------------------------------------------------------------------------------------------------------------------------------------------------------------------------------------------------------------------------
Motif 6.2 (TAGATG) Annotations:
----------------------------------------------
TargetScan Matches:
 None


eCLIP determined binding proteins (based on BLAT alignment):
>HUMAN:    dgcr8,KHDRBS1,pum1,pum1,rbm15,rbm15,rbm15,rbm15,


eCLIP determined binding proteins (based on BED File):
 None
--------------------------------------------------------------------------------------------------------------------------------------------------------------------------------------------------------------------------------------------------


--------------------------------------------------------------------------------------------------------------------------------------------------------------------------------------------------------------------------------------------------
Motif 6.3   Depth:8

E(i)-value=0.000    P(i)-value=0.000    E(r)-value=0.000    E(r)-value=0.000
--------------------------------------------------------------------------------------------------------------------------------------------------------------------------------------------------------------------------------------------------
Species                                                Start          End            Width          Depth                    -Site-          
--------------------------------------------------------------------------------------------------------------------------------------------------------------------------------------------------------------------------------------------------
>HUMAN                                                 896            902            7              1              tctagatgga-AAGAGGT-tgccgacgta
>BABOON                                                901            907            7              2              tttagatgga-AAGAGGT-tgccgacgta
>DOG                                                   912            918            7              3              tctagatgta-AAGAGGT-tgccgacata
>COW                                                   892            898            7              4              cctagatgta-AAGAGGT-tgccgacgta
>SHEEP                                                 734            740            7              5              cctagatgtg-AAGAGGT-tgccgacgta
>PIG                                                   910            916            7              6              cctagatgta-AAGAGGT-tgccgacgta
>ARMADILLO                                             899            905            7              7              tctagatgaa-AAGAGGT-gccgacgtat
>GUINEAPIG                                             850            856            7              8              tatagatgta-AAGAGGT-tgctgacata
--------------------------------------------------------------------------------------------------------------------------------------------------------------------------------------------------------------------------------------------------
Motif 6.3 (AAGAGGT) Annotations:
----------------------------------------------
TargetScan Matches:
 None


eCLIP determined binding proteins (based on BLAT alignment):
>HUMAN:    dgcr8,IGF2BP2,KHDRBS1,lin28b,lin28b,lin28b,pum1,pum1,pum2,rbm15,rbm15,rbm15,rbm15,tia1,


eCLIP determined binding proteins (based on BED File):
 None
--------------------------------------------------------------------------------------------------------------------------------------------------------------------------------------------------------------------------------------------------


--------------------------------------------------------------------------------------------------------------------------------------------------------------------------------------------------------------------------------------------------
Motif 6.4   Depth:8

E(i)-value=0.000    P(i)-value=0.000    E(r)-value=0.000    E(r)-value=0.000
--------------------------------------------------------------------------------------------------------------------------------------------------------------------------------------------------------------------------------------------------
Species                                                Start          End            Width          Depth                    -Site-          
--------------------------------------------------------------------------------------------------------------------------------------------------------------------------------------------------------------------------------------------------
>HUMAN                                                 911            919            9              1              gttgccgacg-TATGATAAA-atagagttag
>BABOON                                                916            924            9              2              gttgccgacg-TATGATAAA-gtagagttag
>DOG                                                   927            935            9              3              gttgccgaca-TATGATAAA-gtagagttag
>COW                                                   907            915            9              4              gttgccgacg-TATGATAAA-atagttagaa
>SHEEP                                                 749            757            9              5              gttgccgacg-TATGATAAA-atagttagaa
>PIG                                                   925            933            9              6              gttgccgacg-TATGATAAA-gtagagttag
>ARMADILLO                                             913            921            9              7              ggtgccgacg-TATGATAAA-gtagagttag
>GUINEAPIG                                             865            873            9              8              gttgctgaca-TATGATAAA-gtagttagga
--------------------------------------------------------------------------------------------------------------------------------------------------------------------------------------------------------------------------------------------------
Motif 6.4 (TATGATAAA) Annotations:
----------------------------------------------
TargetScan Matches:
>HUMAN:    miR-154-3p/487-3p,
>BABOON:    miR-154-3p/487-3p,
>DOG:    miR-154-3p/487-3p,
>COW:    miR-154-3p/487-3p,
>SHEEP:    miR-154-3p/487-3p,
>PIG:    miR-154-3p/487-3p,
>ARMADILLO:    miR-154-3p/487-3p,
>GUINEAPIG:    miR-154-3p/487-3p,


eCLIP determined binding proteins (based on BLAT alignment):
>HUMAN:    dgcr8,IGF2BP2,KHDRBS1,lin28b,lin28b,lin28b,pum1,pum1,pum2,rbm15,rbm15,rbm15,rbm15,tia1,


eCLIP determined binding proteins (based on BED File):
 None
--------------------------------------------------------------------------------------------------------------------------------------------------------------------------------------------------------------------------------------------------


--------------------------------------------------------------------------------------------------------------------------------------------------------------------------------------------------------------------------------------------------
Motif 6.5   Depth:7

E(i)-value=0.000    P(i)-value=0.000    E(r)-value=0.000    E(r)-value=0.000
--------------------------------------------------------------------------------------------------------------------------------------------------------------------------------------------------------------------------------------------------
Species                                                Start          End            Width          Depth                    -Site-          
--------------------------------------------------------------------------------------------------------------------------------------------------------------------------------------------------------------------------------------------------
>HUMAN                                                 904            909            6              1              gaaagaggtt-GCCGAC-gtatgataaa
>BABOON                                                909            914            6              2              gaaagaggtt-GCCGAC-gtatgataaa
>DOG                                                   920            925            6              3              taaagaggtt-GCCGAC-atatgataaa
>COW                                                   900            905            6              4              taaagaggtt-GCCGAC-gtatgataaa
>SHEEP                                                 742            747            6              5              tgaagaggtt-GCCGAC-gtatgataaa
>PIG                                                   918            923            6              6              taaagaggtt-GCCGAC-gtatgataaa
>ARMADILLO                                             906            911            6              7              gaaaagaggt-GCCGAC-gtatgataaa
--------------------------------------------------------------------------------------------------------------------------------------------------------------------------------------------------------------------------------------------------
Motif 6.5 (GCCGAC) Annotations:
----------------------------------------------
TargetScan Matches:
 None


eCLIP determined binding proteins (based on BLAT alignment):
>HUMAN:    dgcr8,IGF2BP2,KHDRBS1,lin28b,lin28b,lin28b,pum1,pum1,pum2,rbm15,rbm15,rbm15,rbm15,tia1,


eCLIP determined binding proteins (based on BED File):
 None
--------------------------------------------------------------------------------------------------------------------------------------------------------------------------------------------------------------------------------------------------


--------------------------------------------------------------------------------------------------------------------------------------------------------------------------------------------------------------------------------------------------
Motif 6.6   Depth:6

E(i)-value=0.000    P(i)-value=0.000    E(r)-value=0.000    E(r)-value=0.000
--------------------------------------------------------------------------------------------------------------------------------------------------------------------------------------------------------------------------------------------------
Species                                                Start          End            Width          Depth                    -Site-          
--------------------------------------------------------------------------------------------------------------------------------------------------------------------------------------------------------------------------------------------------
>HUMAN                                                 896            909            14             1              tctagatgga-AAGAGGTTGCCGAC-gtatgataaa
>BABOON                                                901            914            14             2              tttagatgga-AAGAGGTTGCCGAC-gtatgataaa
>DOG                                                   912            925            14             3              tctagatgta-AAGAGGTTGCCGAC-atatgataaa
>COW                                                   892            905            14             4              cctagatgta-AAGAGGTTGCCGAC-gtatgataaa
>SHEEP                                                 734            747            14             5              cctagatgtg-AAGAGGTTGCCGAC-gtatgataaa
>PIG                                                   910            923            14             6              cctagatgta-AAGAGGTTGCCGAC-gtatgataaa
--------------------------------------------------------------------------------------------------------------------------------------------------------------------------------------------------------------------------------------------------
Motif 6.6 (AAGAGGTTGCCGAC) Annotations:
----------------------------------------------
TargetScan Matches:
 None


eCLIP determined binding proteins (based on BLAT alignment):
>HUMAN:    dgcr8,IGF2BP2,KHDRBS1,lin28b,lin28b,lin28b,pum1,pum1,pum2,rbm15,rbm15,rbm15,rbm15,tia1,


eCLIP determined binding proteins (based on BED File):
 None
--------------------------------------------------------------------------------------------------------------------------------------------------------------------------------------------------------------------------------------------------


--------------------------------------------------------------------------------------------------------------------------------------------------------------------------------------------------------------------------------------------------
Motif 6.7   Depth:4

E(i)-value=0.020    P(i)-value=0.000    E(r)-value=0.000    E(r)-value=0.000
--------------------------------------------------------------------------------------------------------------------------------------------------------------------------------------------------------------------------------------------------
Species                                                Start          End            Width          Depth                    -Site-          
--------------------------------------------------------------------------------------------------------------------------------------------------------------------------------------------------------------------------------------------------
>HUMAN                                                 895            909            15             1              ttctagatgg-AAAGAGGTTGCCGAC-gtatgataaa
>BABOON                                                900            914            15             2              ttttagatgg-AAAGAGGTTGCCGAC-gtatgataaa
>DOG                                                   911            925            15             3              ttctagatgt-AAAGAGGTTGCCGAC-atatgataaa
>COW                                                   891            905            15             4              tcctagatgt-AAAGAGGTTGCCGAC-gtatgataaa
--------------------------------------------------------------------------------------------------------------------------------------------------------------------------------------------------------------------------------------------------
Motif 6.7 (AAAGAGGTTGCCGAC) Annotations:
----------------------------------------------
TargetScan Matches:
 None


eCLIP determined binding proteins (based on BLAT alignment):
>HUMAN:    dgcr8,IGF2BP2,KHDRBS1,lin28b,lin28b,lin28b,pum1,pum1,pum2,rbm15,rbm15,rbm15,rbm15,tia1,


eCLIP determined binding proteins (based on BED File):
 None
--------------------------------------------------------------------------------------------------------------------------------------------------------------------------------------------------------------------------------------------------


--------------------------------------------------------------------------------------------------------------------------------------------------------------------------------------------------------------------------------------------------
Motif 6.8   Depth:2

E(i)-value=0.000    P(i)-value=0.000    E(r)-value=0.000    E(r)-value=0.000
--------------------------------------------------------------------------------------------------------------------------------------------------------------------------------------------------------------------------------------------------
Species                                                Start          End            Width          Depth                    -Site-          
--------------------------------------------------------------------------------------------------------------------------------------------------------------------------------------------------------------------------------------------------
>HUMAN                                                 888            919            32             1              ctagcccttc-TAGATGGAAAGAGGTTGCCGACGTATGATAAA-atagagttag
>BABOON                                                893            924            32             2              ctagcccttt-TAGATGGAAAGAGGTTGCCGACGTATGATAAA-gtagagttag
--------------------------------------------------------------------------------------------------------------------------------------------------------------------------------------------------------------------------------------------------
Motif 6.8 (TAGATGGAAAGAGGTTGCCGACGTATGATAAA) Annotations:
----------------------------------------------
TargetScan Matches:
>HUMAN:    miR-154-3p/487-3p,miR-539-3p,
>BABOON:    miR-154-3p/487-3p,miR-539-3p,


eCLIP determined binding proteins (based on BLAT alignment):
>HUMAN:    dgcr8,IGF2BP2,KHDRBS1,lin28b,lin28b,lin28b,pum1,pum1,pum2,rbm15,rbm15,rbm15,rbm15,tia1,


eCLIP determined binding proteins (based on BED File):
 None
--------------------------------------------------------------------------------------------------------------------------------------------------------------------------------------------------------------------------------------------------


***************************************************************************************************************************************************************************************************************************************
Motif Neighborhood 7   Depth:9
_______________________________________________________________________________________________________________________________________________________________________________________________________________________________________

Species                                                Start          End            Width          Depth          Conserved Sites                       Motif Neighborhood
_______________________________________________________________________________________________________________________________________________________________________________________________________________________________________

>HUMAN                                                 985            1012           28             1              TGTCTTCTGGAGATGACTTTTGGAAATG          TGTCTTCTGGAGATGACTTTTGGAAATG
>BABOON                                                990            1017           28             2              TGTCTTCTGGAGATGACTTTTGGAAATG          TGTCTTCTGGAGATGACTTTTGGAAATG
>DOG                                                   1011           1038           28             3              CTTTTGGAAATG                          taaatcatagaaatgtCTTTTGGAAATG
>COW                                                   973            1000           28             4              TGGAAATG                              tatagaaaagaaatgtcttcTGGAAATG
>SHEEP                                                 811            838            28             5              TGGAAATG                              tatagaaaagaaatgtcttcTGGAAATG
>PIG                                                   995            1022           28             6              TGGAAATG                              aaaagaaaaggaatgtcttcTGGAAATG
>ARMADILLO                                             970            997            28             7              TGGAAATG                              aaaaatagaaaaatatcttcTGGAAATG
>GUINEAPIG                                             877            904            28             8              TGGAAATG                              gttaggaaaaccacatgtctTGGAAATG
>MOUSE                                                 809            836            28             9              GAAATG                                cacgtcttctgcaagtgattttGAAATG
_______________________________________________________________________________________________________________________________________________________________________________________________________________________________________

Individual Motif Sites in Neighborhood 7:
----------------------------------------------------------------

--------------------------------------------------------------------------------------------------------------------------------------------------------------------------------------------------------------------------------------
Motif 7.1   Depth:9

E(i)-value=0.000    P(i)-value=0.000    E(r)-value=0.000    E(r)-value=0.000
--------------------------------------------------------------------------------------------------------------------------------------------------------------------------------------------------------------------------------------
Species                                                Start          End            Width          Depth                    -Site-          
--------------------------------------------------------------------------------------------------------------------------------------------------------------------------------------------------------------------------------------
>HUMAN                                                 1007           1012           6              1              atgacttttg-GAAATG-gagttgttaa
>BABOON                                                1012           1017           6              2              atgacttttg-GAAATG-aagttgttag
>DOG                                                   1033           1038           6              3              atgtcttttg-GAAATG-actttttgaa
>COW                                                   995            1000           6              4              atgtcttctg-GAAATG-acttttcgaa
>SHEEP                                                 833            838            6              5              atgtcttctg-GAAATG-acttttcgaa
>PIG                                                   1017           1022           6              6              atgtcttctg-GAAATG-actttgagat
>ARMADILLO                                             992            997            6              7              atatcttctg-GAAATG-acttggagat
>GUINEAPIG                                             899            904            6              8              acatgtcttg-GAAATG-cccatttgtt
>MOUSE                                                 831            836            6              9              aagtgatttt-GAAATG-gaattgttta
--------------------------------------------------------------------------------------------------------------------------------------------------------------------------------------------------------------------------------------
Motif 7.1 (GAAATG) Annotations:
----------------------------------------------
TargetScan Matches:
 None


eCLIP determined binding proteins (based on BLAT alignment):
>HUMAN:    fubp3,GRWD1,PPIG,pum1,pum1,pum1,pum2,rbm15,rbm15,SND1,ZNF622,


eCLIP determined binding proteins (based on BED File):
 None
--------------------------------------------------------------------------------------------------------------------------------------------------------------------------------------------------------------------------------------


--------------------------------------------------------------------------------------------------------------------------------------------------------------------------------------------------------------------------------------
Motif 7.2   Depth:8

E(i)-value=0.000    P(i)-value=0.000    E(r)-value=0.000    E(r)-value=0.000
--------------------------------------------------------------------------------------------------------------------------------------------------------------------------------------------------------------------------------------
Species                                                Start          End            Width          Depth                    -Site-          
--------------------------------------------------------------------------------------------------------------------------------------------------------------------------------------------------------------------------------------
>HUMAN                                                 1005           1012           8              1              agatgacttt-TGGAAATG-gagttgttaa
>BABOON                                                1010           1017           8              2              agatgacttt-TGGAAATG-aagttgttag
>DOG                                                   1031           1038           8              3              aaatgtcttt-TGGAAATG-actttttgaa
>COW                                                   993            1000           8              4              aaatgtcttc-TGGAAATG-acttttcgaa
>SHEEP                                                 831            838            8              5              aaatgtcttc-TGGAAATG-acttttcgaa
>PIG                                                   1015           1022           8              6              gaatgtcttc-TGGAAATG-actttgagat
>ARMADILLO                                             990            997            8              7              aaatatcttc-TGGAAATG-acttggagat
>GUINEAPIG                                             897            904            8              8              ccacatgtct-TGGAAATG-cccatttgtt
--------------------------------------------------------------------------------------------------------------------------------------------------------------------------------------------------------------------------------------
Motif 7.2 (TGGAAATG) Annotations:
----------------------------------------------
TargetScan Matches:
 None


eCLIP determined binding proteins (based on BLAT alignment):
>HUMAN:    fubp3,fubp3,GRWD1,PPIG,pum1,pum1,pum1,pum1,pum2,pum2,rbm15,rbm15,SND1,ZNF622,


eCLIP determined binding proteins (based on BED File):
 None
--------------------------------------------------------------------------------------------------------------------------------------------------------------------------------------------------------------------------------------


--------------------------------------------------------------------------------------------------------------------------------------------------------------------------------------------------------------------------------------
Motif 7.3   Depth:3

E(i)-value=0.000    P(i)-value=0.000    E(r)-value=0.000    E(r)-value=0.000
--------------------------------------------------------------------------------------------------------------------------------------------------------------------------------------------------------------------------------------
Species                                                Start          End            Width          Depth                    -Site-          
--------------------------------------------------------------------------------------------------------------------------------------------------------------------------------------------------------------------------------------
>HUMAN                                                 1001           1012           12             1              ctggagatga-CTTTTGGAAATG-gagttgttaa
>BABOON                                                1006           1017           12             2              ctggagatga-CTTTTGGAAATG-aagttgttag
>DOG                                                   1027           1038           12             3              atagaaatgt-CTTTTGGAAATG-actttttgaa
--------------------------------------------------------------------------------------------------------------------------------------------------------------------------------------------------------------------------------------
Motif 7.3 (CTTTTGGAAATG) Annotations:
----------------------------------------------
TargetScan Matches:
 None


eCLIP determined binding proteins (based on BLAT alignment):
>HUMAN:    fubp3,fubp3,GRWD1,PPIG,pum1,pum1,pum1,pum1,pum2,pum2,rbm15,rbm15,rbm15,SND1,ZNF622,


eCLIP determined binding proteins (based on BED File):
 None
--------------------------------------------------------------------------------------------------------------------------------------------------------------------------------------------------------------------------------------


--------------------------------------------------------------------------------------------------------------------------------------------------------------------------------------------------------------------------------------
Motif 7.4   Depth:2

E(i)-value=0.000    P(i)-value=0.000    E(r)-value=0.000    E(r)-value=0.000
--------------------------------------------------------------------------------------------------------------------------------------------------------------------------------------------------------------------------------------
Species                                                Start          End            Width          Depth                    -Site-          
--------------------------------------------------------------------------------------------------------------------------------------------------------------------------------------------------------------------------------------
>HUMAN                                                 985            1012           28             1              agaaaataca-TGTCTTCTGGAGATGACTTTTGGAAATG-gagttgttaa
>BABOON                                                990            1017           28             2              agaaaatacg-TGTCTTCTGGAGATGACTTTTGGAAATG-aagttgttag
--------------------------------------------------------------------------------------------------------------------------------------------------------------------------------------------------------------------------------------
Motif 7.4 (TGTCTTCTGGAGATGACTTTTGGAAATG) Annotations:
----------------------------------------------
TargetScan Matches:
>HUMAN:    miR-224-5p,
>BABOON:    miR-224-5p,


eCLIP determined binding proteins (based on BLAT alignment):
>HUMAN:    fubp3,fubp3,GRWD1,PPIG,pum1,pum1,pum1,pum1,pum2,pum2,rbm15,rbm15,rbm15,sf3a3,SND1,ZNF622,


eCLIP determined binding proteins (based on BED File):
 None
--------------------------------------------------------------------------------------------------------------------------------------------------------------------------------------------------------------------------------------


*********************************************************************************************************************************************************************************************************************************************************************************************************************************************************************************************************************************************************
Motif Neighborhood 8   Depth:9
_________________________________________________________________________________________________________________________________________________________________________________________________________________________________________________________________________________________________________________________________________________________________________________________________________________________________________________________

Species                                                Start          End            Width          Depth          Conserved Sites                                                                                             Motif Neighborhood
_________________________________________________________________________________________________________________________________________________________________________________________________________________________________________________________________________________________________________________________________________________________________________________________________________________________________________________________

>HUMAN                                                 1103           1197           95             1              AGAAGGTTCTATGCTAGACTGGTCATATTTAGAAGACATTTTCATATTCTATCCATTGTTTTGTGTGCATTTTATTCCTCACTACTGTGTATATA             AGAAGGTTCTATGCTAGACTGGTCATATTTAGAAGACATTTTCATATTCTATCCATTGTTTTGTGTGCATTTTATTCCTCACTACTGTGTATATA
>BABOON                                                1100           1194           95             2              AGAAGGTTCTATGCTAGACTGGTCATATTTAGAAGACATTTTCATATTCTATCCATTGTTTTGTGTGCATTTTATTCCTCACTACTGTGTATATA             AGAAGGTTCTATGCTAGACTGGTCATATTTAGAAGACATTTTCATATTCTATCCATTGTTTTGTGTGCATTTTATTCCTCACTACTGTGTATATA
>DOG                                                   1150           1247           98             3              AGAAGGTTCT-----AGACTGGTCATA-TTAGAAGACATTTTCA--------CCATTGTTT--TGTGTGCATTTTATTCCTC-ACTACTGTGTATATA          AGAAGGTTCTgtgccAGACTGGTCATAcTTAGAAGACATTTTCAcattataaCCATTGTTTtgTGTGTGCATTTTATTCCTCaACTACTGTGTATATA
>COW                                                   1117           1208           92             4              AGACTGGTCATA-TTAGAAGACATTT-------------------TGTGTGCATTTT-TTCCTC-----TGTATATA                               agaaagttctgtgccAGACTGGTCATAcTTAGAAGACATTTctatataacccttgttgtgTGTGTGCATTTTgTTCCTCactacTGTATATA
>SHEEP                                                 955            1046           92             5              AGACTGGTCATA-TTAGAAGACATTT-------------------TGTGTGCATTTT-TTCCTC-----TGTATATA                               agaaagtgctatgtcAGACTGGTCATAcTTAGAAGACATTTctatataaccattttttagTGTGTGCATTTTaTTCCTCactacTGTATATA
>PIG                                                   1131           1223           93             6              GTCATA-TTAGAAGACATTT----------------------TGTGTGCATTTT-TTCCTC-----TATATA                                    agaaggttctgtgccagactcGTCATAcTTAGAAGACATTTgcatattataaccattgttttgTGTGTGCATTTTaTTCCTCacttcTATATA
>ARMADILLO                                             1105           1200           96             7              GTCATA-TTAGAAGA---------------------------------------TTCCTC                                                agaagattctttgccagactgGTCATAtTTAGAAGAtattttcatattgtaaccattgttctgtatgtcactttaTTCCTCactaccctatgtata
>GUINEAPIG                                             1051           1145           95             8              TAGAAGA                                                                                                     aagaggtccagtaccagactgcttacctgTAGAAGAtgttcctattgtagccattgttttgtgtgtgcattttaaaatacatacatacatacata
>MOUSE                                                 891            1017           127            9              AGAAGA--------------------------AGAAGA                                                                      ttcagtaccttagaggatccagcaggaggaAGAAGAggcccggagccagattggtcgtgtgaAGAAGAcgtgtctctcttttttatcctattgtattgtgtatgcattttagtcctcatttcttacc
_________________________________________________________________________________________________________________________________________________________________________________________________________________________________________________________________________________________________________________________________________________________________________________________________________________________________________________________

Individual Motif Sites in Neighborhood 8:
----------------------------------------------------------------

--------------------------------------------------------------------------------------------------------------------------------------------------------------------------------------------------------------------------------------------------------------------------------------------------------------------------------------------------------------------------------------------------------------------------------------------------------
Motif 8.1   Depth:9

E(i)-value=0.000    P(i)-value=0.000    E(r)-value=0.000    E(r)-value=0.000
--------------------------------------------------------------------------------------------------------------------------------------------------------------------------------------------------------------------------------------------------------------------------------------------------------------------------------------------------------------------------------------------------------------------------------------------------------
Species                                                Start          End            Width          Depth                    -Site-          
--------------------------------------------------------------------------------------------------------------------------------------------------------------------------------------------------------------------------------------------------------------------------------------------------------------------------------------------------------------------------------------------------------------------------------------------------------
>HUMAN                                                 1133           1138           6              1              ggtcatattt-AGAAGA-cattttcata
>BABOON                                                1130           1135           6              2              ggtcatattt-AGAAGA-cattttcata
>DOG                                                   1180           1185           6              3              ggtcatactt-AGAAGA-cattttcaca
>COW                                                   1147           1152           6              4              ggtcatactt-AGAAGA-catttctata
>SHEEP                                                 985            990            6              5              ggtcatactt-AGAAGA-catttctata
>PIG                                                   1161           1166           6              6              cgtcatactt-AGAAGA-catttgcata
>ARMADILLO                                             1135           1140           6              7              ggtcatattt-AGAAGA-tattttcata
>GUINEAPIG                                             1081           1086           6              8              gcttacctgt-AGAAGA-tgttcctatt
>MOUSE                                                 921            926            6              9              agcaggagga-AGAAGA-ggcccggagc
>MOUSE                                                 953            958            6              9              ggtcgtgtga-AGAAGA-cgtgtctctc
--------------------------------------------------------------------------------------------------------------------------------------------------------------------------------------------------------------------------------------------------------------------------------------------------------------------------------------------------------------------------------------------------------------------------------------------------------
Motif 8.1 (AGAAGA) Annotations:
----------------------------------------------
TargetScan Matches:
 None


eCLIP determined binding proteins (based on BLAT alignment):
 None


eCLIP determined binding proteins (based on BED File):
 None
--------------------------------------------------------------------------------------------------------------------------------------------------------------------------------------------------------------------------------------------------------------------------------------------------------------------------------------------------------------------------------------------------------------------------------------------------------


--------------------------------------------------------------------------------------------------------------------------------------------------------------------------------------------------------------------------------------------------------------------------------------------------------------------------------------------------------------------------------------------------------------------------------------------------------
Motif 8.2   Depth:8

E(i)-value=0.000    P(i)-value=0.000    E(r)-value=0.000    E(r)-value=0.000
--------------------------------------------------------------------------------------------------------------------------------------------------------------------------------------------------------------------------------------------------------------------------------------------------------------------------------------------------------------------------------------------------------------------------------------------------------
Species                                                Start          End            Width          Depth                    -Site-          
--------------------------------------------------------------------------------------------------------------------------------------------------------------------------------------------------------------------------------------------------------------------------------------------------------------------------------------------------------------------------------------------------------------------------------------------------------
>HUMAN                                                 1132           1138           7              1              tggtcatatt-TAGAAGA-cattttcata
>BABOON                                                1129           1135           7              2              tggtcatatt-TAGAAGA-cattttcata
>DOG                                                   1179           1185           7              3              tggtcatact-TAGAAGA-cattttcaca
>COW                                                   1146           1152           7              4              tggtcatact-TAGAAGA-catttctata
>SHEEP                                                 984            990            7              5              tggtcatact-TAGAAGA-catttctata
>PIG                                                   1160           1166           7              6              tcgtcatact-TAGAAGA-catttgcata
>ARMADILLO                                             1134           1140           7              7              tggtcatatt-TAGAAGA-tattttcata
>GUINEAPIG                                             1080           1086           7              8              tgcttacctg-TAGAAGA-tgttcctatt
--------------------------------------------------------------------------------------------------------------------------------------------------------------------------------------------------------------------------------------------------------------------------------------------------------------------------------------------------------------------------------------------------------------------------------------------------------
Motif 8.2 (TAGAAGA) Annotations:
----------------------------------------------
TargetScan Matches:
 None


eCLIP determined binding proteins (based on BLAT alignment):
 None


eCLIP determined binding proteins (based on BED File):
 None
--------------------------------------------------------------------------------------------------------------------------------------------------------------------------------------------------------------------------------------------------------------------------------------------------------------------------------------------------------------------------------------------------------------------------------------------------------


--------------------------------------------------------------------------------------------------------------------------------------------------------------------------------------------------------------------------------------------------------------------------------------------------------------------------------------------------------------------------------------------------------------------------------------------------------
Motif 8.3   Depth:7

E(i)-value=0.000    P(i)-value=0.000    E(r)-value=0.000    E(r)-value=0.000
--------------------------------------------------------------------------------------------------------------------------------------------------------------------------------------------------------------------------------------------------------------------------------------------------------------------------------------------------------------------------------------------------------------------------------------------------------
Species                                                Start          End            Width          Depth                    -Site-          
--------------------------------------------------------------------------------------------------------------------------------------------------------------------------------------------------------------------------------------------------------------------------------------------------------------------------------------------------------------------------------------------------------------------------------------------------------
>HUMAN                                                 1124           1129           6              1              tgctagactg-GTCATA-tttagaagac
>BABOON                                                1121           1126           6              2              tgctagactg-GTCATA-tttagaagac
>DOG                                                   1171           1176           6              3              tgccagactg-GTCATA-cttagaagac
>COW                                                   1138           1143           6              4              tgccagactg-GTCATA-cttagaagac
>SHEEP                                                 976            981            6              5              tgtcagactg-GTCATA-cttagaagac
>PIG                                                   1152           1157           6              6              tgccagactc-GTCATA-cttagaagac
>ARMADILLO                                             1126           1131           6              7              tgccagactg-GTCATA-tttagaagat
--------------------------------------------------------------------------------------------------------------------------------------------------------------------------------------------------------------------------------------------------------------------------------------------------------------------------------------------------------------------------------------------------------------------------------------------------------
Motif 8.3 (GTCATA) Annotations:
----------------------------------------------
TargetScan Matches:
 None


eCLIP determined binding proteins (based on BLAT alignment):
 None


eCLIP determined binding proteins (based on BED File):
 None
--------------------------------------------------------------------------------------------------------------------------------------------------------------------------------------------------------------------------------------------------------------------------------------------------------------------------------------------------------------------------------------------------------------------------------------------------------


--------------------------------------------------------------------------------------------------------------------------------------------------------------------------------------------------------------------------------------------------------------------------------------------------------------------------------------------------------------------------------------------------------------------------------------------------------
Motif 8.4   Depth:7

E(i)-value=0.000    P(i)-value=0.000    E(r)-value=0.000    E(r)-value=0.000
--------------------------------------------------------------------------------------------------------------------------------------------------------------------------------------------------------------------------------------------------------------------------------------------------------------------------------------------------------------------------------------------------------------------------------------------------------
Species                                                Start          End            Width          Depth                    -Site-          
--------------------------------------------------------------------------------------------------------------------------------------------------------------------------------------------------------------------------------------------------------------------------------------------------------------------------------------------------------------------------------------------------------------------------------------------------------
>HUMAN                                                 1131           1138           8              1              ctggtcatat-TTAGAAGA-cattttcata
>BABOON                                                1128           1135           8              2              ctggtcatat-TTAGAAGA-cattttcata
>DOG                                                   1178           1185           8              3              ctggtcatac-TTAGAAGA-cattttcaca
>COW                                                   1145           1152           8              4              ctggtcatac-TTAGAAGA-catttctata
>SHEEP                                                 983            990            8              5              ctggtcatac-TTAGAAGA-catttctata
>PIG                                                   1159           1166           8              6              ctcgtcatac-TTAGAAGA-catttgcata
>ARMADILLO                                             1133           1140           8              7              ctggtcatat-TTAGAAGA-tattttcata
--------------------------------------------------------------------------------------------------------------------------------------------------------------------------------------------------------------------------------------------------------------------------------------------------------------------------------------------------------------------------------------------------------------------------------------------------------
Motif 8.4 (TTAGAAGA) Annotations:
----------------------------------------------
TargetScan Matches:
 None


eCLIP determined binding proteins (based on BLAT alignment):
 None


eCLIP determined binding proteins (based on BED File):
 None
--------------------------------------------------------------------------------------------------------------------------------------------------------------------------------------------------------------------------------------------------------------------------------------------------------------------------------------------------------------------------------------------------------------------------------------------------------


--------------------------------------------------------------------------------------------------------------------------------------------------------------------------------------------------------------------------------------------------------------------------------------------------------------------------------------------------------------------------------------------------------------------------------------------------------
Motif 8.5   Depth:7

E(i)-value=0.000    P(i)-value=0.000    E(r)-value=0.000    E(r)-value=0.000
--------------------------------------------------------------------------------------------------------------------------------------------------------------------------------------------------------------------------------------------------------------------------------------------------------------------------------------------------------------------------------------------------------------------------------------------------------
Species                                                Start          End            Width          Depth                    -Site-          
--------------------------------------------------------------------------------------------------------------------------------------------------------------------------------------------------------------------------------------------------------------------------------------------------------------------------------------------------------------------------------------------------------------------------------------------------------
>HUMAN                                                 1177           1182           6              1              gtgcatttta-TTCCTC-actactgtgt
>BABOON                                                1174           1179           6              2              gtgcatttta-TTCCTC-actactgtgt
>DOG                                                   1226           1231           6              3              gtgcatttta-TTCCTC-aactactgtg
>COW                                                   1190           1195           6              4              gtgcattttg-TTCCTC-actactgtat
>SHEEP                                                 1028           1033           6              5              gtgcatttta-TTCCTC-actactgtat
>PIG                                                   1207           1212           6              6              gtgcatttta-TTCCTC-acttctatat
>ARMADILLO                                             1180           1185           6              7              tgtcacttta-TTCCTC-actaccctat
--------------------------------------------------------------------------------------------------------------------------------------------------------------------------------------------------------------------------------------------------------------------------------------------------------------------------------------------------------------------------------------------------------------------------------------------------------
Motif 8.5 (TTCCTC) Annotations:
----------------------------------------------
TargetScan Matches:
 None


eCLIP determined binding proteins (based on BLAT alignment):
 None


eCLIP determined binding proteins (based on BED File):
 None
--------------------------------------------------------------------------------------------------------------------------------------------------------------------------------------------------------------------------------------------------------------------------------------------------------------------------------------------------------------------------------------------------------------------------------------------------------


--------------------------------------------------------------------------------------------------------------------------------------------------------------------------------------------------------------------------------------------------------------------------------------------------------------------------------------------------------------------------------------------------------------------------------------------------------
Motif 8.6   Depth:6

E(i)-value=0.000    P(i)-value=0.000    E(r)-value=0.000    E(r)-value=0.000
--------------------------------------------------------------------------------------------------------------------------------------------------------------------------------------------------------------------------------------------------------------------------------------------------------------------------------------------------------------------------------------------------------------------------------------------------------
Species                                                Start          End            Width          Depth                    -Site-          
--------------------------------------------------------------------------------------------------------------------------------------------------------------------------------------------------------------------------------------------------------------------------------------------------------------------------------------------------------------------------------------------------------------------------------------------------------
>HUMAN                                                 1131           1143           13             1              ctggtcatat-TTAGAAGACATTT-tcatattcta
>BABOON                                                1128           1140           13             2              ctggtcatat-TTAGAAGACATTT-tcatattcta
>DOG                                                   1178           1190           13             3              ctggtcatac-TTAGAAGACATTT-tcacattata
>COW                                                   1145           1157           13             4              ctggtcatac-TTAGAAGACATTT-ctatataacc
>SHEEP                                                 983            995            13             5              ctggtcatac-TTAGAAGACATTT-ctatataacc
>PIG                                                   1159           1171           13             6              ctcgtcatac-TTAGAAGACATTT-gcatattata
--------------------------------------------------------------------------------------------------------------------------------------------------------------------------------------------------------------------------------------------------------------------------------------------------------------------------------------------------------------------------------------------------------------------------------------------------------
Motif 8.6 (TTAGAAGACATTT) Annotations:
----------------------------------------------
TargetScan Matches:
 None


eCLIP determined binding proteins (based on BLAT alignment):
 None


eCLIP determined binding proteins (based on BED File):
 None
--------------------------------------------------------------------------------------------------------------------------------------------------------------------------------------------------------------------------------------------------------------------------------------------------------------------------------------------------------------------------------------------------------------------------------------------------------


--------------------------------------------------------------------------------------------------------------------------------------------------------------------------------------------------------------------------------------------------------------------------------------------------------------------------------------------------------------------------------------------------------------------------------------------------------
Motif 8.7   Depth:6

E(i)-value=0.000    P(i)-value=0.000    E(r)-value=0.000    E(r)-value=0.000
--------------------------------------------------------------------------------------------------------------------------------------------------------------------------------------------------------------------------------------------------------------------------------------------------------------------------------------------------------------------------------------------------------------------------------------------------------
Species                                                Start          End            Width          Depth                    -Site-          
--------------------------------------------------------------------------------------------------------------------------------------------------------------------------------------------------------------------------------------------------------------------------------------------------------------------------------------------------------------------------------------------------------------------------------------------------------
>HUMAN                                                 1164           1175           12             1              tccattgttt-TGTGTGCATTTT-attcctcact
>BABOON                                                1161           1172           12             2              tccattgttt-TGTGTGCATTTT-attcctcact
>DOG                                                   1213           1224           12             3              cattgttttg-TGTGTGCATTTT-attcctcaac
>COW                                                   1177           1188           12             4              ccttgttgtg-TGTGTGCATTTT-gttcctcact
>SHEEP                                                 1015           1026           12             5              cattttttag-TGTGTGCATTTT-attcctcact
>PIG                                                   1194           1205           12             6              cattgttttg-TGTGTGCATTTT-attcctcact
--------------------------------------------------------------------------------------------------------------------------------------------------------------------------------------------------------------------------------------------------------------------------------------------------------------------------------------------------------------------------------------------------------------------------------------------------------
Motif 8.7 (TGTGTGCATTTT) Annotations:
----------------------------------------------
TargetScan Matches:
>HUMAN:    miR-501-3p/502-3p,
>BABOON:    miR-501-3p/502-3p,
>DOG:    miR-501-3p/502-3p,
>COW:    miR-501-3p/502-3p,
>SHEEP:    miR-501-3p/502-3p,
>PIG:    miR-501-3p/502-3p,


eCLIP determined binding proteins (based on BLAT alignment):
 None


eCLIP determined binding proteins (based on BED File):
 None
--------------------------------------------------------------------------------------------------------------------------------------------------------------------------------------------------------------------------------------------------------------------------------------------------------------------------------------------------------------------------------------------------------------------------------------------------------


--------------------------------------------------------------------------------------------------------------------------------------------------------------------------------------------------------------------------------------------------------------------------------------------------------------------------------------------------------------------------------------------------------------------------------------------------------
Motif 8.8   Depth:6

E(i)-value=0.000    P(i)-value=0.030    E(r)-value=0.000    E(r)-value=0.000
--------------------------------------------------------------------------------------------------------------------------------------------------------------------------------------------------------------------------------------------------------------------------------------------------------------------------------------------------------------------------------------------------------------------------------------------------------
Species                                                Start          End            Width          Depth                    -Site-          
--------------------------------------------------------------------------------------------------------------------------------------------------------------------------------------------------------------------------------------------------------------------------------------------------------------------------------------------------------------------------------------------------------------------------------------------------------
>HUMAN                                                 1192           1197           6              1              cactactgtg-TATATA-gttgacaatg
>BABOON                                                1189           1194           6              2              cactactgtg-TATATA-attgacaatg
>DOG                                                   1242           1247           6              3              aactactgtg-TATATA-gttgacaatg
>COW                                                   1203           1208           6              4              ctcactactg-TATATA-tagttaacaa
>SHEEP                                                 1041           1046           6              5              ctcactactg-TATATA-tagttgagaa
>PIG                                                   1218           1223           6              6              tcctcacttc-TATATA-tagttgacaa
--------------------------------------------------------------------------------------------------------------------------------------------------------------------------------------------------------------------------------------------------------------------------------------------------------------------------------------------------------------------------------------------------------------------------------------------------------
Motif 8.8 (TATATA) Annotations:
----------------------------------------------
TargetScan Matches:
 None


eCLIP determined binding proteins (based on BLAT alignment):
 None


eCLIP determined binding proteins (based on BED File):
 None
--------------------------------------------------------------------------------------------------------------------------------------------------------------------------------------------------------------------------------------------------------------------------------------------------------------------------------------------------------------------------------------------------------------------------------------------------------


--------------------------------------------------------------------------------------------------------------------------------------------------------------------------------------------------------------------------------------------------------------------------------------------------------------------------------------------------------------------------------------------------------------------------------------------------------
Motif 8.9   Depth:5

E(i)-value=0.000    P(i)-value=0.000    E(r)-value=0.000    E(r)-value=0.000
--------------------------------------------------------------------------------------------------------------------------------------------------------------------------------------------------------------------------------------------------------------------------------------------------------------------------------------------------------------------------------------------------------------------------------------------------------
Species                                                Start          End            Width          Depth                    -Site-          
--------------------------------------------------------------------------------------------------------------------------------------------------------------------------------------------------------------------------------------------------------------------------------------------------------------------------------------------------------------------------------------------------------------------------------------------------------
>HUMAN                                                 1118           1129           12             1              gttctatgct-AGACTGGTCATA-tttagaagac
>BABOON                                                1115           1126           12             2              gttctatgct-AGACTGGTCATA-tttagaagac
>DOG                                                   1165           1176           12             3              gttctgtgcc-AGACTGGTCATA-cttagaagac
>COW                                                   1132           1143           12             4              gttctgtgcc-AGACTGGTCATA-cttagaagac
>SHEEP                                                 970            981            12             5              gtgctatgtc-AGACTGGTCATA-cttagaagac
--------------------------------------------------------------------------------------------------------------------------------------------------------------------------------------------------------------------------------------------------------------------------------------------------------------------------------------------------------------------------------------------------------------------------------------------------------
Motif 8.9 (AGACTGGTCATA) Annotations:
----------------------------------------------
TargetScan Matches:
 None


eCLIP determined binding proteins (based on BLAT alignment):
 None


eCLIP determined binding proteins (based on BED File):
 None
--------------------------------------------------------------------------------------------------------------------------------------------------------------------------------------------------------------------------------------------------------------------------------------------------------------------------------------------------------------------------------------------------------------------------------------------------------


--------------------------------------------------------------------------------------------------------------------------------------------------------------------------------------------------------------------------------------------------------------------------------------------------------------------------------------------------------------------------------------------------------------------------------------------------------
Motif 8.10   Depth:5

E(i)-value=0.000    P(i)-value=0.000    E(r)-value=0.000    E(r)-value=0.000
--------------------------------------------------------------------------------------------------------------------------------------------------------------------------------------------------------------------------------------------------------------------------------------------------------------------------------------------------------------------------------------------------------------------------------------------------------
Species                                                Start          End            Width          Depth                    -Site-          
--------------------------------------------------------------------------------------------------------------------------------------------------------------------------------------------------------------------------------------------------------------------------------------------------------------------------------------------------------------------------------------------------------------------------------------------------------
>HUMAN                                                 1190           1197           8              1              ctcactactg-TGTATATA-gttgacaatg
>BABOON                                                1187           1194           8              2              ctcactactg-TGTATATA-attgacaatg
>DOG                                                   1240           1247           8              3              tcaactactg-TGTATATA-gttgacaatg
>COW                                                   1201           1208           8              4              tcctcactac-TGTATATA-tagttaacaa
>SHEEP                                                 1039           1046           8              5              tcctcactac-TGTATATA-tagttgagaa
--------------------------------------------------------------------------------------------------------------------------------------------------------------------------------------------------------------------------------------------------------------------------------------------------------------------------------------------------------------------------------------------------------------------------------------------------------
Motif 8.10 (TGTATATA) Annotations:
----------------------------------------------
TargetScan Matches:
 None


eCLIP determined binding proteins (based on BLAT alignment):
 None


eCLIP determined binding proteins (based on BED File):
 None
--------------------------------------------------------------------------------------------------------------------------------------------------------------------------------------------------------------------------------------------------------------------------------------------------------------------------------------------------------------------------------------------------------------------------------------------------------


--------------------------------------------------------------------------------------------------------------------------------------------------------------------------------------------------------------------------------------------------------------------------------------------------------------------------------------------------------------------------------------------------------------------------------------------------------
Motif 8.11   Depth:3

E(i)-value=0.000    P(i)-value=0.000    E(r)-value=0.000    E(r)-value=0.000
--------------------------------------------------------------------------------------------------------------------------------------------------------------------------------------------------------------------------------------------------------------------------------------------------------------------------------------------------------------------------------------------------------------------------------------------------------
Species                                                Start          End            Width          Depth                    -Site-          
--------------------------------------------------------------------------------------------------------------------------------------------------------------------------------------------------------------------------------------------------------------------------------------------------------------------------------------------------------------------------------------------------------------------------------------------------------
>HUMAN                                                 1103           1112           10             1              aaggaagaga-AGAAGGTTCT-atgctagact
>BABOON                                                1100           1109           10             2              gagaaggaag-AGAAGGTTCT-atgctagact
>DOG                                                   1150           1159           10             3              gaggaagaaa-AGAAGGTTCT-gtgccagact
--------------------------------------------------------------------------------------------------------------------------------------------------------------------------------------------------------------------------------------------------------------------------------------------------------------------------------------------------------------------------------------------------------------------------------------------------------
Motif 8.11 (AGAAGGTTCT) Annotations:
----------------------------------------------
TargetScan Matches:
 None


eCLIP determined binding proteins (based on BLAT alignment):
 None


eCLIP determined binding proteins (based on BED File):
 None
--------------------------------------------------------------------------------------------------------------------------------------------------------------------------------------------------------------------------------------------------------------------------------------------------------------------------------------------------------------------------------------------------------------------------------------------------------


--------------------------------------------------------------------------------------------------------------------------------------------------------------------------------------------------------------------------------------------------------------------------------------------------------------------------------------------------------------------------------------------------------------------------------------------------------
Motif 8.12   Depth:3

E(i)-value=0.000    P(i)-value=0.000    E(r)-value=0.000    E(r)-value=0.000
--------------------------------------------------------------------------------------------------------------------------------------------------------------------------------------------------------------------------------------------------------------------------------------------------------------------------------------------------------------------------------------------------------------------------------------------------------
Species                                                Start          End            Width          Depth                    -Site-          
--------------------------------------------------------------------------------------------------------------------------------------------------------------------------------------------------------------------------------------------------------------------------------------------------------------------------------------------------------------------------------------------------------------------------------------------------------
>HUMAN                                                 1131           1146           16             1              ctggtcatat-TTAGAAGACATTTTCA-tattctatcc
>BABOON                                                1128           1143           16             2              ctggtcatat-TTAGAAGACATTTTCA-tattctatcc
>DOG                                                   1178           1193           16             3              ctggtcatac-TTAGAAGACATTTTCA-cattataacc
--------------------------------------------------------------------------------------------------------------------------------------------------------------------------------------------------------------------------------------------------------------------------------------------------------------------------------------------------------------------------------------------------------------------------------------------------------
Motif 8.12 (TTAGAAGACATTTTCA) Annotations:
----------------------------------------------
TargetScan Matches:
 None


eCLIP determined binding proteins (based on BLAT alignment):
 None


eCLIP determined binding proteins (based on BED File):
 None
--------------------------------------------------------------------------------------------------------------------------------------------------------------------------------------------------------------------------------------------------------------------------------------------------------------------------------------------------------------------------------------------------------------------------------------------------------


--------------------------------------------------------------------------------------------------------------------------------------------------------------------------------------------------------------------------------------------------------------------------------------------------------------------------------------------------------------------------------------------------------------------------------------------------------
Motif 8.13   Depth:3

E(i)-value=0.000    P(i)-value=0.010    E(r)-value=0.000    E(r)-value=0.000
--------------------------------------------------------------------------------------------------------------------------------------------------------------------------------------------------------------------------------------------------------------------------------------------------------------------------------------------------------------------------------------------------------------------------------------------------------
Species                                                Start          End            Width          Depth                    -Site-          
--------------------------------------------------------------------------------------------------------------------------------------------------------------------------------------------------------------------------------------------------------------------------------------------------------------------------------------------------------------------------------------------------------------------------------------------------------
>HUMAN                                                 1155           1163           9              1              catattctat-CCATTGTTT-tgtgtgcatt
>BABOON                                                1152           1160           9              2              catattctat-CCATTGTTT-tgtgtgcatt
>DOG                                                   1202           1210           9              3              cacattataa-CCATTGTTT-tgtgtgtgca
--------------------------------------------------------------------------------------------------------------------------------------------------------------------------------------------------------------------------------------------------------------------------------------------------------------------------------------------------------------------------------------------------------------------------------------------------------
Motif 8.13 (CCATTGTTT) Annotations:
----------------------------------------------
TargetScan Matches:
 None


eCLIP determined binding proteins (based on BLAT alignment):
 None


eCLIP determined binding proteins (based on BED File):
 None
--------------------------------------------------------------------------------------------------------------------------------------------------------------------------------------------------------------------------------------------------------------------------------------------------------------------------------------------------------------------------------------------------------------------------------------------------------


--------------------------------------------------------------------------------------------------------------------------------------------------------------------------------------------------------------------------------------------------------------------------------------------------------------------------------------------------------------------------------------------------------------------------------------------------------
Motif 8.14   Depth:3

E(i)-value=0.000    P(i)-value=0.000    E(r)-value=0.000    E(r)-value=0.000
--------------------------------------------------------------------------------------------------------------------------------------------------------------------------------------------------------------------------------------------------------------------------------------------------------------------------------------------------------------------------------------------------------------------------------------------------------
Species                                                Start          End            Width          Depth                    -Site-          
--------------------------------------------------------------------------------------------------------------------------------------------------------------------------------------------------------------------------------------------------------------------------------------------------------------------------------------------------------------------------------------------------------------------------------------------------------
>HUMAN                                                 1164           1182           19             1              tccattgttt-TGTGTGCATTTTATTCCTC-actactgtgt
>BABOON                                                1161           1179           19             2              tccattgttt-TGTGTGCATTTTATTCCTC-actactgtgt
>DOG                                                   1213           1231           19             3              cattgttttg-TGTGTGCATTTTATTCCTC-aactactgtg
--------------------------------------------------------------------------------------------------------------------------------------------------------------------------------------------------------------------------------------------------------------------------------------------------------------------------------------------------------------------------------------------------------------------------------------------------------
Motif 8.14 (TGTGTGCATTTTATTCCTC) Annotations:
----------------------------------------------
TargetScan Matches:
>HUMAN:    miR-501-3p/502-3p,
>BABOON:    miR-501-3p/502-3p,
>DOG:    miR-501-3p/502-3p,


eCLIP determined binding proteins (based on BLAT alignment):
 None


eCLIP determined binding proteins (based on BED File):
 None
--------------------------------------------------------------------------------------------------------------------------------------------------------------------------------------------------------------------------------------------------------------------------------------------------------------------------------------------------------------------------------------------------------------------------------------------------------


--------------------------------------------------------------------------------------------------------------------------------------------------------------------------------------------------------------------------------------------------------------------------------------------------------------------------------------------------------------------------------------------------------------------------------------------------------
Motif 8.15   Depth:3

E(i)-value=0.000    P(i)-value=0.000    E(r)-value=0.000    E(r)-value=0.000
--------------------------------------------------------------------------------------------------------------------------------------------------------------------------------------------------------------------------------------------------------------------------------------------------------------------------------------------------------------------------------------------------------------------------------------------------------
Species                                                Start          End            Width          Depth                    -Site-          
--------------------------------------------------------------------------------------------------------------------------------------------------------------------------------------------------------------------------------------------------------------------------------------------------------------------------------------------------------------------------------------------------------------------------------------------------------
>HUMAN                                                 1183           1197           15             1              tttattcctc-ACTACTGTGTATATA-gttgacaatg
>BABOON                                                1180           1194           15             2              tttattcctc-ACTACTGTGTATATA-attgacaatg
>DOG                                                   1233           1247           15             3              ttattcctca-ACTACTGTGTATATA-gttgacaatg
--------------------------------------------------------------------------------------------------------------------------------------------------------------------------------------------------------------------------------------------------------------------------------------------------------------------------------------------------------------------------------------------------------------------------------------------------------
Motif 8.15 (ACTACTGTGTATATA) Annotations:
----------------------------------------------
TargetScan Matches:
>HUMAN:    miR-199-3p,miR-144-3p,miR-128-3p,miR-101-3p.1,
>BABOON:    miR-199-3p,miR-144-3p,miR-128-3p,miR-101-3p.1,
>DOG:    miR-199-3p,miR-144-3p,miR-128-3p,miR-101-3p.1,


eCLIP determined binding proteins (based on BLAT alignment):
 None


eCLIP determined binding proteins (based on BED File):
 None
--------------------------------------------------------------------------------------------------------------------------------------------------------------------------------------------------------------------------------------------------------------------------------------------------------------------------------------------------------------------------------------------------------------------------------------------------------


--------------------------------------------------------------------------------------------------------------------------------------------------------------------------------------------------------------------------------------------------------------------------------------------------------------------------------------------------------------------------------------------------------------------------------------------------------
Motif 8.16   Depth:2

E(i)-value=0.000    P(i)-value=0.000    E(r)-value=0.000    E(r)-value=0.000
--------------------------------------------------------------------------------------------------------------------------------------------------------------------------------------------------------------------------------------------------------------------------------------------------------------------------------------------------------------------------------------------------------------------------------------------------------
Species                                                Start          End            Width          Depth                    -Site-          
--------------------------------------------------------------------------------------------------------------------------------------------------------------------------------------------------------------------------------------------------------------------------------------------------------------------------------------------------------------------------------------------------------------------------------------------------------
>HUMAN                                                 1103           1197           95             1              aaggaagaga-AGAAGGTTCTATGCTAGACTGGTCATATTTAGAAGACATTTTCATATTCTATCCATTGTTTTGTGTGCATTTTATTCCTCACTACTGTGTATATA-gttgacaatg
>BABOON                                                1100           1194           95             2              gagaaggaag-AGAAGGTTCTATGCTAGACTGGTCATATTTAGAAGACATTTTCATATTCTATCCATTGTTTTGTGTGCATTTTATTCCTCACTACTGTGTATATA-attgacaatg
--------------------------------------------------------------------------------------------------------------------------------------------------------------------------------------------------------------------------------------------------------------------------------------------------------------------------------------------------------------------------------------------------------------------------------------------------------
Motif 8.16 (AGAAGGTTCTATGCTAGACTGGTCATATTTAGAAGACATTTTCATATTCTATCCATTGTTTTGTGTGCATTTTATTCCTCACTACTGTGTATATA) Annotations:
----------------------------------------------
TargetScan Matches:
>HUMAN:    miR-1224-5p,miR-199-3p,miR-501-3p/502-3p,miR-144-3p,miR-128-3p,miR-101-3p.1,miR-142-3p.1,
>BABOON:    miR-1224-5p,miR-199-3p,miR-501-3p/502-3p,miR-144-3p,miR-128-3p,miR-101-3p.1,miR-142-3p.1,


eCLIP determined binding proteins (based on BLAT alignment):
 None


eCLIP determined binding proteins (based on BED File):
 None
--------------------------------------------------------------------------------------------------------------------------------------------------------------------------------------------------------------------------------------------------------------------------------------------------------------------------------------------------------------------------------------------------------------------------------------------------------


***************************************************************************************************************************************************************************************************************************************
Motif Neighborhood 9   Depth:9
_______________________________________________________________________________________________________________________________________________________________________________________________________________________________________

Species                                                Start          End            Width          Depth          Conserved Sites                       Motif Neighborhood
_______________________________________________________________________________________________________________________________________________________________________________________________________________________________________

>HUMAN                                                 1230           1257           28             1              TTCTTTTTAGATGTTCTGAAGTGCCTGA          TTCTTTTTAGATGTTCTGAAGTGCCTGA
>BABOON                                                1227           1254           28             2              TTCTTTTTAGATGTTCTGAAGTGCCTGA          TTCTTTTTAGATGTTCTGAAGTGCCTGA
>DOG                                                   1282           1309           28             3              TAGATGTTCTGAAGTGCCTGA                 gtctttcTAGATGTTCTGAAGTGCCTGA
>COW                                                   1242           1269           28             4              TAGATGTTCTGAAGTGCCTGA                 gtctttcTAGATGTTCTGAAGTGCCTGA
>SHEEP                                                 1080           1107           28             5              TAGATGTTCTGAAGTGCCTGA                 gtctttcTAGATGTTCTGAAGTGCCTGA
>PIG                                                   1257           1284           28             6              TTCTGAAGTGCCTGA                       ggctttctagattTTCTGAAGTGCCTGA
>ARMADILLO                                             1232           1259           28             7              TTCTGAAGTGCCTGA                       ctcttcctagatgTTCTGAAGTGCCTGA
>GUINEAPIG                                             1194           1221           28             8              AAGTGCCTGA                            gtctttcgagattttctcAAGTGCCTGA
>MOUSE                                                 1094           1121           28             9              AAGTGCCTG                             gtctttctagctgctctgAAGTGCCTGc
_______________________________________________________________________________________________________________________________________________________________________________________________________________________________________

Individual Motif Sites in Neighborhood 9:
----------------------------------------------------------------

--------------------------------------------------------------------------------------------------------------------------------------------------------------------------------------------------------------------------------------
Motif 9.1   Depth:9

E(i)-value=0.000    P(i)-value=0.000    E(r)-value=0.000    E(r)-value=0.000
--------------------------------------------------------------------------------------------------------------------------------------------------------------------------------------------------------------------------------------
Species                                                Start          End            Width          Depth                    -Site-          
--------------------------------------------------------------------------------------------------------------------------------------------------------------------------------------------------------------------------------------
>HUMAN                                                 1248           1256           9              1              agatgttctg-AAGTGCCTG-atatgttaaa
>BABOON                                                1245           1253           9              2              agatgttctg-AAGTGCCTG-atatatgtta
>DOG                                                   1300           1308           9              3              agatgttctg-AAGTGCCTG-atacatgtta
>COW                                                   1260           1268           9              4              agatgttctg-AAGTGCCTG-atatatgtta
>SHEEP                                                 1098           1106           9              5              agatgttctg-AAGTGCCTG-atatatgtta
>PIG                                                   1275           1283           9              6              agattttctg-AAGTGCCTG-acatatgtta
>ARMADILLO                                             1250           1258           9              7              agatgttctg-AAGTGCCTG-acgtacgtaa
>GUINEAPIG                                             1212           1220           9              8              agattttctc-AAGTGCCTG-aaacacgtta
>MOUSE                                                 1112           1120           9              9              agctgctctg-AAGTGCCTG-ccatatttta
--------------------------------------------------------------------------------------------------------------------------------------------------------------------------------------------------------------------------------------
Motif 9.1 (AAGTGCCTG) Annotations:
----------------------------------------------
TargetScan Matches:
 None


eCLIP determined binding proteins (based on BLAT alignment):
>HUMAN:    pum1,PUS1,tial1,


eCLIP determined binding proteins (based on BED File):
 None
--------------------------------------------------------------------------------------------------------------------------------------------------------------------------------------------------------------------------------------


--------------------------------------------------------------------------------------------------------------------------------------------------------------------------------------------------------------------------------------
Motif 9.2   Depth:8

E(i)-value=0.000    P(i)-value=0.000    E(r)-value=0.000    E(r)-value=0.000
--------------------------------------------------------------------------------------------------------------------------------------------------------------------------------------------------------------------------------------
Species                                                Start          End            Width          Depth                    -Site-          
--------------------------------------------------------------------------------------------------------------------------------------------------------------------------------------------------------------------------------------
>HUMAN                                                 1248           1257           10             1              agatgttctg-AAGTGCCTGA-tatgttaaaa
>BABOON                                                1245           1254           10             2              agatgttctg-AAGTGCCTGA-tatatgttaa
>DOG                                                   1300           1309           10             3              agatgttctg-AAGTGCCTGA-tacatgttaa
>COW                                                   1260           1269           10             4              agatgttctg-AAGTGCCTGA-tatatgttaa
>SHEEP                                                 1098           1107           10             5              agatgttctg-AAGTGCCTGA-tatatgttaa
>PIG                                                   1275           1284           10             6              agattttctg-AAGTGCCTGA-catatgttaa
>ARMADILLO                                             1250           1259           10             7              agatgttctg-AAGTGCCTGA-cgtacgtaaa
>GUINEAPIG                                             1212           1221           10             8              agattttctc-AAGTGCCTGA-aacacgttaa
--------------------------------------------------------------------------------------------------------------------------------------------------------------------------------------------------------------------------------------
Motif 9.2 (AAGTGCCTGA) Annotations:
----------------------------------------------
TargetScan Matches:
 None


eCLIP determined binding proteins (based on BLAT alignment):
>HUMAN:    pum1,PUS1,tial1,


eCLIP determined binding proteins (based on BED File):
 None
--------------------------------------------------------------------------------------------------------------------------------------------------------------------------------------------------------------------------------------


--------------------------------------------------------------------------------------------------------------------------------------------------------------------------------------------------------------------------------------
Motif 9.3   Depth:7

E(i)-value=0.000    P(i)-value=0.000    E(r)-value=0.000    E(r)-value=0.000
--------------------------------------------------------------------------------------------------------------------------------------------------------------------------------------------------------------------------------------
Species                                                Start          End            Width          Depth                    -Site-          
--------------------------------------------------------------------------------------------------------------------------------------------------------------------------------------------------------------------------------------
>HUMAN                                                 1243           1257           15             1              tttttagatg-TTCTGAAGTGCCTGA-tatgttaaaa
>BABOON                                                1240           1254           15             2              tttttagatg-TTCTGAAGTGCCTGA-tatatgttaa
>DOG                                                   1295           1309           15             3              tttctagatg-TTCTGAAGTGCCTGA-tacatgttaa
>COW                                                   1255           1269           15             4              tttctagatg-TTCTGAAGTGCCTGA-tatatgttaa
>SHEEP                                                 1093           1107           15             5              tttctagatg-TTCTGAAGTGCCTGA-tatatgttaa
>PIG                                                   1270           1284           15             6              tttctagatt-TTCTGAAGTGCCTGA-catatgttaa
>ARMADILLO                                             1245           1259           15             7              ttcctagatg-TTCTGAAGTGCCTGA-cgtacgtaaa
--------------------------------------------------------------------------------------------------------------------------------------------------------------------------------------------------------------------------------------
Motif 9.3 (TTCTGAAGTGCCTGA) Annotations:
----------------------------------------------
TargetScan Matches:
 None


eCLIP determined binding proteins (based on BLAT alignment):
>HUMAN:    pum1,PUS1,tial1,


eCLIP determined binding proteins (based on BED File):
 None
--------------------------------------------------------------------------------------------------------------------------------------------------------------------------------------------------------------------------------------


--------------------------------------------------------------------------------------------------------------------------------------------------------------------------------------------------------------------------------------
Motif 9.4   Depth:5

E(i)-value=0.000    P(i)-value=0.000    E(r)-value=0.000    E(r)-value=0.000
--------------------------------------------------------------------------------------------------------------------------------------------------------------------------------------------------------------------------------------
Species                                                Start          End            Width          Depth                    -Site-          
--------------------------------------------------------------------------------------------------------------------------------------------------------------------------------------------------------------------------------------
>HUMAN                                                 1237           1257           21             1              ctcttctttt-TAGATGTTCTGAAGTGCCTGA-tatgttaaaa
>BABOON                                                1234           1254           21             2              ctattctttt-TAGATGTTCTGAAGTGCCTGA-tatatgttaa
>DOG                                                   1289           1309           21             3              ctagtctttc-TAGATGTTCTGAAGTGCCTGA-tacatgttaa
>COW                                                   1249           1269           21             4              ctagtctttc-TAGATGTTCTGAAGTGCCTGA-tatatgttaa
>SHEEP                                                 1087           1107           21             5              ctagtctttc-TAGATGTTCTGAAGTGCCTGA-tatatgttaa
--------------------------------------------------------------------------------------------------------------------------------------------------------------------------------------------------------------------------------------
Motif 9.4 (TAGATGTTCTGAAGTGCCTGA) Annotations:
----------------------------------------------
TargetScan Matches:
 None


eCLIP determined binding proteins (based on BLAT alignment):
>HUMAN:    pum1,PUS1,tial1,


eCLIP determined binding proteins (based on BED File):
 None
--------------------------------------------------------------------------------------------------------------------------------------------------------------------------------------------------------------------------------------


--------------------------------------------------------------------------------------------------------------------------------------------------------------------------------------------------------------------------------------
Motif 9.5   Depth:2

E(i)-value=0.000    P(i)-value=0.000    E(r)-value=0.000    E(r)-value=0.000
--------------------------------------------------------------------------------------------------------------------------------------------------------------------------------------------------------------------------------------
Species                                                Start          End            Width          Depth                    -Site-          
--------------------------------------------------------------------------------------------------------------------------------------------------------------------------------------------------------------------------------------
>HUMAN                                                 1230           1257           28             1              gaaatgtctc-TTCTTTTTAGATGTTCTGAAGTGCCTGA-tatgttaaaa
>BABOON                                                1227           1254           28             2              gagatgtcta-TTCTTTTTAGATGTTCTGAAGTGCCTGA-tatatgttaa
--------------------------------------------------------------------------------------------------------------------------------------------------------------------------------------------------------------------------------------
Motif 9.5 (TTCTTTTTAGATGTTCTGAAGTGCCTGA) Annotations:
----------------------------------------------
TargetScan Matches:
>HUMAN:    miR-186-5p,
>BABOON:    miR-186-5p,


eCLIP determined binding proteins (based on BLAT alignment):
>HUMAN:    pum1,PUS1,tial1,


eCLIP determined binding proteins (based on BED File):
 None
--------------------------------------------------------------------------------------------------------------------------------------------------------------------------------------------------------------------------------------


******************************************************************************************************************************************************************************************************************************************************************************************************************************
Motif Neighborhood 10   Depth:9
______________________________________________________________________________________________________________________________________________________________________________________________________________________________________________________________________________________________________________________________

Species                                                Start          End            Width          Depth          Conserved Sites                                                    Motif Neighborhood
______________________________________________________________________________________________________________________________________________________________________________________________________________________________________________________________________________________________________________________________

>HUMAN                                                 1332           1388           57             1              GGGGGGAATGGCCAAATCACCTGTTGAGTAATACTCATTGTGTTTGTGCAGTGGTTC          GGGGGGAATGGCCAAATCACCTGTTGAGTAATACTCATTGTGTTTGTGCAGTGGTTC
>BABOON                                                1331           1387           57             2              GGGGGGAATGGCCAAATCACCTGTTGAGTAATACTCATTGTGTTTGTGCAGTGGTTC          GGGGGGAATGGCCAAATCACCTGTTGAGTAATACTCATTGTGTTTGTGCAGTGGTTC
>DOG                                                   1389           1446           58             3              GGGGAATGGCCAAA--------------------CATTGTGTTTGTGCA-TGGTTC           gcGGGGAATGGCCAAAccacctctttgaatagtatgCATTGTGTTTGTGCAcTGGTTC
>COW                                                   1348           1404           57             4              TGGCCA----------------------------TTTGTGCA                         tggggggtTGGCCAgaccccttcctggagcagtacactctgtTTTGTGCActggtcg
>SHEEP                                                 1211           1269           59             5              TGGCCA------------------------------TTTGTGCA                       gggaggatTGGCCAgatcactttctggagcagtacactttgtgtTTTGTGCActggttc
>PIG                                                   1383           1438           56             6              TGGCCA---------------------------TTTGTGCA                          aggggggtTGGCCAaaccacctctttgaatagtgcattgtgTTTGTGCActggttc
>ARMADILLO                                             1339           1395           57             7              TTTGTGCA                                                           gggttttggaatagccaaaccacctctctgaatagttcacatTTTGTGCActggttt
>GUINEAPIG                                             1305           1361           57             8              TTGTGCA                                                            gggatgggaagatctaggaaaacttccctcttgagtatacataTTGTGCAtgcagtg
>MOUSE                                                 1188           1244           57             9              TTGTGC                                                             ggagaagaaaagccaaacctctcctgagttgaccgcattgtgtTTGTGCcctggttc
______________________________________________________________________________________________________________________________________________________________________________________________________________________________________________________________________________________________________________________________

Individual Motif Sites in Neighborhood 10:
----------------------------------------------------------------

-----------------------------------------------------------------------------------------------------------------------------------------------------------------------------------------------------------------------------------------------------------------------------------------------------------------------------
Motif 10.1   Depth:9

E(i)-value=0.000    P(i)-value=0.000    E(r)-value=0.000    E(r)-value=0.000
-----------------------------------------------------------------------------------------------------------------------------------------------------------------------------------------------------------------------------------------------------------------------------------------------------------------------------
Species                                                Start          End            Width          Depth                    -Site-          
-----------------------------------------------------------------------------------------------------------------------------------------------------------------------------------------------------------------------------------------------------------------------------------------------------------------------------
>HUMAN                                                 1375           1380           6              1              ctcattgtgt-TTGTGC-agtggttcag
>BABOON                                                1374           1379           6              2              ctcattgtgt-TTGTGC-agtggttcgg
>DOG                                                   1433           1438           6              3              tgcattgtgt-TTGTGC-actggttcaa
>COW                                                   1391           1396           6              4              acactctgtt-TTGTGC-actggtcggg
>SHEEP                                                 1256           1261           6              5              actttgtgtt-TTGTGC-actggttcag
>PIG                                                   1425           1430           6              6              tgcattgtgt-TTGTGC-actggttcaa
>ARMADILLO                                             1382           1387           6              7              agttcacatt-TTGTGC-actggtttgg
>GUINEAPIG                                             1348           1353           6              8              agtatacata-TTGTGC-atgcagtggt
>MOUSE                                                 1231           1236           6              9              cgcattgtgt-TTGTGC-cctggttccc
-----------------------------------------------------------------------------------------------------------------------------------------------------------------------------------------------------------------------------------------------------------------------------------------------------------------------------
Motif 10.1 (TTGTGC) Annotations:
----------------------------------------------
TargetScan Matches:
 None


eCLIP determined binding proteins (based on BLAT alignment):
>HUMAN:    pum1,tia1,


eCLIP determined binding proteins (based on BED File):
 None
-----------------------------------------------------------------------------------------------------------------------------------------------------------------------------------------------------------------------------------------------------------------------------------------------------------------------------


-----------------------------------------------------------------------------------------------------------------------------------------------------------------------------------------------------------------------------------------------------------------------------------------------------------------------------
Motif 10.2   Depth:8

E(i)-value=0.000    P(i)-value=0.000    E(r)-value=0.000    E(r)-value=0.000
-----------------------------------------------------------------------------------------------------------------------------------------------------------------------------------------------------------------------------------------------------------------------------------------------------------------------------
Species                                                Start          End            Width          Depth                    -Site-          
-----------------------------------------------------------------------------------------------------------------------------------------------------------------------------------------------------------------------------------------------------------------------------------------------------------------------------
>HUMAN                                                 1375           1381           7              1              ctcattgtgt-TTGTGCA-gtggttcagg
>BABOON                                                1374           1380           7              2              ctcattgtgt-TTGTGCA-gtggttcggg
>DOG                                                   1433           1439           7              3              tgcattgtgt-TTGTGCA-ctggttcaaa
>COW                                                   1391           1397           7              4              acactctgtt-TTGTGCA-ctggtcggga
>SHEEP                                                 1256           1262           7              5              actttgtgtt-TTGTGCA-ctggttcagt
>PIG                                                   1425           1431           7              6              tgcattgtgt-TTGTGCA-ctggttcaag
>ARMADILLO                                             1382           1388           7              7              agttcacatt-TTGTGCA-ctggtttggg
>GUINEAPIG                                             1348           1354           7              8              agtatacata-TTGTGCA-tgcagtggtt
-----------------------------------------------------------------------------------------------------------------------------------------------------------------------------------------------------------------------------------------------------------------------------------------------------------------------------
Motif 10.2 (TTGTGCA) Annotations:
----------------------------------------------
TargetScan Matches:
 None


eCLIP determined binding proteins (based on BLAT alignment):
>HUMAN:    pum1,tia1,


eCLIP determined binding proteins (based on BED File):
 None
-----------------------------------------------------------------------------------------------------------------------------------------------------------------------------------------------------------------------------------------------------------------------------------------------------------------------------


-----------------------------------------------------------------------------------------------------------------------------------------------------------------------------------------------------------------------------------------------------------------------------------------------------------------------------
Motif 10.3   Depth:7

E(i)-value=0.000    P(i)-value=0.000    E(r)-value=0.000    E(r)-value=0.000
-----------------------------------------------------------------------------------------------------------------------------------------------------------------------------------------------------------------------------------------------------------------------------------------------------------------------------
Species                                                Start          End            Width          Depth                    -Site-          
-----------------------------------------------------------------------------------------------------------------------------------------------------------------------------------------------------------------------------------------------------------------------------------------------------------------------------
>HUMAN                                                 1374           1381           8              1              actcattgtg-TTTGTGCA-gtggttcagg
>BABOON                                                1373           1380           8              2              actcattgtg-TTTGTGCA-gtggttcggg
>DOG                                                   1432           1439           8              3              atgcattgtg-TTTGTGCA-ctggttcaaa
>COW                                                   1390           1397           8              4              tacactctgt-TTTGTGCA-ctggtcggga
>SHEEP                                                 1255           1262           8              5              cactttgtgt-TTTGTGCA-ctggttcagt
>PIG                                                   1424           1431           8              6              gtgcattgtg-TTTGTGCA-ctggttcaag
>ARMADILLO                                             1381           1388           8              7              tagttcacat-TTTGTGCA-ctggtttggg
-----------------------------------------------------------------------------------------------------------------------------------------------------------------------------------------------------------------------------------------------------------------------------------------------------------------------------
Motif 10.3 (TTTGTGCA) Annotations:
----------------------------------------------
TargetScan Matches:
 None


eCLIP determined binding proteins (based on BLAT alignment):
>HUMAN:    drosha,drosha,igf2bp1,IGF2BP2,IGF2BP2,IGF2BP3,pum1,pum1,tia1,


eCLIP determined binding proteins (based on BED File):
 None
-----------------------------------------------------------------------------------------------------------------------------------------------------------------------------------------------------------------------------------------------------------------------------------------------------------------------------


-----------------------------------------------------------------------------------------------------------------------------------------------------------------------------------------------------------------------------------------------------------------------------------------------------------------------------
Motif 10.4   Depth:6

E(i)-value=0.000    P(i)-value=0.000    E(r)-value=0.000    E(r)-value=0.000
-----------------------------------------------------------------------------------------------------------------------------------------------------------------------------------------------------------------------------------------------------------------------------------------------------------------------------
Species                                                Start          End            Width          Depth                    -Site-          
-----------------------------------------------------------------------------------------------------------------------------------------------------------------------------------------------------------------------------------------------------------------------------------------------------------------------------
>HUMAN                                                 1340           1345           6              1              tgggggggaa-TGGCCA-aatcacctgt
>BABOON                                                1339           1344           6              2              ttggggggaa-TGGCCA-aatcacctgt
>DOG                                                   1397           1402           6              3              ttgcggggaa-TGGCCA-aaccacctct
>COW                                                   1356           1361           6              4              agtggggggt-TGGCCA-gaccccttcc
>SHEEP                                                 1219           1224           6              5              gggggaggat-TGGCCA-gatcactttc
>PIG                                                   1391           1396           6              6              ggaggggggt-TGGCCA-aaccacctct
-----------------------------------------------------------------------------------------------------------------------------------------------------------------------------------------------------------------------------------------------------------------------------------------------------------------------------
Motif 10.4 (TGGCCA) Annotations:
----------------------------------------------
TargetScan Matches:
 None


eCLIP determined binding proteins (based on BLAT alignment):
>HUMAN:    AGGF1,CPEB4,ddx55,ddx6,ddx6,dgcr8,dgcr8,drosha,drosha,drosha,drosha,fam120a,fam120a,fam120a,FASTKD2,FTO,fubp3,fubp3,FXR2,igf2bp1,igf2bp1,IGF2BP2,IGF2BP2,IGF2BP3,IGF2BP3,pum1,pum1,pum2,pum2,rbm15,sf3a3,sf3a3,SF3B1,tia1,tia1,tial1,tial1,UPF1,


eCLIP determined binding proteins (based on BED File):
 None
-----------------------------------------------------------------------------------------------------------------------------------------------------------------------------------------------------------------------------------------------------------------------------------------------------------------------------


-----------------------------------------------------------------------------------------------------------------------------------------------------------------------------------------------------------------------------------------------------------------------------------------------------------------------------
Motif 10.5   Depth:3

E(i)-value=0.000    P(i)-value=0.000    E(r)-value=0.000    E(r)-value=0.000
-----------------------------------------------------------------------------------------------------------------------------------------------------------------------------------------------------------------------------------------------------------------------------------------------------------------------------
Species                                                Start          End            Width          Depth                    -Site-          
-----------------------------------------------------------------------------------------------------------------------------------------------------------------------------------------------------------------------------------------------------------------------------------------------------------------------------
>HUMAN                                                 1334           1347           14             1              tatttttggg-GGGGAATGGCCAAA-tcacctgttg
>BABOON                                                1333           1346           14             2              tgttttttgg-GGGGAATGGCCAAA-tcacctgttg
>DOG                                                   1391           1404           14             3              tttaatttgc-GGGGAATGGCCAAA-ccacctcttt
-----------------------------------------------------------------------------------------------------------------------------------------------------------------------------------------------------------------------------------------------------------------------------------------------------------------------------
Motif 10.5 (GGGGAATGGCCAAA) Annotations:
----------------------------------------------
TargetScan Matches:
 None


eCLIP determined binding proteins (based on BLAT alignment):
>HUMAN:    AGGF1,CPEB4,ddx55,ddx6,ddx6,dgcr8,dgcr8,drosha,drosha,drosha,drosha,fam120a,fam120a,fam120a,FASTKD2,FTO,fubp3,fubp3,FXR2,igf2bp1,igf2bp1,IGF2BP2,IGF2BP2,IGF2BP3,IGF2BP3,pum1,pum1,pum2,pum2,rbm15,sf3a3,sf3a3,SF3B1,tia1,tia1,tia1,tial1,tial1,UPF1,


eCLIP determined binding proteins (based on BED File):
 None
-----------------------------------------------------------------------------------------------------------------------------------------------------------------------------------------------------------------------------------------------------------------------------------------------------------------------------


-----------------------------------------------------------------------------------------------------------------------------------------------------------------------------------------------------------------------------------------------------------------------------------------------------------------------------
Motif 10.6   Depth:3

E(i)-value=0.000    P(i)-value=0.000    E(r)-value=0.000    E(r)-value=0.000
-----------------------------------------------------------------------------------------------------------------------------------------------------------------------------------------------------------------------------------------------------------------------------------------------------------------------------
Species                                                Start          End            Width          Depth                    -Site-          
-----------------------------------------------------------------------------------------------------------------------------------------------------------------------------------------------------------------------------------------------------------------------------------------------------------------------------
>HUMAN                                                 1367           1381           15             1              gagtaatact-CATTGTGTTTGTGCA-gtggttcagg
>BABOON                                                1366           1380           15             2              gagtaatact-CATTGTGTTTGTGCA-gtggttcggg
>DOG                                                   1425           1439           15             3              gaatagtatg-CATTGTGTTTGTGCA-ctggttcaaa
-----------------------------------------------------------------------------------------------------------------------------------------------------------------------------------------------------------------------------------------------------------------------------------------------------------------------------
Motif 10.6 (CATTGTGTTTGTGCA) Annotations:
----------------------------------------------
TargetScan Matches:
 None


eCLIP determined binding proteins (based on BLAT alignment):
>HUMAN:    ddx55,drosha,drosha,fam120a,fam120a,FXR2,igf2bp1,igf2bp1,IGF2BP2,IGF2BP2,IGF2BP3,IGF2BP3,pum1,pum1,pum1,tia1,tia1,UPF1,


eCLIP determined binding proteins (based on BED File):
 None
-----------------------------------------------------------------------------------------------------------------------------------------------------------------------------------------------------------------------------------------------------------------------------------------------------------------------------


-----------------------------------------------------------------------------------------------------------------------------------------------------------------------------------------------------------------------------------------------------------------------------------------------------------------------------
Motif 10.7   Depth:3

E(i)-value=0.080    P(i)-value=0.030    E(r)-value=0.000    E(r)-value=0.000
-----------------------------------------------------------------------------------------------------------------------------------------------------------------------------------------------------------------------------------------------------------------------------------------------------------------------------
Species                                                Start          End            Width          Depth                    -Site-          
-----------------------------------------------------------------------------------------------------------------------------------------------------------------------------------------------------------------------------------------------------------------------------------------------------------------------------
>HUMAN                                                 1383           1388           6              1              gtttgtgcag-TGGTTC-aggggaggag
>BABOON                                                1382           1387           6              2              gtttgtgcag-TGGTTC-gggaaggaga
>DOG                                                   1441           1446           6              3              gtttgtgcac-TGGTTC-aaaggaagag
-----------------------------------------------------------------------------------------------------------------------------------------------------------------------------------------------------------------------------------------------------------------------------------------------------------------------------
Motif 10.7 (TGGTTC) Annotations:
----------------------------------------------
TargetScan Matches:
 None


eCLIP determined binding proteins (based on BLAT alignment):
>HUMAN:    dgcr8,fam120a,KHSRP,pum1,


eCLIP determined binding proteins (based on BED File):
 None
-----------------------------------------------------------------------------------------------------------------------------------------------------------------------------------------------------------------------------------------------------------------------------------------------------------------------------


-----------------------------------------------------------------------------------------------------------------------------------------------------------------------------------------------------------------------------------------------------------------------------------------------------------------------------
Motif 10.8   Depth:2

E(i)-value=0.000    P(i)-value=0.000    E(r)-value=0.000    E(r)-value=0.000
-----------------------------------------------------------------------------------------------------------------------------------------------------------------------------------------------------------------------------------------------------------------------------------------------------------------------------
Species                                                Start          End            Width          Depth                    -Site-          
-----------------------------------------------------------------------------------------------------------------------------------------------------------------------------------------------------------------------------------------------------------------------------------------------------------------------------
>HUMAN                                                 1332           1388           57             1              aatatttttg-GGGGGGAATGGCCAAATCACCTGTTGAGTAATACTCATTGTGTTTGTGCAGTGGTTC-aggggaggag
>BABOON                                                1331           1387           57             2              aatgtttttt-GGGGGGAATGGCCAAATCACCTGTTGAGTAATACTCATTGTGTTTGTGCAGTGGTTC-gggaaggaga
-----------------------------------------------------------------------------------------------------------------------------------------------------------------------------------------------------------------------------------------------------------------------------------------------------------------------------
Motif 10.8 (GGGGGGAATGGCCAAATCACCTGTTGAGTAATACTCATTGTGTTTGTGCAGTGGTTC) Annotations:
----------------------------------------------
TargetScan Matches:
>HUMAN:    miR-421,miR-217,miR-505-3p.2,miR-496.1,miR-496.2,
>BABOON:    miR-421,miR-217,miR-505-3p.2,miR-496.1,miR-496.2,


eCLIP determined binding proteins (based on BLAT alignment):
>HUMAN:    AGGF1,CPEB4,ddx55,ddx6,ddx6,dgcr8,dgcr8,dgcr8,drosha,drosha,drosha,drosha,fam120a,fam120a,fam120a,fam120a,FASTKD2,FTO,fubp3,fubp3,FXR2,igf2bp1,igf2bp1,IGF2BP2,IGF2BP2,IGF2BP2,IGF2BP3,IGF2BP3,KHSRP,pum1,pum1,pum1,pum2,pum2,rbm15,sf3a3,sf3a3,SF3B1,tia1,tia1,tia1,tial1,tial1,UPF1,


eCLIP determined binding proteins (based on BED File):
 None
-----------------------------------------------------------------------------------------------------------------------------------------------------------------------------------------------------------------------------------------------------------------------------------------------------------------------------


************************************************************************************************************************************************************************************************************************************************************************************************************************************************************************************************************************************************************************************************************************************************************************************************************
Motif Neighborhood 11   Depth:9
____________________________________________________________________________________________________________________________________________________________________________________________________________________________________________________________________________________________________________________________________________________________________________________________________________________________________________________________________________________________________________________________________________________________________________________________________________

Species                                                Start          End            Width          Depth          Conserved Sites                                                                                                                                              Motif Neighborhood
____________________________________________________________________________________________________________________________________________________________________________________________________________________________________________________________________________________________________________________________________________________________________________________________________________________________________________________________________________________________________________________________________________________________________________________________________________

>HUMAN                                                 1466           1589           124            1              TCTGTGCATTTTGTTTTACTTATCTGTGTATATAGTGTACATAAAGGACAGACGAGTCCTAATTGACAACATCTAGTCTTTCTGGATGTTAAAGAGGTTGCCAGTGTATGACAAAAGTAGAGTT                                 TCTGTGCATTTTGTTTTACTTATCTGTGTATATAGTGTACATAAAGGACAGACGAGTCCTAATTGACAACATCTAGTCTTTCTGGATGTTAAAGAGGTTGCCAGTGTATGACAAAAGTAGAGTT
>BABOON                                                1464           1587           124            2              TCTGTGCATTTTGTTTTACTTATCTGTGTATATAGTGTACATAAAGGACAGACGAGTCCTAATTGACAACATCTAGTCTTTCTGGATGTTAAAGAGGTTGCCAGTGTATGACAAAAGTAGAGTT                                 TCTGTGCATTTTGTTTTACTTATCTGTGTATATAGTGTACATAAAGGACAGACGAGTCCTAATTGACAACATCTAGTCTTTCTGGATGTTAAAGAGGTTGCCAGTGTATGACAAAAGTAGAGTT
>DOG                                                   1529           1653           125            3              TGCATTTTGTTTTACTTA-CTGTGTATATAGTGTA--------------GAGTCCTAATT--CAACATCTAGTCTTT----GATGTTAAAGAGGTTGCCAGTGTATGACAAAA                                            ttccTGCATTTTGTTTTACTTAgCTGTGTATATAGTGTAtatactggacaaatGAGTCCTAATTttCAACATCTAGTCTTTtctaGATGTTAAAGAGGTTGCCAGTGTATGACAAAAatagtaaa
>COW                                                   1477           1600           124            4              TGCATTTTGTTT-------------ATATAGTGTA--------------GAGTCCTAATT--CAACATCTAGTCTTT---GATGTTAAAGAGGTTGCCAGTGTATGACAAAA                                             ttagTGCATTTTGTTTcactctgctgtacATATAGTGTAcataatggacaaatGAGTCCTAATTtaCAACATCTAGTCTTTctaGATGTTAAAGAGGTTGCCAGTGTATGACAAAAgtagagtt
>SHEEP                                                 1351           1474           124            5              TTTTGTTT-------------ATATAGTGTA--------------GAGTCCTAATT--CAACATCTAGTCTTT---GATGTTAAAGAGGTTGCCAGTGTATGACAAAA                                                 ttagtgcgTTTTGTTTcactttgctgtgtATATAGTGTAtataatggacaaatGAGTCCTAATTtaCAACATCTAGTCTTTctaGATGTTAAAGAGGTTGCCAGTGTATGACAAAAatagagtt
>PIG                                                   1517           1640           124            6              ATATAGTGTA--------------GAGTCCTAATT--CAACATCT----------GATGTTAAAGAGGTTGCCAGTGTATGA                                                                           ttacgtgcatttcgtttcactttgtgtgtATATAGTGTAcataacggacaaatGAGTCCTAATTtaCAACATCTggtccttctaGATGTTAAAGAGGTTGCCAGTGTATGAtagaaatagagat
>ARMADILLO                                             1401           1592           192            7              TAGTGT----------------------------------------------------------------------------------------GTCCTAATT-ACATCT---------GATGTT-AAAGAGGTTGCCAGTGTATGA          tggggggataaggaagtgcaagggctctatgcTAGTGTgtttagaatgaggcaagattaaccattgtccctgtgttcccgcccgcttttggttttgtactttgctgtgtatataatggacaaacacGTCCTAATTtACATCTagtcttccaGATGTTaAAAGAGGTTGCCAGTGTATGAaaaaatagtaaat
>GUINEAPIG                                             1417           1540           124            8              GATGTTAAAGAGGTTGCCA                                                                                                                                          ccctaggtctgtggactttatctttgctgtgtaagtagggtatgtaaaggacaaatgaagccttttcaacaagttgtcttcctaGATGTTAAAGAGGTTGCCAattttaatagagttagtaaac
>MOUSE                                                 1310           1433           124            9              GATGTTAAAGAGGTTGCCA                                                                                                                                          ctatcccattttgtttggcttttctttgtacatagtgtatgtaaaggacaaaggggtcctaatttacaacatctagtcactctaGATGTTAAAGAGGTTGCCAgtgtatgacaaagtagagtta
____________________________________________________________________________________________________________________________________________________________________________________________________________________________________________________________________________________________________________________________________________________________________________________________________________________________________________________________________________________________________________________________________________________________________________________________________________

Individual Motif Sites in Neighborhood 11:
----------------------------------------------------------------

-----------------------------------------------------------------------------------------------------------------------------------------------------------------------------------------------------------------------------------------------------------------------------------------------------------------------------------------------------------------------------------------------------------------------------------------------------------------------------------------------------------------------------------------------------------------------------------------------------------
Motif 11.1   Depth:9

E(i)-value=0.000    P(i)-value=0.000    E(r)-value=0.000    E(r)-value=0.000
-----------------------------------------------------------------------------------------------------------------------------------------------------------------------------------------------------------------------------------------------------------------------------------------------------------------------------------------------------------------------------------------------------------------------------------------------------------------------------------------------------------------------------------------------------------------------------------------------------------
Species                                                Start          End            Width          Depth                    -Site-          
-----------------------------------------------------------------------------------------------------------------------------------------------------------------------------------------------------------------------------------------------------------------------------------------------------------------------------------------------------------------------------------------------------------------------------------------------------------------------------------------------------------------------------------------------------------------------------------------------------------
>HUMAN                                                 1550           1555           6              1              agtctttctg-GATGTT-aaagaggttg
>BABOON                                                1548           1553           6              2              agtctttctg-GATGTT-aaagaggttg
>DOG                                                   1614           1619           6              3              gtcttttcta-GATGTT-aaagaggttg
>COW                                                   1561           1566           6              4              agtctttcta-GATGTT-aaagaggttg
>SHEEP                                                 1435           1440           6              5              agtctttcta-GATGTT-aaagaggttg
>PIG                                                   1601           1606           6              6              ggtccttcta-GATGTT-aaagaggttg
>ARMADILLO                                             1552           1557           6              7              tagtcttcca-GATGTT-aaaagaggtt
>GUINEAPIG                                             1501           1506           6              8              tgtcttccta-GATGTT-aaagaggttg
>MOUSE                                                 1394           1399           6              9              agtcactcta-GATGTT-aaagaggttg
-----------------------------------------------------------------------------------------------------------------------------------------------------------------------------------------------------------------------------------------------------------------------------------------------------------------------------------------------------------------------------------------------------------------------------------------------------------------------------------------------------------------------------------------------------------------------------------------------------------
Motif 11.1 (GATGTT) Annotations:
----------------------------------------------
TargetScan Matches:
 None


eCLIP determined binding proteins (based on BLAT alignment):
 None


eCLIP determined binding proteins (based on BED File):
 None
-----------------------------------------------------------------------------------------------------------------------------------------------------------------------------------------------------------------------------------------------------------------------------------------------------------------------------------------------------------------------------------------------------------------------------------------------------------------------------------------------------------------------------------------------------------------------------------------------------------


-----------------------------------------------------------------------------------------------------------------------------------------------------------------------------------------------------------------------------------------------------------------------------------------------------------------------------------------------------------------------------------------------------------------------------------------------------------------------------------------------------------------------------------------------------------------------------------------------------------
Motif 11.2   Depth:9

E(i)-value=0.000    P(i)-value=0.000    E(r)-value=0.000    E(r)-value=0.000
-----------------------------------------------------------------------------------------------------------------------------------------------------------------------------------------------------------------------------------------------------------------------------------------------------------------------------------------------------------------------------------------------------------------------------------------------------------------------------------------------------------------------------------------------------------------------------------------------------------
Species                                                Start          End            Width          Depth                    -Site-          
-----------------------------------------------------------------------------------------------------------------------------------------------------------------------------------------------------------------------------------------------------------------------------------------------------------------------------------------------------------------------------------------------------------------------------------------------------------------------------------------------------------------------------------------------------------------------------------------------------------
>HUMAN                                                 1556           1568           13             1              tctggatgtt-AAAGAGGTTGCCA-gtgtatgaca
>BABOON                                                1554           1566           13             2              tctggatgtt-AAAGAGGTTGCCA-gtgtatgaca
>DOG                                                   1620           1632           13             3              tctagatgtt-AAAGAGGTTGCCA-gtgtatgaca
>COW                                                   1567           1579           13             4              tctagatgtt-AAAGAGGTTGCCA-gtgtatgaca
>SHEEP                                                 1441           1453           13             5              tctagatgtt-AAAGAGGTTGCCA-gtgtatgaca
>PIG                                                   1607           1619           13             6              tctagatgtt-AAAGAGGTTGCCA-gtgtatgata
>ARMADILLO                                             1559           1571           13             7              ccagatgtta-AAAGAGGTTGCCA-gtgtatgaaa
>GUINEAPIG                                             1507           1519           13             8              cctagatgtt-AAAGAGGTTGCCA-attttaatag
>MOUSE                                                 1400           1412           13             9              tctagatgtt-AAAGAGGTTGCCA-gtgtatgaca
-----------------------------------------------------------------------------------------------------------------------------------------------------------------------------------------------------------------------------------------------------------------------------------------------------------------------------------------------------------------------------------------------------------------------------------------------------------------------------------------------------------------------------------------------------------------------------------------------------------
Motif 11.2 (AAAGAGGTTGCCA) Annotations:
----------------------------------------------
TargetScan Matches:
 None


eCLIP determined binding proteins (based on BLAT alignment):
 None


eCLIP determined binding proteins (based on BED File):
 None
-----------------------------------------------------------------------------------------------------------------------------------------------------------------------------------------------------------------------------------------------------------------------------------------------------------------------------------------------------------------------------------------------------------------------------------------------------------------------------------------------------------------------------------------------------------------------------------------------------------


-----------------------------------------------------------------------------------------------------------------------------------------------------------------------------------------------------------------------------------------------------------------------------------------------------------------------------------------------------------------------------------------------------------------------------------------------------------------------------------------------------------------------------------------------------------------------------------------------------------
Motif 11.3   Depth:7

E(i)-value=0.000    P(i)-value=0.000    E(r)-value=0.000    E(r)-value=0.010
-----------------------------------------------------------------------------------------------------------------------------------------------------------------------------------------------------------------------------------------------------------------------------------------------------------------------------------------------------------------------------------------------------------------------------------------------------------------------------------------------------------------------------------------------------------------------------------------------------------
Species                                                Start          End            Width          Depth                    -Site-          
-----------------------------------------------------------------------------------------------------------------------------------------------------------------------------------------------------------------------------------------------------------------------------------------------------------------------------------------------------------------------------------------------------------------------------------------------------------------------------------------------------------------------------------------------------------------------------------------------------------
>HUMAN                                                 1498           1503           6              1              tctgtgtata-TAGTGT-acataaagga
>BABOON                                                1496           1501           6              2              tctgtgtata-TAGTGT-acataaagga
>DOG                                                   1561           1566           6              3              gctgtgtata-TAGTGT-atatactgga
>COW                                                   1509           1514           6              4              gctgtacata-TAGTGT-acataatgga
>SHEEP                                                 1383           1388           6              5              gctgtgtata-TAGTGT-atataatgga
>PIG                                                   1549           1554           6              6              tgtgtgtata-TAGTGT-acataacgga
>ARMADILLO                                             1433           1438           6              7              ggctctatgc-TAGTGT-gtttagaatg
-----------------------------------------------------------------------------------------------------------------------------------------------------------------------------------------------------------------------------------------------------------------------------------------------------------------------------------------------------------------------------------------------------------------------------------------------------------------------------------------------------------------------------------------------------------------------------------------------------------
Motif 11.3 (TAGTGT) Annotations:
----------------------------------------------
TargetScan Matches:
 None


eCLIP determined binding proteins (based on BLAT alignment):
>HUMAN:    AKAP1,ddx55,dgcr8,dgcr8,dgcr8,drosha,drosha,fam120a,fubp3,fubp3,igf2bp1,NKRF,pum1,pum1,pum2,pum2,sf3a3,SUB1,tia1,tial1,tial1,TROVE2,XRCC6,


eCLIP determined binding proteins (based on BED File):
 None
-----------------------------------------------------------------------------------------------------------------------------------------------------------------------------------------------------------------------------------------------------------------------------------------------------------------------------------------------------------------------------------------------------------------------------------------------------------------------------------------------------------------------------------------------------------------------------------------------------------


-----------------------------------------------------------------------------------------------------------------------------------------------------------------------------------------------------------------------------------------------------------------------------------------------------------------------------------------------------------------------------------------------------------------------------------------------------------------------------------------------------------------------------------------------------------------------------------------------------------
Motif 11.4   Depth:7

E(i)-value=0.000    P(i)-value=0.000    E(r)-value=0.000    E(r)-value=0.000
-----------------------------------------------------------------------------------------------------------------------------------------------------------------------------------------------------------------------------------------------------------------------------------------------------------------------------------------------------------------------------------------------------------------------------------------------------------------------------------------------------------------------------------------------------------------------------------------------------------
Species                                                Start          End            Width          Depth                    -Site-          
-----------------------------------------------------------------------------------------------------------------------------------------------------------------------------------------------------------------------------------------------------------------------------------------------------------------------------------------------------------------------------------------------------------------------------------------------------------------------------------------------------------------------------------------------------------------------------------------------------------
>HUMAN                                                 1521           1529           9              1              ggacagacga-GTCCTAATT-gacaacatct
>BABOON                                                1519           1527           9              2              ggacagacga-GTCCTAATT-gacaacatct
>DOG                                                   1584           1592           9              3              ggacaaatga-GTCCTAATT-ttcaacatct
>COW                                                   1532           1540           9              4              ggacaaatga-GTCCTAATT-tacaacatct
>SHEEP                                                 1406           1414           9              5              ggacaaatga-GTCCTAATT-tacaacatct
>PIG                                                   1572           1580           9              6              ggacaaatga-GTCCTAATT-tacaacatct
>ARMADILLO                                             1527           1535           9              7              ggacaaacac-GTCCTAATT-tacatctagt
-----------------------------------------------------------------------------------------------------------------------------------------------------------------------------------------------------------------------------------------------------------------------------------------------------------------------------------------------------------------------------------------------------------------------------------------------------------------------------------------------------------------------------------------------------------------------------------------------------------
Motif 11.4 (GTCCTAATT) Annotations:
----------------------------------------------
TargetScan Matches:
 None


eCLIP determined binding proteins (based on BLAT alignment):
>HUMAN:    AKAP1,ddx55,dgcr8,dgcr8,dgcr8,drosha,drosha,fam120a,fubp3,fubp3,igf2bp1,NKRF,pum1,pum1,pum2,pum2,sf3a3,SUB1,tia1,tial1,tial1,TROVE2,


eCLIP determined binding proteins (based on BED File):
 None
-----------------------------------------------------------------------------------------------------------------------------------------------------------------------------------------------------------------------------------------------------------------------------------------------------------------------------------------------------------------------------------------------------------------------------------------------------------------------------------------------------------------------------------------------------------------------------------------------------------


-----------------------------------------------------------------------------------------------------------------------------------------------------------------------------------------------------------------------------------------------------------------------------------------------------------------------------------------------------------------------------------------------------------------------------------------------------------------------------------------------------------------------------------------------------------------------------------------------------------
Motif 11.5   Depth:7

E(i)-value=0.000    P(i)-value=0.000    E(r)-value=0.000    E(r)-value=0.000
-----------------------------------------------------------------------------------------------------------------------------------------------------------------------------------------------------------------------------------------------------------------------------------------------------------------------------------------------------------------------------------------------------------------------------------------------------------------------------------------------------------------------------------------------------------------------------------------------------------
Species                                                Start          End            Width          Depth                    -Site-          
-----------------------------------------------------------------------------------------------------------------------------------------------------------------------------------------------------------------------------------------------------------------------------------------------------------------------------------------------------------------------------------------------------------------------------------------------------------------------------------------------------------------------------------------------------------------------------------------------------------
>HUMAN                                                 1534           1539           6              1              ctaattgaca-ACATCT-agtctttctg
>BABOON                                                1532           1537           6              2              ctaattgaca-ACATCT-agtctttctg
>DOG                                                   1597           1602           6              3              ctaattttca-ACATCT-agtcttttct
>COW                                                   1545           1550           6              4              ctaatttaca-ACATCT-agtctttcta
>SHEEP                                                 1419           1424           6              5              ctaatttaca-ACATCT-agtctttcta
>PIG                                                   1585           1590           6              6              ctaatttaca-ACATCT-ggtccttcta
>ARMADILLO                                             1537           1542           6              7              gtcctaattt-ACATCT-agtcttccag
-----------------------------------------------------------------------------------------------------------------------------------------------------------------------------------------------------------------------------------------------------------------------------------------------------------------------------------------------------------------------------------------------------------------------------------------------------------------------------------------------------------------------------------------------------------------------------------------------------------
Motif 11.5 (ACATCT) Annotations:
----------------------------------------------
TargetScan Matches:
 None


eCLIP determined binding proteins (based on BLAT alignment):
 None


eCLIP determined binding proteins (based on BED File):
 None
-----------------------------------------------------------------------------------------------------------------------------------------------------------------------------------------------------------------------------------------------------------------------------------------------------------------------------------------------------------------------------------------------------------------------------------------------------------------------------------------------------------------------------------------------------------------------------------------------------------


-----------------------------------------------------------------------------------------------------------------------------------------------------------------------------------------------------------------------------------------------------------------------------------------------------------------------------------------------------------------------------------------------------------------------------------------------------------------------------------------------------------------------------------------------------------------------------------------------------------
Motif 11.6   Depth:7

E(i)-value=0.000    P(i)-value=0.000    E(r)-value=0.000    E(r)-value=0.000
-----------------------------------------------------------------------------------------------------------------------------------------------------------------------------------------------------------------------------------------------------------------------------------------------------------------------------------------------------------------------------------------------------------------------------------------------------------------------------------------------------------------------------------------------------------------------------------------------------------
Species                                                Start          End            Width          Depth                    -Site-          
-----------------------------------------------------------------------------------------------------------------------------------------------------------------------------------------------------------------------------------------------------------------------------------------------------------------------------------------------------------------------------------------------------------------------------------------------------------------------------------------------------------------------------------------------------------------------------------------------------------
>HUMAN                                                 1556           1576           21             1              tctggatgtt-AAAGAGGTTGCCAGTGTATGA-caaaagtaga
>BABOON                                                1554           1574           21             2              tctggatgtt-AAAGAGGTTGCCAGTGTATGA-caaaagtaga
>DOG                                                   1620           1640           21             3              tctagatgtt-AAAGAGGTTGCCAGTGTATGA-caaaaatagt
>COW                                                   1567           1587           21             4              tctagatgtt-AAAGAGGTTGCCAGTGTATGA-caaaagtaga
>SHEEP                                                 1441           1461           21             5              tctagatgtt-AAAGAGGTTGCCAGTGTATGA-caaaaataga
>PIG                                                   1607           1627           21             6              tctagatgtt-AAAGAGGTTGCCAGTGTATGA-tagaaataga
>ARMADILLO                                             1559           1579           21             7              ccagatgtta-AAAGAGGTTGCCAGTGTATGA-aaaaatagta
-----------------------------------------------------------------------------------------------------------------------------------------------------------------------------------------------------------------------------------------------------------------------------------------------------------------------------------------------------------------------------------------------------------------------------------------------------------------------------------------------------------------------------------------------------------------------------------------------------------
Motif 11.6 (AAAGAGGTTGCCAGTGTATGA) Annotations:
----------------------------------------------
TargetScan Matches:
>HUMAN:    miR-539-3p,miR-193-3p,
>BABOON:    miR-539-3p,miR-193-3p,
>DOG:    miR-539-3p,miR-193-3p,
>COW:    miR-539-3p,miR-193-3p,
>SHEEP:    miR-539-3p,miR-193-3p,
>PIG:    miR-539-3p,miR-193-3p,
>ARMADILLO:    miR-539-3p,miR-193-3p,


eCLIP determined binding proteins (based on BLAT alignment):
 None


eCLIP determined binding proteins (based on BED File):
 None
-----------------------------------------------------------------------------------------------------------------------------------------------------------------------------------------------------------------------------------------------------------------------------------------------------------------------------------------------------------------------------------------------------------------------------------------------------------------------------------------------------------------------------------------------------------------------------------------------------------


-----------------------------------------------------------------------------------------------------------------------------------------------------------------------------------------------------------------------------------------------------------------------------------------------------------------------------------------------------------------------------------------------------------------------------------------------------------------------------------------------------------------------------------------------------------------------------------------------------------
Motif 11.7   Depth:6

E(i)-value=0.000    P(i)-value=0.000    E(r)-value=0.000    E(r)-value=0.000
-----------------------------------------------------------------------------------------------------------------------------------------------------------------------------------------------------------------------------------------------------------------------------------------------------------------------------------------------------------------------------------------------------------------------------------------------------------------------------------------------------------------------------------------------------------------------------------------------------------
Species                                                Start          End            Width          Depth                    -Site-          
-----------------------------------------------------------------------------------------------------------------------------------------------------------------------------------------------------------------------------------------------------------------------------------------------------------------------------------------------------------------------------------------------------------------------------------------------------------------------------------------------------------------------------------------------------------------------------------------------------------
>HUMAN                                                 1495           1504           10             1              ttatctgtgt-ATATAGTGTA-cataaaggac
>BABOON                                                1493           1502           10             2              ttatctgtgt-ATATAGTGTA-cataaaggac
>DOG                                                   1558           1567           10             3              ttagctgtgt-ATATAGTGTA-tatactggac
>COW                                                   1506           1515           10             4              tctgctgtac-ATATAGTGTA-cataatggac
>SHEEP                                                 1380           1389           10             5              tttgctgtgt-ATATAGTGTA-tataatggac
>PIG                                                   1546           1555           10             6              ctttgtgtgt-ATATAGTGTA-cataacggac
-----------------------------------------------------------------------------------------------------------------------------------------------------------------------------------------------------------------------------------------------------------------------------------------------------------------------------------------------------------------------------------------------------------------------------------------------------------------------------------------------------------------------------------------------------------------------------------------------------------
Motif 11.7 (ATATAGTGTA) Annotations:
----------------------------------------------
TargetScan Matches:
 None


eCLIP determined binding proteins (based on BLAT alignment):
>HUMAN:    AKAP1,ddx55,dgcr8,dgcr8,dgcr8,drosha,drosha,fam120a,fubp3,fubp3,igf2bp1,NKRF,pum1,pum1,pum2,pum2,sf3a3,SUB1,tia1,tial1,tial1,TROVE2,XRCC6,


eCLIP determined binding proteins (based on BED File):
 None
-----------------------------------------------------------------------------------------------------------------------------------------------------------------------------------------------------------------------------------------------------------------------------------------------------------------------------------------------------------------------------------------------------------------------------------------------------------------------------------------------------------------------------------------------------------------------------------------------------------


-----------------------------------------------------------------------------------------------------------------------------------------------------------------------------------------------------------------------------------------------------------------------------------------------------------------------------------------------------------------------------------------------------------------------------------------------------------------------------------------------------------------------------------------------------------------------------------------------------------
Motif 11.8   Depth:6

E(i)-value=0.000    P(i)-value=0.000    E(r)-value=0.000    E(r)-value=0.000
-----------------------------------------------------------------------------------------------------------------------------------------------------------------------------------------------------------------------------------------------------------------------------------------------------------------------------------------------------------------------------------------------------------------------------------------------------------------------------------------------------------------------------------------------------------------------------------------------------------
Species                                                Start          End            Width          Depth                    -Site-          
-----------------------------------------------------------------------------------------------------------------------------------------------------------------------------------------------------------------------------------------------------------------------------------------------------------------------------------------------------------------------------------------------------------------------------------------------------------------------------------------------------------------------------------------------------------------------------------------------------------
>HUMAN                                                 1519           1529           11             1              aaggacagac-GAGTCCTAATT-gacaacatct
>BABOON                                                1517           1527           11             2              aaggacagac-GAGTCCTAATT-gacaacatct
>DOG                                                   1582           1592           11             3              ctggacaaat-GAGTCCTAATT-ttcaacatct
>COW                                                   1530           1540           11             4              atggacaaat-GAGTCCTAATT-tacaacatct
>SHEEP                                                 1404           1414           11             5              atggacaaat-GAGTCCTAATT-tacaacatct
>PIG                                                   1570           1580           11             6              acggacaaat-GAGTCCTAATT-tacaacatct
-----------------------------------------------------------------------------------------------------------------------------------------------------------------------------------------------------------------------------------------------------------------------------------------------------------------------------------------------------------------------------------------------------------------------------------------------------------------------------------------------------------------------------------------------------------------------------------------------------------
Motif 11.8 (GAGTCCTAATT) Annotations:
----------------------------------------------
TargetScan Matches:
 None


eCLIP determined binding proteins (based on BLAT alignment):
>HUMAN:    AKAP1,ddx55,dgcr8,dgcr8,dgcr8,drosha,drosha,fam120a,fubp3,fubp3,igf2bp1,NKRF,pum1,pum1,pum2,pum2,sf3a3,SUB1,tia1,tial1,tial1,TROVE2,


eCLIP determined binding proteins (based on BED File):
 None
-----------------------------------------------------------------------------------------------------------------------------------------------------------------------------------------------------------------------------------------------------------------------------------------------------------------------------------------------------------------------------------------------------------------------------------------------------------------------------------------------------------------------------------------------------------------------------------------------------------


-----------------------------------------------------------------------------------------------------------------------------------------------------------------------------------------------------------------------------------------------------------------------------------------------------------------------------------------------------------------------------------------------------------------------------------------------------------------------------------------------------------------------------------------------------------------------------------------------------------
Motif 11.9   Depth:6

E(i)-value=0.000    P(i)-value=0.000    E(r)-value=0.000    E(r)-value=0.000
-----------------------------------------------------------------------------------------------------------------------------------------------------------------------------------------------------------------------------------------------------------------------------------------------------------------------------------------------------------------------------------------------------------------------------------------------------------------------------------------------------------------------------------------------------------------------------------------------------------
Species                                                Start          End            Width          Depth                    -Site-          
-----------------------------------------------------------------------------------------------------------------------------------------------------------------------------------------------------------------------------------------------------------------------------------------------------------------------------------------------------------------------------------------------------------------------------------------------------------------------------------------------------------------------------------------------------------------------------------------------------------
>HUMAN                                                 1532           1539           8              1              tcctaattga-CAACATCT-agtctttctg
>BABOON                                                1530           1537           8              2              tcctaattga-CAACATCT-agtctttctg
>DOG                                                   1595           1602           8              3              tcctaatttt-CAACATCT-agtcttttct
>COW                                                   1543           1550           8              4              tcctaattta-CAACATCT-agtctttcta
>SHEEP                                                 1417           1424           8              5              tcctaattta-CAACATCT-agtctttcta
>PIG                                                   1583           1590           8              6              tcctaattta-CAACATCT-ggtccttcta
-----------------------------------------------------------------------------------------------------------------------------------------------------------------------------------------------------------------------------------------------------------------------------------------------------------------------------------------------------------------------------------------------------------------------------------------------------------------------------------------------------------------------------------------------------------------------------------------------------------
Motif 11.9 (CAACATCT) Annotations:
----------------------------------------------
TargetScan Matches:
 None


eCLIP determined binding proteins (based on BLAT alignment):
>HUMAN:    AKAP1,pum1,pum2,tial1,


eCLIP determined binding proteins (based on BED File):
 None
-----------------------------------------------------------------------------------------------------------------------------------------------------------------------------------------------------------------------------------------------------------------------------------------------------------------------------------------------------------------------------------------------------------------------------------------------------------------------------------------------------------------------------------------------------------------------------------------------------------


-----------------------------------------------------------------------------------------------------------------------------------------------------------------------------------------------------------------------------------------------------------------------------------------------------------------------------------------------------------------------------------------------------------------------------------------------------------------------------------------------------------------------------------------------------------------------------------------------------------
Motif 11.10   Depth:6

E(i)-value=0.000    P(i)-value=0.000    E(r)-value=0.000    E(r)-value=0.000
-----------------------------------------------------------------------------------------------------------------------------------------------------------------------------------------------------------------------------------------------------------------------------------------------------------------------------------------------------------------------------------------------------------------------------------------------------------------------------------------------------------------------------------------------------------------------------------------------------------
Species                                                Start          End            Width          Depth                    -Site-          
-----------------------------------------------------------------------------------------------------------------------------------------------------------------------------------------------------------------------------------------------------------------------------------------------------------------------------------------------------------------------------------------------------------------------------------------------------------------------------------------------------------------------------------------------------------------------------------------------------------
>HUMAN                                                 1550           1576           27             1              agtctttctg-GATGTTAAAGAGGTTGCCAGTGTATGA-caaaagtaga
>BABOON                                                1548           1574           27             2              agtctttctg-GATGTTAAAGAGGTTGCCAGTGTATGA-caaaagtaga
>DOG                                                   1614           1640           27             3              gtcttttcta-GATGTTAAAGAGGTTGCCAGTGTATGA-caaaaatagt
>COW                                                   1561           1587           27             4              agtctttcta-GATGTTAAAGAGGTTGCCAGTGTATGA-caaaagtaga
>SHEEP                                                 1435           1461           27             5              agtctttcta-GATGTTAAAGAGGTTGCCAGTGTATGA-caaaaataga
>PIG                                                   1601           1627           27             6              ggtccttcta-GATGTTAAAGAGGTTGCCAGTGTATGA-tagaaataga
-----------------------------------------------------------------------------------------------------------------------------------------------------------------------------------------------------------------------------------------------------------------------------------------------------------------------------------------------------------------------------------------------------------------------------------------------------------------------------------------------------------------------------------------------------------------------------------------------------------
Motif 11.10 (GATGTTAAAGAGGTTGCCAGTGTATGA) Annotations:
----------------------------------------------
TargetScan Matches:
>HUMAN:    miR-539-3p,miR-193-3p,
>BABOON:    miR-539-3p,miR-193-3p,
>DOG:    miR-539-3p,miR-193-3p,
>COW:    miR-539-3p,miR-193-3p,
>SHEEP:    miR-539-3p,miR-193-3p,
>PIG:    miR-539-3p,miR-193-3p,


eCLIP determined binding proteins (based on BLAT alignment):
 None


eCLIP determined binding proteins (based on BED File):
 None
-----------------------------------------------------------------------------------------------------------------------------------------------------------------------------------------------------------------------------------------------------------------------------------------------------------------------------------------------------------------------------------------------------------------------------------------------------------------------------------------------------------------------------------------------------------------------------------------------------------


-----------------------------------------------------------------------------------------------------------------------------------------------------------------------------------------------------------------------------------------------------------------------------------------------------------------------------------------------------------------------------------------------------------------------------------------------------------------------------------------------------------------------------------------------------------------------------------------------------------
Motif 11.11   Depth:5

E(i)-value=0.000    P(i)-value=0.000    E(r)-value=0.000    E(r)-value=0.000
-----------------------------------------------------------------------------------------------------------------------------------------------------------------------------------------------------------------------------------------------------------------------------------------------------------------------------------------------------------------------------------------------------------------------------------------------------------------------------------------------------------------------------------------------------------------------------------------------------------
Species                                                Start          End            Width          Depth                    -Site-          
-----------------------------------------------------------------------------------------------------------------------------------------------------------------------------------------------------------------------------------------------------------------------------------------------------------------------------------------------------------------------------------------------------------------------------------------------------------------------------------------------------------------------------------------------------------------------------------------------------------
>HUMAN                                                 1474           1481           8              1              tgtctgtgca-TTTTGTTT-tacttatctg
>BABOON                                                1472           1479           8              2              tctctgtgca-TTTTGTTT-tacttatctg
>DOG                                                   1537           1544           8              3              tgttcctgca-TTTTGTTT-tacttagctg
>COW                                                   1485           1492           8              4              cgttagtgca-TTTTGTTT-cactctgctg
>SHEEP                                                 1359           1366           8              5              cgttagtgcg-TTTTGTTT-cactttgctg
-----------------------------------------------------------------------------------------------------------------------------------------------------------------------------------------------------------------------------------------------------------------------------------------------------------------------------------------------------------------------------------------------------------------------------------------------------------------------------------------------------------------------------------------------------------------------------------------------------------
Motif 11.11 (TTTTGTTT) Annotations:
----------------------------------------------
TargetScan Matches:
>HUMAN:    miR-495-3p,
>BABOON:    miR-495-3p,
>DOG:    miR-495-3p,
>COW:    miR-495-3p,
>SHEEP:    miR-495-3p,


eCLIP determined binding proteins (based on BLAT alignment):
>HUMAN:    AKAP1,ddx55,dgcr8,dgcr8,dgcr8,drosha,drosha,fam120a,FTO,fubp3,fubp3,igf2bp1,pum1,pum2,pum2,pum2,pum2,sf3a3,SUB1,XRCC6,


eCLIP determined binding proteins (based on BED File):
 None
-----------------------------------------------------------------------------------------------------------------------------------------------------------------------------------------------------------------------------------------------------------------------------------------------------------------------------------------------------------------------------------------------------------------------------------------------------------------------------------------------------------------------------------------------------------------------------------------------------------


-----------------------------------------------------------------------------------------------------------------------------------------------------------------------------------------------------------------------------------------------------------------------------------------------------------------------------------------------------------------------------------------------------------------------------------------------------------------------------------------------------------------------------------------------------------------------------------------------------------
Motif 11.12   Depth:5

E(i)-value=0.000    P(i)-value=0.000    E(r)-value=0.000    E(r)-value=0.000
-----------------------------------------------------------------------------------------------------------------------------------------------------------------------------------------------------------------------------------------------------------------------------------------------------------------------------------------------------------------------------------------------------------------------------------------------------------------------------------------------------------------------------------------------------------------------------------------------------------
Species                                                Start          End            Width          Depth                    -Site-          
-----------------------------------------------------------------------------------------------------------------------------------------------------------------------------------------------------------------------------------------------------------------------------------------------------------------------------------------------------------------------------------------------------------------------------------------------------------------------------------------------------------------------------------------------------------------------------------------------------------
>HUMAN                                                 1532           1546           15             1              tcctaattga-CAACATCTAGTCTTT-ctggatgtta
>BABOON                                                1530           1544           15             2              tcctaattga-CAACATCTAGTCTTT-ctggatgtta
>DOG                                                   1595           1609           15             3              tcctaatttt-CAACATCTAGTCTTT-tctagatgtt
>COW                                                   1543           1557           15             4              tcctaattta-CAACATCTAGTCTTT-ctagatgtta
>SHEEP                                                 1417           1431           15             5              tcctaattta-CAACATCTAGTCTTT-ctagatgtta
-----------------------------------------------------------------------------------------------------------------------------------------------------------------------------------------------------------------------------------------------------------------------------------------------------------------------------------------------------------------------------------------------------------------------------------------------------------------------------------------------------------------------------------------------------------------------------------------------------------
Motif 11.12 (CAACATCTAGTCTTT) Annotations:
----------------------------------------------
TargetScan Matches:
>HUMAN:    miR-28-3p,
>BABOON:    miR-28-3p,
>DOG:    miR-28-3p,
>COW:    miR-28-3p,
>SHEEP:    miR-28-3p,


eCLIP determined binding proteins (based on BLAT alignment):
>HUMAN:    AKAP1,pum1,pum2,tial1,


eCLIP determined binding proteins (based on BED File):
 None
-----------------------------------------------------------------------------------------------------------------------------------------------------------------------------------------------------------------------------------------------------------------------------------------------------------------------------------------------------------------------------------------------------------------------------------------------------------------------------------------------------------------------------------------------------------------------------------------------------------


-----------------------------------------------------------------------------------------------------------------------------------------------------------------------------------------------------------------------------------------------------------------------------------------------------------------------------------------------------------------------------------------------------------------------------------------------------------------------------------------------------------------------------------------------------------------------------------------------------------
Motif 11.13   Depth:5

E(i)-value=0.000    P(i)-value=0.000    E(r)-value=0.000    E(r)-value=0.000
-----------------------------------------------------------------------------------------------------------------------------------------------------------------------------------------------------------------------------------------------------------------------------------------------------------------------------------------------------------------------------------------------------------------------------------------------------------------------------------------------------------------------------------------------------------------------------------------------------------
Species                                                Start          End            Width          Depth                    -Site-          
-----------------------------------------------------------------------------------------------------------------------------------------------------------------------------------------------------------------------------------------------------------------------------------------------------------------------------------------------------------------------------------------------------------------------------------------------------------------------------------------------------------------------------------------------------------------------------------------------------------
>HUMAN                                                 1550           1581           32             1              agtctttctg-GATGTTAAAGAGGTTGCCAGTGTATGACAAAA-gtagagttag
>BABOON                                                1548           1579           32             2              agtctttctg-GATGTTAAAGAGGTTGCCAGTGTATGACAAAA-gtagagttta
>DOG                                                   1614           1645           32             3              gtcttttcta-GATGTTAAAGAGGTTGCCAGTGTATGACAAAA-atagtaaact
>COW                                                   1561           1592           32             4              agtctttcta-GATGTTAAAGAGGTTGCCAGTGTATGACAAAA-gtagagttag
>SHEEP                                                 1435           1466           32             5              agtctttcta-GATGTTAAAGAGGTTGCCAGTGTATGACAAAA-atagagttag
-----------------------------------------------------------------------------------------------------------------------------------------------------------------------------------------------------------------------------------------------------------------------------------------------------------------------------------------------------------------------------------------------------------------------------------------------------------------------------------------------------------------------------------------------------------------------------------------------------------
Motif 11.13 (GATGTTAAAGAGGTTGCCAGTGTATGACAAAA) Annotations:
----------------------------------------------
TargetScan Matches:
>HUMAN:    miR-539-3p,miR-193-3p,
>BABOON:    miR-539-3p,miR-193-3p,
>DOG:    miR-539-3p,miR-193-3p,
>COW:    miR-539-3p,miR-193-3p,
>SHEEP:    miR-539-3p,miR-193-3p,


eCLIP determined binding proteins (based on BLAT alignment):
 None


eCLIP determined binding proteins (based on BED File):
 None
-----------------------------------------------------------------------------------------------------------------------------------------------------------------------------------------------------------------------------------------------------------------------------------------------------------------------------------------------------------------------------------------------------------------------------------------------------------------------------------------------------------------------------------------------------------------------------------------------------------


-----------------------------------------------------------------------------------------------------------------------------------------------------------------------------------------------------------------------------------------------------------------------------------------------------------------------------------------------------------------------------------------------------------------------------------------------------------------------------------------------------------------------------------------------------------------------------------------------------------
Motif 11.14   Depth:4

E(i)-value=0.000    P(i)-value=0.000    E(r)-value=0.000    E(r)-value=0.000
-----------------------------------------------------------------------------------------------------------------------------------------------------------------------------------------------------------------------------------------------------------------------------------------------------------------------------------------------------------------------------------------------------------------------------------------------------------------------------------------------------------------------------------------------------------------------------------------------------------
Species                                                Start          End            Width          Depth                    -Site-          
-----------------------------------------------------------------------------------------------------------------------------------------------------------------------------------------------------------------------------------------------------------------------------------------------------------------------------------------------------------------------------------------------------------------------------------------------------------------------------------------------------------------------------------------------------------------------------------------------------------
>HUMAN                                                 1470           1481           12             1              attatgtctg-TGCATTTTGTTT-tacttatctg
>BABOON                                                1468           1479           12             2              attatctctg-TGCATTTTGTTT-tacttatctg
>DOG                                                   1533           1544           12             3              tttatgttcc-TGCATTTTGTTT-tacttagctg
>COW                                                   1481           1492           12             4              tttccgttag-TGCATTTTGTTT-cactctgctg
-----------------------------------------------------------------------------------------------------------------------------------------------------------------------------------------------------------------------------------------------------------------------------------------------------------------------------------------------------------------------------------------------------------------------------------------------------------------------------------------------------------------------------------------------------------------------------------------------------------
Motif 11.14 (TGCATTTTGTTT) Annotations:
----------------------------------------------
TargetScan Matches:
>HUMAN:    miR-495-3p,
>BABOON:    miR-495-3p,
>DOG:    miR-495-3p,
>COW:    miR-495-3p,


eCLIP determined binding proteins (based on BLAT alignment):
>HUMAN:    AKAP1,ddx3x,ddx55,dgcr8,dgcr8,dgcr8,dgcr8,drosha,drosha,fam120a,FTO,fubp3,fubp3,igf2bp1,pum1,pum2,pum2,pum2,pum2,sf3a3,SUB1,tia1,XRCC6,


eCLIP determined binding proteins (based on BED File):
 None
-----------------------------------------------------------------------------------------------------------------------------------------------------------------------------------------------------------------------------------------------------------------------------------------------------------------------------------------------------------------------------------------------------------------------------------------------------------------------------------------------------------------------------------------------------------------------------------------------------------


-----------------------------------------------------------------------------------------------------------------------------------------------------------------------------------------------------------------------------------------------------------------------------------------------------------------------------------------------------------------------------------------------------------------------------------------------------------------------------------------------------------------------------------------------------------------------------------------------------------
Motif 11.15   Depth:3

E(i)-value=0.000    P(i)-value=0.000    E(r)-value=0.000    E(r)-value=0.000
-----------------------------------------------------------------------------------------------------------------------------------------------------------------------------------------------------------------------------------------------------------------------------------------------------------------------------------------------------------------------------------------------------------------------------------------------------------------------------------------------------------------------------------------------------------------------------------------------------------
Species                                                Start          End            Width          Depth                    -Site-          
-----------------------------------------------------------------------------------------------------------------------------------------------------------------------------------------------------------------------------------------------------------------------------------------------------------------------------------------------------------------------------------------------------------------------------------------------------------------------------------------------------------------------------------------------------------------------------------------------------------
>HUMAN                                                 1470           1487           18             1              attatgtctg-TGCATTTTGTTTTACTTA-tctgtgtata
>BABOON                                                1468           1485           18             2              attatctctg-TGCATTTTGTTTTACTTA-tctgtgtata
>DOG                                                   1533           1550           18             3              tttatgttcc-TGCATTTTGTTTTACTTA-gctgtgtata
-----------------------------------------------------------------------------------------------------------------------------------------------------------------------------------------------------------------------------------------------------------------------------------------------------------------------------------------------------------------------------------------------------------------------------------------------------------------------------------------------------------------------------------------------------------------------------------------------------------
Motif 11.15 (TGCATTTTGTTTTACTTA) Annotations:
----------------------------------------------
TargetScan Matches:
>HUMAN:    miR-495-3p,
>BABOON:    miR-495-3p,
>DOG:    miR-495-3p,


eCLIP determined binding proteins (based on BLAT alignment):
>HUMAN:    AKAP1,ddx3x,ddx55,dgcr8,dgcr8,dgcr8,dgcr8,drosha,drosha,fam120a,fam120a,FTO,fubp3,fubp3,fubp3,igf2bp1,pum1,pum1,pum1,pum2,pum2,pum2,pum2,sf3a3,SUB1,tia1,tia1,tial1,tial1,TROVE2,XRCC6,


eCLIP determined binding proteins (based on BED File):
 None
-----------------------------------------------------------------------------------------------------------------------------------------------------------------------------------------------------------------------------------------------------------------------------------------------------------------------------------------------------------------------------------------------------------------------------------------------------------------------------------------------------------------------------------------------------------------------------------------------------------


-----------------------------------------------------------------------------------------------------------------------------------------------------------------------------------------------------------------------------------------------------------------------------------------------------------------------------------------------------------------------------------------------------------------------------------------------------------------------------------------------------------------------------------------------------------------------------------------------------------
Motif 11.16   Depth:3

E(i)-value=0.000    P(i)-value=0.000    E(r)-value=0.000    E(r)-value=0.000
-----------------------------------------------------------------------------------------------------------------------------------------------------------------------------------------------------------------------------------------------------------------------------------------------------------------------------------------------------------------------------------------------------------------------------------------------------------------------------------------------------------------------------------------------------------------------------------------------------------
Species                                                Start          End            Width          Depth                    -Site-          
-----------------------------------------------------------------------------------------------------------------------------------------------------------------------------------------------------------------------------------------------------------------------------------------------------------------------------------------------------------------------------------------------------------------------------------------------------------------------------------------------------------------------------------------------------------------------------------------------------------
>HUMAN                                                 1489           1504           16             1              ttttacttat-CTGTGTATATAGTGTA-cataaaggac
>BABOON                                                1487           1502           16             2              ttttacttat-CTGTGTATATAGTGTA-cataaaggac
>DOG                                                   1552           1567           16             3              ttttacttag-CTGTGTATATAGTGTA-tatactggac
-----------------------------------------------------------------------------------------------------------------------------------------------------------------------------------------------------------------------------------------------------------------------------------------------------------------------------------------------------------------------------------------------------------------------------------------------------------------------------------------------------------------------------------------------------------------------------------------------------------
Motif 11.16 (CTGTGTATATAGTGTA) Annotations:
----------------------------------------------
TargetScan Matches:
 None


eCLIP determined binding proteins (based on BLAT alignment):
>HUMAN:    AKAP1,ddx55,dgcr8,dgcr8,dgcr8,drosha,drosha,fam120a,FTO,fubp3,fubp3,igf2bp1,NKRF,pum1,pum1,pum2,pum2,sf3a3,SUB1,tia1,tial1,tial1,TROVE2,XRCC6,


eCLIP determined binding proteins (based on BED File):
 None
-----------------------------------------------------------------------------------------------------------------------------------------------------------------------------------------------------------------------------------------------------------------------------------------------------------------------------------------------------------------------------------------------------------------------------------------------------------------------------------------------------------------------------------------------------------------------------------------------------------


-----------------------------------------------------------------------------------------------------------------------------------------------------------------------------------------------------------------------------------------------------------------------------------------------------------------------------------------------------------------------------------------------------------------------------------------------------------------------------------------------------------------------------------------------------------------------------------------------------------
Motif 11.17   Depth:2

E(i)-value=0.000    P(i)-value=0.000    E(r)-value=0.000    E(r)-value=0.000
-----------------------------------------------------------------------------------------------------------------------------------------------------------------------------------------------------------------------------------------------------------------------------------------------------------------------------------------------------------------------------------------------------------------------------------------------------------------------------------------------------------------------------------------------------------------------------------------------------------
Species                                                Start          End            Width          Depth                    -Site-          
-----------------------------------------------------------------------------------------------------------------------------------------------------------------------------------------------------------------------------------------------------------------------------------------------------------------------------------------------------------------------------------------------------------------------------------------------------------------------------------------------------------------------------------------------------------------------------------------------------------
>HUMAN                                                 1466           1589           124            1              aatcattatg-TCTGTGCATTTTGTTTTACTTATCTGTGTATATAGTGTACATAAAGGACAGACGAGTCCTAATTGACAACATCTAGTCTTTCTGGATGTTAAAGAGGTTGCCAGTGTATGACAAAAGTAGAGTT-agtaaactaa
>BABOON                                                1464           1587           124            2              aatcattatc-TCTGTGCATTTTGTTTTACTTATCTGTGTATATAGTGTACATAAAGGACAGACGAGTCCTAATTGACAACATCTAGTCTTTCTGGATGTTAAAGAGGTTGCCAGTGTATGACAAAAGTAGAGTT-taaactaata
-----------------------------------------------------------------------------------------------------------------------------------------------------------------------------------------------------------------------------------------------------------------------------------------------------------------------------------------------------------------------------------------------------------------------------------------------------------------------------------------------------------------------------------------------------------------------------------------------------------
Motif 11.17 (TCTGTGCATTTTGTTTTACTTATCTGTGTATATAGTGTACATAAAGGACAGACGAGTCCTAATTGACAACATCTAGTCTTTCTGGATGTTAAAGAGGTTGCCAGTGTATGACAAAAGTAGAGTT) Annotations:
----------------------------------------------
TargetScan Matches:
>HUMAN:    miR-493-5p,miR-28-3p,miR-495-3p,miR-539-3p,miR-501-3p/502-3p,miR-193-3p,
>BABOON:    miR-493-5p,miR-28-3p,miR-495-3p,miR-539-3p,miR-501-3p/502-3p,miR-193-3p,


eCLIP determined binding proteins (based on BLAT alignment):
>HUMAN:    AKAP1,ddx3x,ddx55,dgcr8,dgcr8,dgcr8,dgcr8,dgcr8,drosha,drosha,drosha,drosha,fam120a,fam120a,fam120a,FTO,fubp3,fubp3,fubp3,fubp3,igf2bp1,igf2bp1,NKRF,NOLC1,pum1,pum1,pum1,pum2,pum2,pum2,pum2,pum2,sf3a3,SUB1,TBRG4,tia1,tia1,tial1,tial1,TROVE2,XRCC6,


eCLIP determined binding proteins (based on BED File):
 None
-----------------------------------------------------------------------------------------------------------------------------------------------------------------------------------------------------------------------------------------------------------------------------------------------------------------------------------------------------------------------------------------------------------------------------------------------------------------------------------------------------------------------------------------------------------------------------------------------------------


******************************************************************************************************************************************************************************************************************************************************************************************************************************************************************************************************************************************************************************************************************************************************************************************
Motif Neighborhood 12   Depth:9
__________________________________________________________________________________________________________________________________________________________________________________________________________________________________________________________________________________________________________________________________________________________________________________________________________________________________________________________________________________________________________________________________________________________________________________________

Species                                                Start          End            Width          Depth          Conserved Sites                                                                                                                                        Motif Neighborhood
__________________________________________________________________________________________________________________________________________________________________________________________________________________________________________________________________________________________________________________________________________________________________________________________________________________________________________________________________________________________________________________________________________________________________________________________

>HUMAN                                                 1592           1719           128            1              TAAACTAATATATTTTGTACATTTTGTTTTACAAGTCCTAGGAAAGATTGTCTTCTGAAAATTTGATGTCTTCTGGGTTGATGGAGATGGGAAGGGTTCTAGGCCAGAATGTTCACATTTGGAAGACT                       TAAACTAATATATTTTGTACATTTTGTTTTACAAGTCCTAGGAAAGATTGTCTTCTGAAAATTTGATGTCTTCTGGGTTGATGGAGATGGGAAGGGTTCTAGGCCAGAATGTTCACATTTGGAAGACT
>BABOON                                                1588           1715           128            2              TAAACTAATATATTTTGTACATTTTGTTTTACAAGTCCTAGGAAAGATTGTCTTCTGAAAATTTGATGTCTTCTGGGTTGATGGAGATGGGAAGGGTTCTAGGCCAGAATGTTCACATTTGGAAGACT                       TAAACTAATATATTTTGTACATTTTGTTTTACAAGTCCTAGGAAAGATTGTCTTCTGAAAATTTGATGTCTTCTGGGTTGATGGAGATGGGAAGGGTTCTAGGCCAGAATGTTCACATTTGGAAGACT
>DOG                                                   1650           1791           142            3              TAAACTAATAT-TTTTGTACATTTTGT---------------AAGATTGTCTTCTGAAAATT-------------------------TGGAGA--------------------------AGAATGTTC-------GAAGAC          TAAACTAATATgTTTTGTACATTTTGTgttaaaattcttaggAAGATTGTCTTCTGAAAATTggagcattatagcccactgggctggTGGAGAaagaagcgaagagttagtcttaggctAGAATGTTCttattttGAAGACa
>COW                                                   1602           1751           150            4              TTTTGTACATTTTGT-----------------AAGATTGTCTT---AAAATT--------------------------------GAAGAC-----------------------------------------GAAGAC              gtaaatgatacaTTTTGTACATTTTGTgttaaaagtttctaggaAAGATTGTCTTatcAAAATTtgagcatcatagccccctgggtatggtggaaaGAAGACagaagagaagggaaggtcttaggctagaatactcatattttGAAGACa
>SHEEP                                                 1476           1628           153            5              TTTTGTACATTTTGT----------------AAGATTGTCTT---AAAATT-----------------------------------------------------------------------------------GAAGAC           gtaaataatacaTTTTGTACATTTTGTgttaaaatttctagggAAGATTGTCTTctgAAAATTtgagcattatagccccctgggtatgatggtggagagaagagaggagagaaggggagggtcttaggctagaatgttcatattttGAAGACa
>PIG                                                   1644           1769           126            6              TACATTTTGT--------------------------------------------------------------------------------------------GAAGAC                                           aaactaataccatcctaTACATTTTGTgtcctgaaaatgtgagcattatagccctctgggttggtagaggggggagagaagagaaggggggtggtcttatgctagaatgctcacatttgGAAGACa
>ARMADILLO                                             1575           1722           148            7              TACATTTTGT------------------------------------------------------------------------------------------------------------------GAAGAC                     tatgaaaaaatagtaaaTACATTTTGTgttaaaattcctaggaaagattgtcttctgaaaacttgagcattatagcccacaaggagggatgtggagggagggataaaaggaaagggttttagaccagaatgttcatatttaGAAGACa
>GUINEAPIG                                             1536           1663           128            8              ATTTTGT                                                                                                                                                taaactgacagATTTTGTattaaaattcacggggaagattgtcttttgaaggtttgatcattttagcctactgggttagtggagaaaaagattttagactcatatattcaagacactttcaactattg
>MOUSE                                                 1457           1584           128            9              ATTTTGT                                                                                                                                                tttttttttacATTTTGTgttaaagttgtaattactcttgttacgtgtgccatttactgactgctgtgtatatagtggacaacagtccttacttgaaacatctggtctatctagatgtttagaagtgc
__________________________________________________________________________________________________________________________________________________________________________________________________________________________________________________________________________________________________________________________________________________________________________________________________________________________________________________________________________________________________________________________________________________________________________________________

Individual Motif Sites in Neighborhood 12:
----------------------------------------------------------------

-----------------------------------------------------------------------------------------------------------------------------------------------------------------------------------------------------------------------------------------------------------------------------------------------------------------------------------------------------------------------------------------------------------------------------------------------------------------------------------------------------------------------------------------------------------------------------------------
Motif 12.1   Depth:9

E(i)-value=0.000    P(i)-value=0.000    E(r)-value=0.000    E(r)-value=0.000
-----------------------------------------------------------------------------------------------------------------------------------------------------------------------------------------------------------------------------------------------------------------------------------------------------------------------------------------------------------------------------------------------------------------------------------------------------------------------------------------------------------------------------------------------------------------------------------------
Species                                                Start          End            Width          Depth                    -Site-          
-----------------------------------------------------------------------------------------------------------------------------------------------------------------------------------------------------------------------------------------------------------------------------------------------------------------------------------------------------------------------------------------------------------------------------------------------------------------------------------------------------------------------------------------------------------------------------------------
>HUMAN                                                 1612           1618           7              1              tattttgtac-ATTTTGT-tttacaagtc
>BABOON                                                1608           1614           7              2              tattttgtac-ATTTTGT-tttacaagtc
>DOG                                                   1670           1676           7              3              tgttttgtac-ATTTTGT-gttaaaattc
>COW                                                   1622           1628           7              4              cattttgtac-ATTTTGT-gttaaaagtt
>SHEEP                                                 1496           1502           7              5              cattttgtac-ATTTTGT-gttaaaattt
>PIG                                                   1664           1670           7              6              catcctatac-ATTTTGT-gtcctgaaaa
>ARMADILLO                                             1595           1601           7              7              tagtaaatac-ATTTTGT-gttaaaattc
>GUINEAPIG                                             1547           1553           7              8              aaactgacag-ATTTTGT-attaaaattc
>MOUSE                                                 1468           1474           7              9              ttttttttac-ATTTTGT-gttaaagttg
-----------------------------------------------------------------------------------------------------------------------------------------------------------------------------------------------------------------------------------------------------------------------------------------------------------------------------------------------------------------------------------------------------------------------------------------------------------------------------------------------------------------------------------------------------------------------------------------
Motif 12.1 (ATTTTGT) Annotations:
----------------------------------------------
TargetScan Matches:
 None


eCLIP determined binding proteins (based on BLAT alignment):
 None


eCLIP determined binding proteins (based on BED File):
 None
-----------------------------------------------------------------------------------------------------------------------------------------------------------------------------------------------------------------------------------------------------------------------------------------------------------------------------------------------------------------------------------------------------------------------------------------------------------------------------------------------------------------------------------------------------------------------------------------


-----------------------------------------------------------------------------------------------------------------------------------------------------------------------------------------------------------------------------------------------------------------------------------------------------------------------------------------------------------------------------------------------------------------------------------------------------------------------------------------------------------------------------------------------------------------------------------------
Motif 12.2   Depth:7

E(i)-value=0.000    P(i)-value=0.000    E(r)-value=0.000    E(r)-value=0.000
-----------------------------------------------------------------------------------------------------------------------------------------------------------------------------------------------------------------------------------------------------------------------------------------------------------------------------------------------------------------------------------------------------------------------------------------------------------------------------------------------------------------------------------------------------------------------------------------
Species                                                Start          End            Width          Depth                    -Site-          
-----------------------------------------------------------------------------------------------------------------------------------------------------------------------------------------------------------------------------------------------------------------------------------------------------------------------------------------------------------------------------------------------------------------------------------------------------------------------------------------------------------------------------------------------------------------------------------------
>HUMAN                                                 1609           1618           10             1              atatattttg-TACATTTTGT-tttacaagtc
>BABOON                                                1605           1614           10             2              atatattttg-TACATTTTGT-tttacaagtc
>DOG                                                   1667           1676           10             3              atatgttttg-TACATTTTGT-gttaaaattc
>COW                                                   1619           1628           10             4              atacattttg-TACATTTTGT-gttaaaagtt
>SHEEP                                                 1493           1502           10             5              atacattttg-TACATTTTGT-gttaaaattt
>PIG                                                   1661           1670           10             6              taccatccta-TACATTTTGT-gtcctgaaaa
>ARMADILLO                                             1592           1601           10             7              aaatagtaaa-TACATTTTGT-gttaaaattc
-----------------------------------------------------------------------------------------------------------------------------------------------------------------------------------------------------------------------------------------------------------------------------------------------------------------------------------------------------------------------------------------------------------------------------------------------------------------------------------------------------------------------------------------------------------------------------------------
Motif 12.2 (TACATTTTGT) Annotations:
----------------------------------------------
TargetScan Matches:
 None


eCLIP determined binding proteins (based on BLAT alignment):
 None


eCLIP determined binding proteins (based on BED File):
 None
-----------------------------------------------------------------------------------------------------------------------------------------------------------------------------------------------------------------------------------------------------------------------------------------------------------------------------------------------------------------------------------------------------------------------------------------------------------------------------------------------------------------------------------------------------------------------------------------


-----------------------------------------------------------------------------------------------------------------------------------------------------------------------------------------------------------------------------------------------------------------------------------------------------------------------------------------------------------------------------------------------------------------------------------------------------------------------------------------------------------------------------------------------------------------------------------------
Motif 12.3   Depth:7

E(i)-value=0.000    P(i)-value=0.000    E(r)-value=0.000    E(r)-value=0.000
-----------------------------------------------------------------------------------------------------------------------------------------------------------------------------------------------------------------------------------------------------------------------------------------------------------------------------------------------------------------------------------------------------------------------------------------------------------------------------------------------------------------------------------------------------------------------------------------
Species                                                Start          End            Width          Depth                    -Site-          
-----------------------------------------------------------------------------------------------------------------------------------------------------------------------------------------------------------------------------------------------------------------------------------------------------------------------------------------------------------------------------------------------------------------------------------------------------------------------------------------------------------------------------------------------------------------------------------------
>HUMAN                                                 1713           1718           6              1              ttcacatttg-GAAGAC-tctttcaaat
>BABOON                                                1709           1714           6              2              ttcacatttg-GAAGAC-ttaaattata
>DOG                                                   1785           1790           6              3              ttcttatttt-GAAGAC-actttcagat
>COW                                                   1698           1703           6              4              atggtggaaa-GAAGAC-agaagagaag
>COW                                                   1745           1750           6              4              ctcatatttt-GAAGAC-aatttcaaga
>SHEEP                                                 1622           1627           6              5              ttcatatttt-GAAGAC-aatttcaaga
>PIG                                                   1763           1768           6              6              ctcacatttg-GAAGAC-actttcagat
>ARMADILLO                                             1716           1721           6              7              ttcatattta-GAAGAC-actttcagat
-----------------------------------------------------------------------------------------------------------------------------------------------------------------------------------------------------------------------------------------------------------------------------------------------------------------------------------------------------------------------------------------------------------------------------------------------------------------------------------------------------------------------------------------------------------------------------------------
Motif 12.3 (GAAGAC) Annotations:
----------------------------------------------
TargetScan Matches:
 None


eCLIP determined binding proteins (based on BLAT alignment):
 None


eCLIP determined binding proteins (based on BED File):
 None
-----------------------------------------------------------------------------------------------------------------------------------------------------------------------------------------------------------------------------------------------------------------------------------------------------------------------------------------------------------------------------------------------------------------------------------------------------------------------------------------------------------------------------------------------------------------------------------------


-----------------------------------------------------------------------------------------------------------------------------------------------------------------------------------------------------------------------------------------------------------------------------------------------------------------------------------------------------------------------------------------------------------------------------------------------------------------------------------------------------------------------------------------------------------------------------------------
Motif 12.4   Depth:5

E(i)-value=0.000    P(i)-value=0.000    E(r)-value=0.000    E(r)-value=0.000
-----------------------------------------------------------------------------------------------------------------------------------------------------------------------------------------------------------------------------------------------------------------------------------------------------------------------------------------------------------------------------------------------------------------------------------------------------------------------------------------------------------------------------------------------------------------------------------------
Species                                                Start          End            Width          Depth                    -Site-          
-----------------------------------------------------------------------------------------------------------------------------------------------------------------------------------------------------------------------------------------------------------------------------------------------------------------------------------------------------------------------------------------------------------------------------------------------------------------------------------------------------------------------------------------------------------------------------------------
>HUMAN                                                 1604           1618           15             1              aactaatata-TTTTGTACATTTTGT-tttacaagtc
>BABOON                                                1600           1614           15             2              aactaatata-TTTTGTACATTTTGT-tttacaagtc
>DOG                                                   1662           1676           15             3              aactaatatg-TTTTGTACATTTTGT-gttaaaattc
>COW                                                   1614           1628           15             4              aaatgataca-TTTTGTACATTTTGT-gttaaaagtt
>SHEEP                                                 1488           1502           15             5              aaataataca-TTTTGTACATTTTGT-gttaaaattt
-----------------------------------------------------------------------------------------------------------------------------------------------------------------------------------------------------------------------------------------------------------------------------------------------------------------------------------------------------------------------------------------------------------------------------------------------------------------------------------------------------------------------------------------------------------------------------------------
Motif 12.4 (TTTTGTACATTTTGT) Annotations:
----------------------------------------------
TargetScan Matches:
>HUMAN:    miR-493-5p,
>BABOON:    miR-493-5p,
>DOG:    miR-493-5p,
>COW:    miR-493-5p,
>SHEEP:    miR-493-5p,


eCLIP determined binding proteins (based on BLAT alignment):
 None


eCLIP determined binding proteins (based on BED File):
 None
-----------------------------------------------------------------------------------------------------------------------------------------------------------------------------------------------------------------------------------------------------------------------------------------------------------------------------------------------------------------------------------------------------------------------------------------------------------------------------------------------------------------------------------------------------------------------------------------


-----------------------------------------------------------------------------------------------------------------------------------------------------------------------------------------------------------------------------------------------------------------------------------------------------------------------------------------------------------------------------------------------------------------------------------------------------------------------------------------------------------------------------------------------------------------------------------------
Motif 12.5   Depth:5

E(i)-value=0.000    P(i)-value=0.000    E(r)-value=0.000    E(r)-value=0.000
-----------------------------------------------------------------------------------------------------------------------------------------------------------------------------------------------------------------------------------------------------------------------------------------------------------------------------------------------------------------------------------------------------------------------------------------------------------------------------------------------------------------------------------------------------------------------------------------
Species                                                Start          End            Width          Depth                    -Site-          
-----------------------------------------------------------------------------------------------------------------------------------------------------------------------------------------------------------------------------------------------------------------------------------------------------------------------------------------------------------------------------------------------------------------------------------------------------------------------------------------------------------------------------------------------------------------------------------------
>HUMAN                                                 1635           1645           11             1              agtcctagga-AAGATTGTCTT-ctgaaaattt
>BABOON                                                1631           1641           11             2              agtcctagga-AAGATTGTCTT-ctgaaaattt
>DOG                                                   1692           1702           11             3              aattcttagg-AAGATTGTCTT-ctgaaaattg
>COW                                                   1646           1656           11             4              gtttctagga-AAGATTGTCTT-atcaaaattt
>SHEEP                                                 1519           1529           11             5              atttctaggg-AAGATTGTCTT-ctgaaaattt
-----------------------------------------------------------------------------------------------------------------------------------------------------------------------------------------------------------------------------------------------------------------------------------------------------------------------------------------------------------------------------------------------------------------------------------------------------------------------------------------------------------------------------------------------------------------------------------------
Motif 12.5 (AAGATTGTCTT) Annotations:
----------------------------------------------
TargetScan Matches:
 None


eCLIP determined binding proteins (based on BLAT alignment):
>HUMAN:    dgcr8,dgcr8,fam120a,KHSRP,NOLC1,pum1,pum1,pum2,pum2,pum2,sf3a3,tia1,tial1,tial1,


eCLIP determined binding proteins (based on BED File):
 None
-----------------------------------------------------------------------------------------------------------------------------------------------------------------------------------------------------------------------------------------------------------------------------------------------------------------------------------------------------------------------------------------------------------------------------------------------------------------------------------------------------------------------------------------------------------------------------------------


-----------------------------------------------------------------------------------------------------------------------------------------------------------------------------------------------------------------------------------------------------------------------------------------------------------------------------------------------------------------------------------------------------------------------------------------------------------------------------------------------------------------------------------------------------------------------------------------
Motif 12.6   Depth:5

E(i)-value=0.000    P(i)-value=0.010    E(r)-value=0.000    E(r)-value=0.020
-----------------------------------------------------------------------------------------------------------------------------------------------------------------------------------------------------------------------------------------------------------------------------------------------------------------------------------------------------------------------------------------------------------------------------------------------------------------------------------------------------------------------------------------------------------------------------------------
Species                                                Start          End            Width          Depth                    -Site-          
-----------------------------------------------------------------------------------------------------------------------------------------------------------------------------------------------------------------------------------------------------------------------------------------------------------------------------------------------------------------------------------------------------------------------------------------------------------------------------------------------------------------------------------------------------------------------------------------
>HUMAN                                                 1649           1654           6              1              ttgtcttctg-AAAATT-tgatgtcttc
>BABOON                                                1645           1650           6              2              ttgtcttctg-AAAATT-tgatgtcttc
>DOG                                                   1706           1711           6              3              ttgtcttctg-AAAATT-ggagcattat
>COW                                                   1660           1665           6              4              ttgtcttatc-AAAATT-tgagcatcat
>SHEEP                                                 1533           1538           6              5              ttgtcttctg-AAAATT-tgagcattat
-----------------------------------------------------------------------------------------------------------------------------------------------------------------------------------------------------------------------------------------------------------------------------------------------------------------------------------------------------------------------------------------------------------------------------------------------------------------------------------------------------------------------------------------------------------------------------------------
Motif 12.6 (AAAATT) Annotations:
----------------------------------------------
TargetScan Matches:
 None


eCLIP determined binding proteins (based on BLAT alignment):
>HUMAN:    ddx55,dgcr8,dgcr8,fam120a,fubp3,fubp3,KHSRP,lin28b,lin28b,lin28b,NOLC1,pum1,pum1,pum2,pum2,sf3a3,tia1,tial1,


eCLIP determined binding proteins (based on BED File):
 None
-----------------------------------------------------------------------------------------------------------------------------------------------------------------------------------------------------------------------------------------------------------------------------------------------------------------------------------------------------------------------------------------------------------------------------------------------------------------------------------------------------------------------------------------------------------------------------------------


-----------------------------------------------------------------------------------------------------------------------------------------------------------------------------------------------------------------------------------------------------------------------------------------------------------------------------------------------------------------------------------------------------------------------------------------------------------------------------------------------------------------------------------------------------------------------------------------
Motif 12.7   Depth:3

E(i)-value=0.000    P(i)-value=0.000    E(r)-value=0.000    E(r)-value=0.000
-----------------------------------------------------------------------------------------------------------------------------------------------------------------------------------------------------------------------------------------------------------------------------------------------------------------------------------------------------------------------------------------------------------------------------------------------------------------------------------------------------------------------------------------------------------------------------------------
Species                                                Start          End            Width          Depth                    -Site-          
-----------------------------------------------------------------------------------------------------------------------------------------------------------------------------------------------------------------------------------------------------------------------------------------------------------------------------------------------------------------------------------------------------------------------------------------------------------------------------------------------------------------------------------------------------------------------------------------
>HUMAN                                                 1592           1602           11             1              gtagagttag-TAAACTAATAT-attttgtaca
>BABOON                                                1588           1598           11             2              aagtagagtt-TAAACTAATAT-attttgtaca
>DOG                                                   1650           1660           11             3              acaaaaatag-TAAACTAATAT-gttttgtaca
-----------------------------------------------------------------------------------------------------------------------------------------------------------------------------------------------------------------------------------------------------------------------------------------------------------------------------------------------------------------------------------------------------------------------------------------------------------------------------------------------------------------------------------------------------------------------------------------
Motif 12.7 (TAAACTAATAT) Annotations:
----------------------------------------------
TargetScan Matches:
 None


eCLIP determined binding proteins (based on BLAT alignment):
 None


eCLIP determined binding proteins (based on BED File):
 None
-----------------------------------------------------------------------------------------------------------------------------------------------------------------------------------------------------------------------------------------------------------------------------------------------------------------------------------------------------------------------------------------------------------------------------------------------------------------------------------------------------------------------------------------------------------------------------------------


-----------------------------------------------------------------------------------------------------------------------------------------------------------------------------------------------------------------------------------------------------------------------------------------------------------------------------------------------------------------------------------------------------------------------------------------------------------------------------------------------------------------------------------------------------------------------------------------
Motif 12.8   Depth:3

E(i)-value=0.000    P(i)-value=0.000    E(r)-value=0.000    E(r)-value=0.000
-----------------------------------------------------------------------------------------------------------------------------------------------------------------------------------------------------------------------------------------------------------------------------------------------------------------------------------------------------------------------------------------------------------------------------------------------------------------------------------------------------------------------------------------------------------------------------------------
Species                                                Start          End            Width          Depth                    -Site-          
-----------------------------------------------------------------------------------------------------------------------------------------------------------------------------------------------------------------------------------------------------------------------------------------------------------------------------------------------------------------------------------------------------------------------------------------------------------------------------------------------------------------------------------------------------------------------------------------
>HUMAN                                                 1635           1654           20             1              agtcctagga-AAGATTGTCTTCTGAAAATT-tgatgtcttc
>BABOON                                                1631           1650           20             2              agtcctagga-AAGATTGTCTTCTGAAAATT-tgatgtcttc
>DOG                                                   1692           1711           20             3              aattcttagg-AAGATTGTCTTCTGAAAATT-ggagcattat
-----------------------------------------------------------------------------------------------------------------------------------------------------------------------------------------------------------------------------------------------------------------------------------------------------------------------------------------------------------------------------------------------------------------------------------------------------------------------------------------------------------------------------------------------------------------------------------------
Motif 12.8 (AAGATTGTCTTCTGAAAATT) Annotations:
----------------------------------------------
TargetScan Matches:
 None


eCLIP determined binding proteins (based on BLAT alignment):
>HUMAN:    ddx55,dgcr8,dgcr8,fam120a,fubp3,fubp3,KHSRP,lin28b,lin28b,lin28b,NOLC1,pum1,pum1,pum2,pum2,pum2,sf3a3,tia1,tial1,tial1,


eCLIP determined binding proteins (based on BED File):
 None
-----------------------------------------------------------------------------------------------------------------------------------------------------------------------------------------------------------------------------------------------------------------------------------------------------------------------------------------------------------------------------------------------------------------------------------------------------------------------------------------------------------------------------------------------------------------------------------------


-----------------------------------------------------------------------------------------------------------------------------------------------------------------------------------------------------------------------------------------------------------------------------------------------------------------------------------------------------------------------------------------------------------------------------------------------------------------------------------------------------------------------------------------------------------------------------------------
Motif 12.9   Depth:3

E(i)-value=0.080    P(i)-value=0.030    E(r)-value=0.000    E(r)-value=0.000
-----------------------------------------------------------------------------------------------------------------------------------------------------------------------------------------------------------------------------------------------------------------------------------------------------------------------------------------------------------------------------------------------------------------------------------------------------------------------------------------------------------------------------------------------------------------------------------------
Species                                                Start          End            Width          Depth                    -Site-          
-----------------------------------------------------------------------------------------------------------------------------------------------------------------------------------------------------------------------------------------------------------------------------------------------------------------------------------------------------------------------------------------------------------------------------------------------------------------------------------------------------------------------------------------------------------------------------------------
>HUMAN                                                 1673           1678           6              1              tctgggttga-TGGAGA-tgggaagggt
>BABOON                                                1669           1674           6              2              tctgggttga-TGGAGA-tgggaagggt
>DOG                                                   1737           1742           6              3              actgggctgg-TGGAGA-aagaagcgaa
-----------------------------------------------------------------------------------------------------------------------------------------------------------------------------------------------------------------------------------------------------------------------------------------------------------------------------------------------------------------------------------------------------------------------------------------------------------------------------------------------------------------------------------------------------------------------------------------
Motif 12.9 (TGGAGA) Annotations:
----------------------------------------------
TargetScan Matches:
 None


eCLIP determined binding proteins (based on BLAT alignment):
>HUMAN:    ddx55,dgcr8,dgcr8,fam120a,fubp3,fubp3,KHSRP,lin28b,lin28b,lin28b,NOLC1,pum1,pum1,pum2,sf3a3,tia1,tia1,ZC3H11A,ZC3H11A,


eCLIP determined binding proteins (based on BED File):
 None
-----------------------------------------------------------------------------------------------------------------------------------------------------------------------------------------------------------------------------------------------------------------------------------------------------------------------------------------------------------------------------------------------------------------------------------------------------------------------------------------------------------------------------------------------------------------------------------------


-----------------------------------------------------------------------------------------------------------------------------------------------------------------------------------------------------------------------------------------------------------------------------------------------------------------------------------------------------------------------------------------------------------------------------------------------------------------------------------------------------------------------------------------------------------------------------------------
Motif 12.10   Depth:3

E(i)-value=0.000    P(i)-value=0.000    E(r)-value=0.000    E(r)-value=0.000
-----------------------------------------------------------------------------------------------------------------------------------------------------------------------------------------------------------------------------------------------------------------------------------------------------------------------------------------------------------------------------------------------------------------------------------------------------------------------------------------------------------------------------------------------------------------------------------------
Species                                                Start          End            Width          Depth                    -Site-          
-----------------------------------------------------------------------------------------------------------------------------------------------------------------------------------------------------------------------------------------------------------------------------------------------------------------------------------------------------------------------------------------------------------------------------------------------------------------------------------------------------------------------------------------------------------------------------------------
>HUMAN                                                 1697           1705           9              1              gttctaggcc-AGAATGTTC-acatttggaa
>BABOON                                                1693           1701           9              2              gttctaggcc-AGAATGTTC-acatttggaa
>DOG                                                   1769           1777           9              3              gtcttaggct-AGAATGTTC-ttattttgaa
-----------------------------------------------------------------------------------------------------------------------------------------------------------------------------------------------------------------------------------------------------------------------------------------------------------------------------------------------------------------------------------------------------------------------------------------------------------------------------------------------------------------------------------------------------------------------------------------
Motif 12.10 (AGAATGTTC) Annotations:
----------------------------------------------
TargetScan Matches:
>HUMAN:    miR-181-5p,miR-543,
>BABOON:    miR-181-5p,miR-543,
>DOG:    miR-181-5p,miR-543,


eCLIP determined binding proteins (based on BLAT alignment):
 None


eCLIP determined binding proteins (based on BED File):
 None
-----------------------------------------------------------------------------------------------------------------------------------------------------------------------------------------------------------------------------------------------------------------------------------------------------------------------------------------------------------------------------------------------------------------------------------------------------------------------------------------------------------------------------------------------------------------------------------------


-----------------------------------------------------------------------------------------------------------------------------------------------------------------------------------------------------------------------------------------------------------------------------------------------------------------------------------------------------------------------------------------------------------------------------------------------------------------------------------------------------------------------------------------------------------------------------------------
Motif 12.11   Depth:2

E(i)-value=0.000    P(i)-value=0.000    E(r)-value=0.000    E(r)-value=0.000
-----------------------------------------------------------------------------------------------------------------------------------------------------------------------------------------------------------------------------------------------------------------------------------------------------------------------------------------------------------------------------------------------------------------------------------------------------------------------------------------------------------------------------------------------------------------------------------------
Species                                                Start          End            Width          Depth                    -Site-          
-----------------------------------------------------------------------------------------------------------------------------------------------------------------------------------------------------------------------------------------------------------------------------------------------------------------------------------------------------------------------------------------------------------------------------------------------------------------------------------------------------------------------------------------------------------------------------------------
>HUMAN                                                 1592           1719           128            1              gtagagttag-TAAACTAATATATTTTGTACATTTTGTTTTACAAGTCCTAGGAAAGATTGTCTTCTGAAAATTTGATGTCTTCTGGGTTGATGGAGATGGGAAGGGTTCTAGGCCAGAATGTTCACATTTGGAAGACT-ctttcaaatt
>BABOON                                                1588           1715           128            2              aagtagagtt-TAAACTAATATATTTTGTACATTTTGTTTTACAAGTCCTAGGAAAGATTGTCTTCTGAAAATTTGATGTCTTCTGGGTTGATGGAGATGGGAAGGGTTCTAGGCCAGAATGTTCACATTTGGAAGACT-taaattataa
-----------------------------------------------------------------------------------------------------------------------------------------------------------------------------------------------------------------------------------------------------------------------------------------------------------------------------------------------------------------------------------------------------------------------------------------------------------------------------------------------------------------------------------------------------------------------------------------
Motif 12.11 (TAAACTAATATATTTTGTACATTTTGTTTTACAAGTCCTAGGAAAGATTGTCTTCTGAAAATTTGATGTCTTCTGGGTTGATGGAGATGGGAAGGGTTCTAGGCCAGAATGTTCACATTTGGAAGACT) Annotations:
----------------------------------------------
TargetScan Matches:
>HUMAN:    miR-181-5p,miR-136-5p,miR-493-5p,miR-543,miR-495-3p,
>BABOON:    miR-181-5p,miR-136-5p,miR-493-5p,miR-543,miR-495-3p,


eCLIP determined binding proteins (based on BLAT alignment):
>HUMAN:    ddx55,dgcr8,dgcr8,fam120a,fubp3,fubp3,KHSRP,lin28b,lin28b,lin28b,lin28b,NOLC1,pum1,pum1,pum2,pum2,pum2,sf3a3,tia1,tia1,tial1,tial1,ZC3H11A,ZC3H11A,


eCLIP determined binding proteins (based on BED File):
 None
-----------------------------------------------------------------------------------------------------------------------------------------------------------------------------------------------------------------------------------------------------------------------------------------------------------------------------------------------------------------------------------------------------------------------------------------------------------------------------------------------------------------------------------------------------------------------------------------


***************************************************************************************************************************************************************************************************************************************************************************************************************************
Motif Neighborhood 13   Depth:9
___________________________________________________________________________________________________________________________________________________________________________________________________________________________________________________________________________________________________________________________

Species                                                Start          End            Width          Depth          Conserved Sites                                                   Motif Neighborhood
___________________________________________________________________________________________________________________________________________________________________________________________________________________________________________________________________________________________________________________________

>HUMAN                                                 1782           1837           56             1              GACAAATTAACTCCTTACTTGAAACATCTAGTCTATCTAGATGTTTAGAAGTGCCC          GACAAATTAACTCCTTACTTGAAACATCTAGTCTATCTAGATGTTTAGAAGTGCCC
>BABOON                                                1774           1829           56             2              GACAAATTAACTCCTTACTTGAAACATCTAGTCTATCTAGATGTTTAGAAGTGCCC          GACAAATTAACTCCTTACTTGAAACATCTAGTCTATCTAGATGTTTAGAAGTGCCC
>DOG                                                   1851           1906           56             3              TCCTTA----AAACATCTAGTCT-TCTAGATGTTTAGAAGTGCCC                     gacacattaagTCCTTAtttaAAACATCTAGTCTgTCTAGATGTTTAGAAGTGCCC
>COW                                                   1811           1866           56             4              TCCTTA----AAACATCTAG-----CTAGATGTTTAGAAGTGCCC                     gacaaattaagTCCTTAtttgAAACATCTAGcccacCTAGATGTTTAGAAGTGCCC
>SHEEP                                                 1688           1743           56             5              TCCTTA----AAACATCTAG-----CTAGATGTTTAGAAGTGCCC                     gacaaatgaagTCCTTAtttgAAACATCTAGcccacCTAGATGTTTAGAAGTGCCC
>PIG                                                   1827           1882           56             6              TCCTTA----AAACATCTAG-----CTAGATGTTTAGAAGTGCCC                     gacaaattaagTCCTTAtttgAAACATCTAGtccacCTAGATGTTTAGAAGTGCCC
>ARMADILLO                                             1780           1835           56             7              TCCTTA----AAACATCTAG-----CTAGATGTTTAGAAGTGCCC                     gacaaaataagTCCTTAtttgAAACATCTAGtctgtCTAGATGTTTAGAAGTGCCC
>GUINEAPIG                                             1708           1764           57             8              TCCTTA----AAACATCTAG------CTAGATGTTTAGAAGTGCCC                    gacaaattgagTCCTTActtgAAACATCTAGtcttatCTAGATGTTTAGAAGTGCCC
>MOUSE                                                 1531           1586           56             9              TCCTTA----AAACATCT-------CTAGATGTTTAGAAGTGCCC                     gtggacaacagTCCTTActtgAAACATCTggtctatCTAGATGTTTAGAAGTGCCC
___________________________________________________________________________________________________________________________________________________________________________________________________________________________________________________________________________________________________________________________

Individual Motif Sites in Neighborhood 13:
----------------------------------------------------------------

--------------------------------------------------------------------------------------------------------------------------------------------------------------------------------------------------------------------------------------------------------------------------------------------------------------------------
Motif 13.1   Depth:9

E(i)-value=0.000    P(i)-value=0.000    E(r)-value=0.000    E(r)-value=0.000
--------------------------------------------------------------------------------------------------------------------------------------------------------------------------------------------------------------------------------------------------------------------------------------------------------------------------
Species                                                Start          End            Width          Depth                    -Site-          
--------------------------------------------------------------------------------------------------------------------------------------------------------------------------------------------------------------------------------------------------------------------------------------------------------------------------
>HUMAN                                                 1793           1798           6              1              acaaattaac-TCCTTA-cttgaaacat
>BABOON                                                1785           1790           6              2              acaaattaac-TCCTTA-cttgaaacat
>DOG                                                   1862           1867           6              3              acacattaag-TCCTTA-tttaaaacat
>COW                                                   1822           1827           6              4              acaaattaag-TCCTTA-tttgaaacat
>SHEEP                                                 1699           1704           6              5              acaaatgaag-TCCTTA-tttgaaacat
>PIG                                                   1838           1843           6              6              acaaattaag-TCCTTA-tttgaaacat
>ARMADILLO                                             1791           1796           6              7              acaaaataag-TCCTTA-tttgaaacat
>GUINEAPIG                                             1719           1724           6              8              acaaattgag-TCCTTA-cttgaaacat
>MOUSE                                                 1542           1547           6              9              tggacaacag-TCCTTA-cttgaaacat
--------------------------------------------------------------------------------------------------------------------------------------------------------------------------------------------------------------------------------------------------------------------------------------------------------------------------
Motif 13.1 (TCCTTA) Annotations:
----------------------------------------------
TargetScan Matches:
 None


eCLIP determined binding proteins (based on BLAT alignment):
 None


eCLIP determined binding proteins (based on BED File):
 None
--------------------------------------------------------------------------------------------------------------------------------------------------------------------------------------------------------------------------------------------------------------------------------------------------------------------------


--------------------------------------------------------------------------------------------------------------------------------------------------------------------------------------------------------------------------------------------------------------------------------------------------------------------------
Motif 13.2   Depth:9

E(i)-value=0.000    P(i)-value=0.000    E(r)-value=0.000    E(r)-value=0.000
--------------------------------------------------------------------------------------------------------------------------------------------------------------------------------------------------------------------------------------------------------------------------------------------------------------------------
Species                                                Start          End            Width          Depth                    -Site-          
--------------------------------------------------------------------------------------------------------------------------------------------------------------------------------------------------------------------------------------------------------------------------------------------------------------------------
>HUMAN                                                 1803           1810           8              1              tccttacttg-AAACATCT-agtctatcta
>BABOON                                                1795           1802           8              2              tccttacttg-AAACATCT-agtctatcta
>DOG                                                   1872           1879           8              3              tccttattta-AAACATCT-agtctgtcta
>COW                                                   1832           1839           8              4              tccttatttg-AAACATCT-agcccaccta
>SHEEP                                                 1709           1716           8              5              tccttatttg-AAACATCT-agcccaccta
>PIG                                                   1848           1855           8              6              tccttatttg-AAACATCT-agtccaccta
>ARMADILLO                                             1801           1808           8              7              tccttatttg-AAACATCT-agtctgtcta
>GUINEAPIG                                             1729           1736           8              8              tccttacttg-AAACATCT-agtcttatct
>MOUSE                                                 1552           1559           8              9              tccttacttg-AAACATCT-ggtctatcta
--------------------------------------------------------------------------------------------------------------------------------------------------------------------------------------------------------------------------------------------------------------------------------------------------------------------------
Motif 13.2 (AAACATCT) Annotations:
----------------------------------------------
TargetScan Matches:
 None


eCLIP determined binding proteins (based on BLAT alignment):
 None


eCLIP determined binding proteins (based on BED File):
 None
--------------------------------------------------------------------------------------------------------------------------------------------------------------------------------------------------------------------------------------------------------------------------------------------------------------------------
[truncated: 1,807,902 more chars]
