# Supplementary material for: Uncovering deeply conserved motif combinations in rapidly evolving noncoding sequences
Source: Genome Biol. 2021 Jan 11;22:29. doi: 10.1186/s13059-020-02247-1 (PMC7798263; doi:10.1186/s13059-020-02247-1)
Supplement: Supplementary file 4 — Additional file 4. LncLOOM output results for XIST sequences from six mammals. [file 13059_2020_2247_MOESM4_ESM.gz]

Archive with 18 entries (16 files):
- AdditionalFile4
- AdditionalFile4/LOOM_HUMAN.bed
- AdditionalFile4/lncLOOM_Results.txt
- AdditionalFile4/._.DS_Store
- AdditionalFile4/.DS_Store
- AdditionalFile4/Html_Files
- AdditionalFile4/XIST_RESULTS.html
- AdditionalFile4/Html_Files/Modules.html
- AdditionalFile4/Html_Files/kmers_in_seqs_level.html
- AdditionalFile4/Html_Files/kmers_in_blocks.html
- AdditionalFile4/Html_Files/kmers_in_blocks_level.html
- AdditionalFile4/Html_Files/miRNA_Matches.html
- AdditionalFile4/Html_Files/kmers_in_blocks_layer_conservation.html
- AdditionalFile4/Html_Files/kmers_in_seqs.html
- AdditionalFile4/Html_Files/kmers_in_seqs_level_graded.html
- AdditionalFile4/Html_Files/kmers_in_seqs_graded.html
- AdditionalFile4/Html_Files/eCLIP_results_BLAT.html
- AdditionalFile4/Html_Files/kmers_in_seqs_layer_conservation.html
