# Supplementary material for: Uncovering deeply conserved motif combinations in rapidly evolving noncoding sequences
Source: Genome Biol. 2021 Jan 11;22:29. doi: 10.1186/s13059-020-02247-1 (PMC7798263; doi:10.1186/s13059-020-02247-1)
Supplement: Supplementary file 4 — Additional file 4. LncLOOM output results for XIST sequences from six mammals. [file 13059_2020_2247_MOESM4_ESM.gz › AdditionalFile4/LOOM_HUMAN.bed]

browser position chrX:73072518-73072588
track name="Xist_CR_2" description="LncLOOM Conserved Motifs" useScore="1" color="100,50,0" visibility="1" maxItems="836"
chrX	73072518	73072527	TGGAAGCTT	166	-	73072518	73072527
chrX	73072501	73072508	GATCTCT	166	-	73072501	73072508
chrX	73072481	73072491	GGTTCTTTCT	166	-	73072481	73072491
chrX	73072470	73072480	GAACATTTTC	166	-	73072470	73072480
chrX	73072446	73072453	TTATGGC	166	-	73072446	73072453
chrX	73072429	73072445	TATTTCTTTAAAAAAA	166	-	73072429	73072445
chrX	73072409	73072417	CATAAAAT	166	-	73072409	73072417
chrX	73072381	73072392	ACTTTCTCCTA	166	-	73072381	73072392
chrX	73072366	73072376	TTCTTGACAC	166	-	73072366	73072376
chrX	73072334	73072341	TATTTGG	166	-	73072334	73072341
chrX	73072303	73072310	TTTAAGG	166	-	73072303	73072310
chrX	73072287	73072303	AATTTTTCTTTGGAAT	166	-	73072287	73072303
chrX	73072273	73072285	TTTTTGGTTGAC	166	-	73072273	73072285
chrX	73072260	73072267	GTTTTTT	166	-	73072260	73072267
chrX	73072245	73072252	GTTTTTT	166	-	73072245	73072252
chrX	73072204	73072219	TGCCCATCGGGGCTG	166	-	73072204	73072219
chrX	73072188	73072203	GGATACCTGGTTTTA	166	-	73072188	73072203
chrX	73072181	73072188	TTATTTT	166	-	73072181	73072188
chrX	73072134	73072178	TTTGCCCAACGGGGCCGTGGATACCTGCCTTTTAATTCTTTTTT	166	-	73072134	73072178
chrX	73072101	73072130	GCCCATCGGGGCCGCGGATACCTGCTTTT	166	-	73072101	73072130
chrX	73072090	73072100	ATTTTTTTTT	166	-	73072090	73072100
chrX	73072074	73072090	CCTTAGCCCATCGGGG	166	-	73072074	73072090
chrX	73072058	73072072	TCGGATACCTGCTG	166	-	73072058	73072072
chrX	73072043	73072050	CCCCTCT	166	-	73072043	73072050
chrX	73072036	73072042	AACCCC	166	-	73072036	73072042
chrX	73072019	73072028	TGGCCCATC	166	-	73072019	73072028
chrX	73071996	73072005	CTGCTTTTT	166	-	73071996	73072005
chrX	73071966	73071986	TTTTTTTGGCCCATCGGGGC	166	-	73071966	73071986
chrX	73071950	73071965	TCGGATACCTGCTTT	166	-	73071950	73071965
chrX	73071901	73071939	TTTTTCCTTGCCCATCGGGGCCTCGGATACCTGCTTTA	166	-	73071901	73071939
chrX	73071872	73071886	GCCCATCGGGGCCG	166	-	73071872	73071886
chrX	73071859	73071871	GGATACCTGCTT	166	-	73071859	73071871
chrX	73071841	73071858	GATTTTTTTTTTTCATC	166	-	73071841	73071858
chrX	73071832	73071840	CCCATCGG	166	-	73071832	73071840
chrX	73071817	73071825	TATGGATG	166	-	73071817	73071825
chrX	73071797	73071807	GGTTTTGTGG	166	-	73071797	73071807
chrX	73071777	73071785	TCTGGAAT	166	-	73071777	73071785
chrX	73071770	73071776	TCTACA	166	-	73071770	73071776
chrX	73071755	73071765	TTTTGCTGCT	166	-	73071755	73071765
chrX	73071743	73071750	TTTGGTG	166	-	73071743	73071750
chrX	73071732	73071742	TGTGTGAGTG	166	-	73071732	73071742
chrX	73071717	73071724	GCTTTGG	166	-	73071717	73071724
chrX	73071696	73071704	TGCAGTTA	166	-	73071696	73071704
chrX	73071665	73071673	GGAGGAAA	166	-	73071665	73071673
chrX	73071639	73071646	TTGCCGC	166	-	73071639	73071646
chrX	73071628	73071635	CTCGGCT	166	-	73071628	73071635
chrX	73071620	73071627	AGGGCTA	166	-	73071620	73071627
chrX	73071604	73071612	TGCTAAGT	166	-	73071604	73071612
chrX	73071584	73071604	TAAACTAGGGAGGCAAGATG	166	-	73071584	73071604
chrX	73071586	73071594	AGGCAAGA	332	-	73071586	73071594
chrX	73071559	73071571	CAGGCAGAGGAA	166	-	73071559	73071571
chrX	73071546	73071553	TGCATTG	166	-	73071546	73071553
chrX	73071537	73071545	ATGAGCTA	166	-	73071537	73071545
chrX	73071511	73071519	GATTTGGG	166	-	73071511	73071519
chrX	73071500	73071510	CTTGTTAGGA	166	-	73071500	73071510
chrX	73071421	73071428	GAAGGTT	166	-	73071421	73071428
chrX	73071380	73071397	AAAATGGCGATTTTGAC	166	-	73071380	73071397
chrX	73071366	73071374	GCATTGCT	166	-	73071366	73071374
chrX	73071357	73071365	AGCATGGC	166	-	73071357	73071365
chrX	73071340	73071351	TGCTTTGTTAG	166	-	73071340	73071351
chrX	73071322	73071334	CAAAATGGCGGA	166	-	73071322	73071334
chrX	73071301	73071311	CGCAGTGTTC	166	-	73071301	73071311
chrX	73071288	73071300	AGTGGCGGGAAG	166	-	73071288	73071300
chrX	73071281	73071287	CCACAT	166	-	73071281	73071287
chrX	73071245	73071252	AGCATGG	166	-	73071245	73071252
chrX	73071206	73071220	AAAAGATGGCGGCT	166	-	73071206	73071220
chrX	73071191	73071200	CTTGCCGCA	166	-	73071191	73071200
chrX	73071171	73071187	AAAACATGGCGGGCCT	166	-	73071171	73071187
chrX	73071179	73071186	AAACATG	498	-	73071179	73071186
chrX	73071159	73071169	TTGTCTTTGC	166	-	73071159	73071169
chrX	73071116	73071139	TTTTGCCGCAGGGACAATATGGC	166	-	73071116	73071139
chrX	73071104	73071111	TTGTCAT	166	-	73071104	73071111
chrX	73071075	73071087	TGTCACGTGGAC	166	-	73071075	73071087
chrX	73071062	73071071	TGGCGGGCT	166	-	73071062	73071071
chrX	73071050	73071062	TGCCGCATTGTT	166	-	73071050	73071062
chrX	73071038	73071049	AAGATGGCGGG	166	-	73071038	73071049
chrX	73071029	73071037	TTTGCCGC	166	-	73071029	73071037
chrX	73070978	73070986	TGGATTGC	498	-	73070978	73070986
chrX	73070941	73070951	GGTGGAATTG	166	-	73070941	73070951
chrX	73070934	73070940	TCACAG	166	-	73070934	73070940
chrX	73070908	73070919	GATGGAATTAG	166	-	73070908	73070919
chrX	73070857	73070864	TTAGCAT	166	-	73070857	73070864
chrX	73070827	73070837	AGCCAGTCAG	166	-	73070827	73070837
chrX	73070803	73070811	GGCCACGT	166	-	73070803	73070811
chrX	73070786	73070797	CTCCCAGTGGG	166	-	73070786	73070797
chrX	73070758	73070768	CAAGGTCTTT	166	-	73070758	73070768
chrX	73070750	73070757	CAAGGAC	166	-	73070750	73070757
chrX	73070732	73070745	GCCTTTCCACCTC	166	-	73070732	73070745
chrX	73070722	73070730	TCCCCTCT	166	-	73070722	73070730
chrX	73070708	73070716	TCCCCTCC	166	-	73070708	73070716
chrX	73070654	73070663	CTGAACCTC	166	-	73070654	73070663
chrX	73070640	73070651	CCATTCCTCTG	166	-	73070640	73070651
chrX	73070632	73070639	ATTGGTG	166	-	73070632	73070639
chrX	73070616	73070627	CCTAAGGCTAA	166	-	73070616	73070627
chrX	73070603	73070611	CCTCCCCC	166	-	73070603	73070611
chrX	73070513	73070519	CCTCTG	166	-	73070513	73070519
chrX	73070492	73070501	CTGCACTGT	166	-	73070492	73070501
chrX	73070473	73070486	GGGCAGTGCTCCA	166	-	73070473	73070486
chrX	73070466	73070472	GCCTGC	166	-	73070466	73070472
chrX	73070444	73070450	GGTGAG	166	-	73070444	73070450
chrX	73070420	73070443	CGTGGCAAGGACCAGAATGGATC	166	-	73070420	73070443
chrX	73070393	73070419	CAGATGATCGTTGGCCAACAGGTGGC	166	-	73070393	73070419
chrX	73070398	73070404	CAACAG	332	-	73070398	73070404
chrX	73070382	73070392	GAAGAGGAAT	166	-	73070382	73070392
chrX	73070351	73070376	CTTCCTCAAGAGGAACACCTACCCC	166	-	73070351	73070376
chrX	73070321	73070350	TGGCTAATGCTGGGGTCGGATTTTGATTT	166	-	73070321	73070350
chrX	73070294	73070310	TTGGATGTCAGTCATA	166	-	73070294	73070310
chrX	73070266	73070283	TGTGGTTTGCTAGTGTT	166	-	73070266	73070283
chrX	73070256	73070263	ATTTAAG	166	-	73070256	73070263
chrX	73070243	73070255	CTTAAGTGACTA	166	-	73070243	73070255
chrX	73070228	73070236	AATGTATT	166	-	73070228	73070236
chrX	73070204	73070220	TTATTTGTAGAATTCA	166	-	73070204	73070220
chrX	73070189	73070198	TTACATTTA	166	-	73070189	73070198
chrX	73070165	73070172	GTTCCTT	166	-	73070165	73070172
chrX	73070147	73070164	AAATTCCTTAAAGTTTT	166	-	73070147	73070164
chrX	73070129	73070137	TTACAAAT	166	-	73070129	73070137
chrX	73070091	73070105	ATAGTCAAAGTCAA	166	-	73070091	73070105
chrX	73070037	73070054	CTTTGAAATTGACTTAA	166	-	73070037	73070054
chrX	73070021	73070028	TTTGAAG	166	-	73070021	73070028
chrX	73069988	73069998	AAAATTTAAC	166	-	73069988	73069998
chrX	73069979	73069985	ATGACC	166	-	73069979	73069985
chrX	73069953	73069962	TTTGAAGGT	166	-	73069953	73069962
chrX	73069938	73069945	GTCCAGG	166	-	73069938	73069945
chrX	73069917	73069937	CTTGCTTTGTTCCCATCCTT	166	-	73069917	73069937
chrX	73069920	73069928	TTCCCATC	498	-	73069920	73069928
chrX	73069906	73069916	ATGCTGCACT	166	-	73069906	73069916
chrX	73069858	73069876	AAACTTGAATTGCTGTGG	166	-	73069858	73069876
chrX	73069819	73069837	TTATTATATTGGAGTATT	166	-	73069819	73069837
chrX	73069811	73069819	TCAATTTT	166	-	73069811	73069819
chrX	73069752	73069765	TCCCAGCAAACCC	166	-	73069752	73069765
chrX	73069734	73069746	TAGCCCCAGCCC	166	-	73069734	73069746
chrX	73069698	73069715	CCCTGCCCCAGCCCCAG	166	-	73069698	73069715
chrX	73069670	73069678	AGCCCCAG	166	-	73069670	73069678
chrX	73069661	73069668	CCAGTCC	166	-	73069661	73069668
chrX	73069606	73069613	ATTGATT	166	-	73069606	73069613
chrX	73069588	73069598	AAAATAAGTT	166	-	73069588	73069598
chrX	73069558	73069567	ACTGGGATA	166	-	73069558	73069567
chrX	73069529	73069543	GCATTGCTGATCTT	166	-	73069529	73069543
chrX	73069503	73069513	ACCATTTTCA	166	-	73069503	73069513
chrX	73069480	73069493	ACAATCCCATTTG	166	-	73069480	73069493
chrX	73069455	73069466	ACAAAGAATTT	166	-	73069455	73069466
chrX	73069430	73069436	GTTAGG	166	-	73069430	73069436
chrX	73069411	73069417	GAGCTT	166	-	73069411	73069417
chrX	73069402	73069409	TATCAGA	166	-	73069402	73069409
chrX	73069393	73069400	ATTATTG	166	-	73069393	73069400
chrX	73069334	73069348	AAGGAGAAACCATT	166	-	73069334	73069348
chrX	73069320	73069333	CTCTGTCATTGCT	166	-	73069320	73069333
chrX	73069327	73069333	CTCTGT	332	-	73069327	73069333
chrX	73069310	73069317	GTAGTCA	166	-	73069310	73069317
chrX	73069269	73069276	TACTGTG	166	-	73069269	73069276
chrX	73069246	73069258	AAACTCTTTGCA	166	-	73069246	73069258
chrX	73069227	73069239	AAATTCTAATTG	166	-	73069227	73069239
chrX	73069216	73069224	ATAATCCT	166	-	73069216	73069224
chrX	73069206	73069213	CATTGGA	166	-	73069206	73069213
chrX	73069170	73069184	TTTGCATTCAGCAG	166	-	73069170	73069184
chrX	73069110	73069118	TTGTCATA	166	-	73069110	73069118
chrX	73069087	73069100	TTAAACAAAGGCA	166	-	73069087	73069100
chrX	73069029	73069049	CTGTTCTTGGACAATTAAAG	166	-	73069029	73069049
chrX	73069013	73069020	GTAATTG	166	-	73069013	73069020
chrX	73069000	73069010	ATTGTCTCAC	166	-	73069000	73069010
chrX	73068990	73068999	CATTAATCA	166	-	73068990	73068999
chrX	73068951	73068957	AGGCAG	166	-	73068951	73068957
chrX	73068942	73068950	GCTGACTA	166	-	73068942	73068950
chrX	73068911	73068919	ATTATTGA	166	-	73068911	73068919
chrX	73068874	73068880	TTACAC	166	-	73068874	73068880
chrX	73068849	73068857	TCTTTGCA	166	-	73068849	73068857
chrX	73068787	73068807	GGAATATTAATGGATACAAT	166	-	73068787	73068807
chrX	73068771	73068778	TCATGGT	166	-	73068771	73068778
chrX	73068748	73068757	AAGACCCAC	166	-	73068748	73068757
chrX	73068710	73068717	TAGTGTG	166	-	73068710	73068717
chrX	73068684	73068709	ACTACCTACCACCTTGCATTAATAT	166	-	73068684	73068709
chrX	73068655	73068663	GTCCCACT	166	-	73068655	73068663
chrX	73068626	73068633	TGCCATT	166	-	73068626	73068633
chrX	73068611	73068620	GAGTTCTGA	166	-	73068611	73068620
chrX	73068585	73068597	TTCTCTTAAACA	166	-	73068585	73068597
chrX	73068562	73068578	TGCATAATTGCATATA	166	-	73068562	73068578
chrX	73068509	73068516	TCTGTGG	166	-	73068509	73068516
chrX	73068490	73068496	AGTGCA	166	-	73068490	73068496
chrX	73068480	73068489	ATTATTCAA	166	-	73068480	73068489
chrX	73068458	73068467	ACAGTTAAT	166	-	73068458	73068467
chrX	73068446	73068456	GCACAGTTGC	166	-	73068446	73068456
chrX	73068431	73068444	TTGTCCAGAGTCC	166	-	73068431	73068444
chrX	73068381	73068387	GTGGGC	166	-	73068381	73068387
chrX	73068338	73068346	CATAATTG	166	-	73068338	73068346
chrX	73068275	73068300	CTTTGTATTCCAGCAGGGGACCCTT	166	-	73068275	73068300
chrX	73068219	73068233	CCTAATTGATTAGA	166	-	73068219	73068233
chrX	73068205	73068213	TCTTTTAT	166	-	73068205	73068213
chrX	73068188	73068194	TGCATC	166	-	73068188	73068194
chrX	73068152	73068159	TTACCTA	166	-	73068152	73068159
chrX	73068111	73068121	AAATGCAATT	166	-	73068111	73068121
chrX	73068091	73068101	CTGTTAGTCT	498	-	73068091	73068101
chrX	73068092	73068100	TGTTAGTC	664	-	73068092	73068100
chrX	73068077	73068087	TCTCATCCCC	166	-	73068077	73068087
chrX	73068079	73068085	TCATCC	498	-	73068079	73068085
chrX	73068062	73068070	CCTTTTGT	166	-	73068062	73068070
chrX	73068030	73068051	GGGTACTTGGGACTGTTAATG	166	-	73068030	73068051
chrX	73068031	73068051	GGGTACTTGGGACTGTTAAT	332	-	73068031	73068051
chrX	73068031	73068048	TACTTGGGACTGTTAAT	498	-	73068031	73068048
chrX	73067910	73067925	ACTGTTAATGTGCTA	166	-	73067910	73067925
chrX	73067911	73067925	ACTGTTAATGTGCT	498	-	73067911	73067925
chrX	73067911	73067921	TTAATGTGCT	664	-	73067911	73067921
chrX	73067581	73067597	CTTGGGACTCTTAATG	166	-	73067581	73067597
chrX	73067587	73067597	CTTGGGACTC	332	-	73067587	73067597
chrX	73067561	73067568	ATCCATG	166	-	73067561	73067568
chrX	73067546	73067556	TAATGTGCAT	166	-	73067546	73067556
chrX	73067546	73067555	AATGTGCAT	830	-	73067546	73067555
chrX	73067459	73067465	CTAATA	332	-	73067459	73067465
chrX	73067435	73067441	CTAATA	332	-	73067435	73067441
chrX	73067385	73067393	AAGTCTTT	166	-	73067385	73067393
chrX	73067361	73067370	TGCAAAATT	166	-	73067361	73067370
chrX	73067159	73067166	TGCTTCT	332	-	73067159	73067166
chrX	73067101	73067110	TATGTTAGA	498	-	73067101	73067110
chrX	73067091	73067100	TAGAATCCC	166	-	73067091	73067100
chrX	73067054	73067063	GGAGCTTCT	166	-	73067054	73067063
chrX	73067017	73067035	TCTTGGACTGTTAATGTG	166	-	73067017	73067035
chrX	73067018	73067035	TCTTGGACTGTTAATGT	332	-	73067018	73067035
chrX	73067018	73067029	ACTGTTAATGT	498	-	73067018	73067029
chrX	73067001	73067008	ATTTGCT	498	-	73067001	73067008
chrX	73066973	73066983	GTAAGGACCC	332	-	73066973	73066983
chrX	73066976	73066983	GTAAGGA	664	-	73066976	73066983
chrX	73066927	73066934	CTTAAGA	166	-	73066927	73066934
chrX	73066891	73066904	TGCATAATCTTAG	166	-	73066891	73066904
chrX	73066891	73066898	ATCTTAG	332	-	73066891	73066898
chrX	73066875	73066883	TACACATT	332	-	73066875	73066883
chrX	73066837	73066846	AGGACTCCT	166	-	73066837	73066846
chrX	73066829	73066836	TACTTAT	166	-	73066829	73066836
chrX	73066829	73066835	ACTTAT	664	-	73066829	73066835
chrX	73066799	73066805	TTAAGC	166	-	73066799	73066805
chrX	73066767	73066774	TGTAATT	332	-	73066767	73066774
chrX	73066748	73066757	ATGGTCCTT	166	-	73066748	73066757
chrX	73066751	73066757	ATGGTC	332	-	73066751	73066757
chrX	73066717	73066723	TCACAC	166	-	73066717	73066723
chrX	73066700	73066709	CTTTATTGC	166	-	73066700	73066709
chrX	73066690	73066700	ATGGGGTACT	332	-	73066690	73066700
chrX	73066664	73066689	TTCACTTAAGGCCCCTTTCTCAAAC	166	-	73066664	73066689
chrX	73066666	73066687	CACTTAAGGCCCCTTTCTCAA	332	-	73066666	73066687
chrX	73066666	73066684	TTAAGGCCCCTTTCTCAA	498	-	73066666	73066684
chrX	73066671	73066684	TTAAGGCCCCTTT	664	-	73066671	73066684
chrX	73066676	73066684	TTAAGGCC	830	-	73066676	73066684
chrX	73066637	73066652	TAATGACAATTACAT	332	-	73066637	73066652
chrX	73066625	73066633	ATCCTTCC	166	-	73066625	73066633
chrX	73066617	73066624	TTTGAAG	166	-	73066617	73066624
chrX	73066591	73066598	CCTAAGG	166	-	73066591	73066598
chrX	73066579	73066590	CCCATTTCTTG	166	-	73066579	73066590
chrX	73066550	73066560	TGTATTTGTC	166	-	73066550	73066560
chrX	73066479	73066498	CTTCCAGCAGGAAGTGCCC	166	-	73066479	73066498
chrX	73066421	73066428	CCACAAG	166	-	73066421	73066428
chrX	73066163	73066177	TTTGGACAGTCAAG	166	-	73066163	73066177
chrX	73066130	73066136	ATGCAC	166	-	73066130	73066136
chrX	73065548	73065554	ATGCAC	166	-	73065548	73065554
chrX	73065514	73065521	GTAACTG	166	-	73065514	73065521
chrX	73065242	73065251	CACCTTGGA	166	-	73065242	73065251
chrX	73064650	73064658	TAATGTGT	166	-	73064650	73064658
chrX	73064340	73064356	ATAACTGCACATGGCT	166	-	73064340	73064356
chrX	73064305	73064317	CTCTCAGACCCC	166	-	73064305	73064317
chrX	73064291	73064299	AGTATAGC	166	-	73064291	73064299
chrX	73064264	73064271	CCTCTTT	166	-	73064264	73064271
chrX	73064204	73064214	ACTCCCTTTG	166	-	73064204	73064214
chrX	73064176	73064185	CACTACTTT	166	-	73064176	73064185
chrX	73064159	73064168	CTTATATTT	332	-	73064159	73064168
chrX	73064145	73064156	CAAAGTACATG	166	-	73064145	73064156
chrX	73064131	73064144	TTTTAATTGACCA	332	-	73064131	73064144
chrX	73064104	73064119	TTGGACATTAATGTA	166	-	73064104	73064119
chrX	73064107	73064115	ACATTAAT	332	-	73064107	73064115
chrX	73064037	73064053	CTCCATTTGCAGTATA	166	-	73064037	73064053
chrX	73064029	73064036	CAGGGTT	166	-	73064029	73064036
chrX	73064021	73064027	TGACCC	166	-	73064021	73064027
chrX	73063976	73063991	TGCATAATTGCATTT	166	-	73063976	73063991
chrX	73063979	73063989	CATAATTGCA	332	-	73063979	73063989
chrX	73063963	73063971	GGTTCTTG	166	-	73063963	73063971
chrX	73063948	73063959	CTAGACAAGGA	332	-	73063948	73063959
chrX	73063882	73063894	ACAGTTAATGTG	498	-	73063882	73063894
chrX	73063869	73063879	AATTGCAGTT	166	-	73063869	73063879
chrX	73063858	73063868	TCCACAACCC	166	-	73063858	73063868
chrX	73063832	73063839	ATACCTC	166	-	73063832	73063839
chrX	73063804	73063813	ATACTGTTT	332	-	73063804	73063813
chrX	73063779	73063785	GTGGAC	166	-	73063779	73063785
chrX	73063759	73063769	TAATTGAAAT	166	-	73063759	73063769
chrX	73063746	73063753	TTGTCTT	332	-	73063746	73063753
chrX	73063406	73063412	TAGACT	166	-	73063406	73063412
chrX	73063239	73063245	TAACTA	498	-	73063239	73063245
chrX	73063209	73063231	CTCAGCTCTTGGACAATTAATA	332	-	73063209	73063231
chrX	73063216	73063231	CTCAGCTCTTGGACA	498	-	73063216	73063231
chrX	73063219	73063231	CTCAGCTCTTGG	664	-	73063219	73063231
chrX	73063197	73063204	AATAACA	166	-	73063197	73063204
chrX	73063170	73063185	ACTGATCATTAGATA	166	-	73063170	73063185
chrX	73063176	73063182	GATCAT	332	-	73063176	73063182
chrX	73063117	73063128	ACTAAGGCCCC	166	-	73063117	73063128
chrX	73063120	73063126	TAAGGC	332	-	73063120	73063126
chrX	73063086	73063102	GAATATTTGCAATTAT	166	-	73063086	73063102
chrX	73063091	73063102	GAATATTTGCA	332	-	73063091	73063102
chrX	73063038	73063045	TCCCCTT	166	-	73063038	73063045
chrX	73063028	73063035	ATTACTG	332	-	73063028	73063035
chrX	73063014	73063027	AGGGGCTGCTGAC	166	-	73063014	73063027
chrX	73063015	73063025	GGGCTGCTGA	332	-	73063015	73063025
chrX	73063000	73063010	CAAAACTTCT	166	-	73063000	73063010
chrX	73063002	73063010	CAAAACTT	498	-	73063002	73063010
chrX	73062990	73062999	CTGGGACTG	332	-	73062990	73062999
chrX	73062975	73062983	GCACAATG	830	-	73062975	73062983
chrX	73062946	73062953	CTCCCTG	332	-	73062946	73062953
chrX	73062938	73062945	CCTTGTT	166	-	73062938	73062945
chrX	73062928	73062936	GCAAGCGC	166	-	73062928	73062936
chrX	73062930	73062936	GCAAGC	332	-	73062930	73062936
chrX	73062902	73062912	TTTCCCATGG	166	-	73062902	73062912
chrX	73062887	73062901	ATAATAAAGTATAA	166	-	73062887	73062901
chrX	73062851	73062860	ATCAAACAG	166	-	73062851	73062860
chrX	73062836	73062847	CCATACTCCCA	166	-	73062836	73062847
chrX	73062836	73062843	ACTCCCA	498	-	73062836	73062843
chrX	73062836	73062842	CTCCCA	830	-	73062836	73062842
chrX	73062822	73062835	CCCTTTTGCATTG	332	-	73062822	73062835
chrX	73062823	73062835	CCCTTTTGCATT	498	-	73062823	73062835
chrX	73062618	73062626	TTGCTGGG	166	-	73062618	73062626
chrX	73062591	73062599	CCCTTTCT	166	-	73062591	73062599
chrX	73062519	73062527	ACTTCCTT	332	-	73062519	73062527
chrX	73062501	73062508	CTGAGTA	166	-	73062501	73062508
chrX	73062488	73062499	CTGACTACCCA	166	-	73062488	73062499
chrX	73062467	73062487	AGCCCCTTCTGTGTTATTAA	166	-	73062467	73062487
chrX	73062477	73062487	AGCCCCTTCT	332	-	73062477	73062487
chrX	73062456	73062463	CACAGTA	332	-	73062456	73062463
chrX	73062439	73062455	TGATTGTCCCATTTTT	332	-	73062439	73062455
chrX	73062439	73062447	CCATTTTT	498	-	73062439	73062447
chrX	73062432	73062439	CAGCCCA	498	-	73062432	73062439
chrX	73062405	73062421	TCTCCCTACCACTTTG	166	-	73062405	73062421
chrX	73062410	73062421	TCTCCCTACCA	332	-	73062410	73062421
chrX	73062410	73062417	CCTACCA	498	-	73062410	73062417
chrX	73062390	73062397	GTGCAGT	332	-	73062390	73062397
chrX	73062382	73062389	TTGACTA	166	-	73062382	73062389
chrX	73062372	73062380	AAAAGCAG	830	-	73062372	73062380
chrX	73062362	73062371	CCTGAACTA	166	-	73062362	73062371
chrX	73062362	73062368	GAACTA	332	-	73062362	73062368
chrX	73062343	73062353	GCCTTCACTC	166	-	73062343	73062353
chrX	73062318	73062328	TTAATGATCC	498	-	73062318	73062328
chrX	73062302	73062312	CAATTATTGT	166	-	73062302	73062312
chrX	73062302	73062310	ATTATTGT	332	-	73062302	73062310
chrX	73062287	73062299	ATTCTGGGGACA	166	-	73062287	73062299
chrX	73062291	73062299	ATTCTGGG	498	-	73062291	73062299
chrX	73062277	73062286	GAACCATTC	166	-	73062277	73062286
chrX	73062251	73062264	TTACTGCTTTACT	166	-	73062251	73062264
chrX	73062251	73062260	TGCTTTACT	332	-	73062251	73062260
chrX	73062251	73062258	CTTTACT	498	-	73062251	73062258
chrX	73062242	73062249	GCAAAAT	830	-	73062242	73062249
chrX	73062221	73062238	AAGGCAAGTCAGACCCA	332	-	73062221	73062238
chrX	73062231	73062238	AAGGCAA	498	-	73062231	73062238
chrX	73062207	73062215	TGGATTGC	498	-	73062207	73062215
chrX	73062150	73062167	TCTCCCCAGGAAGGAAG	166	-	73062150	73062167
chrX	73062150	73062158	GAAGGAAG	332	-	73062150	73062158
chrX	73062126	73062140	TCTCTGCATTCTTC	166	-	73062126	73062140
chrX	73062126	73062136	TGCATTCTTC	664	-	73062126	73062136
chrX	73062105	73062122	CAGAGCAGATTGCCTGG	166	-	73062105	73062122
chrX	73062105	73062119	AGCAGATTGCCTGG	498	-	73062105	73062119
chrX	73062105	73062116	AGATTGCCTGG	664	-	73062105	73062116
chrX	73062105	73062115	GATTGCCTGG	830	-	73062105	73062115
chrX	73062093	73062104	TAAGAATCTCT	166	-	73062093	73062104
chrX	73062073	73062082	TTGTATATT	498	-	73062073	73062082
chrX	73062055	73062061	TGCCAA	332	-	73062055	73062061
chrX	73062042	73062054	TGCCAGGATACA	332	-	73062042	73062054
chrX	73062004	73062013	AAATTTTTT	166	-	73062004	73062013
chrX	73061988	73061996	ACATCTGG	332	-	73061988	73061996
chrX	73061957	73061972	GATAACCTGGTCATT	332	-	73061957	73061972
chrX	73061957	73061969	AACCTGGTCATT	498	-	73061957	73061969
chrX	73061957	73061966	CTGGTCATT	664	-	73061957	73061966
chrX	73061945	73061954	TTTTTGAAG	166	-	73061945	73061954
chrX	73061946	73061953	TTTTGAA	332	-	73061946	73061953
chrX	73061928	73061936	CCATTTAT	664	-	73061928	73061936
chrX	73061896	73061915	TGACCAGTGTCTCTCATTT	498	-	73061896	73061915
chrX	73061896	73061911	CAGTGTCTCTCATTT	664	-	73061896	73061911
chrX	73061867	73061890	AGGGTGGTGGGTCTGTGGATAGA	166	-	73061867	73061890
chrX	73061867	73061880	GTCTGTGGATAGA	332	-	73061867	73061880
chrX	73061881	73061890	AGGGTGGTG	498	-	73061881	73061890
chrX	73061881	73061887	GTGGTG	664	-	73061881	73061887
chrX	73061869	73061880	GTCTGTGGATA	664	-	73061869	73061880
chrX	73061846	73061853	TATTTTA	332	-	73061846	73061853
chrX	73061827	73061834	TTCTAGA	498	-	73061827	73061834
chrX	73061800	73061810	AGTATCTTTG	332	-	73061800	73061810
chrX	73061766	73061784	ATTCACTTTTAGAAAAAC	166	-	73061766	73061784
chrX	73061776	73061784	ATTCACTT	498	-	73061776	73061784
chrX	73061766	73061773	GAAAAAC	498	-	73061766	73061773
chrX	73061745	73061753	TAATCCTT	166	-	73061745	73061753
chrX	73061725	73061744	AATTTCTTCATCTGGAGCA	166	-	73061725	73061744
chrX	73061726	73061744	AATTTCTTCATCTGGAGC	664	-	73061726	73061744
chrX	73061702	73061715	CTTATTTCAAGAA	332	-	73061702	73061715
chrX	73061708	73061715	CTTATTT	498	-	73061708	73061715
chrX	73061610	73061619	ATAAAATGA	332	-	73061610	73061619
chrX	73061611	73061619	ATAAAATG	498	-	73061611	73061619
chrX	73061561	73061571	ACCACACTGA	166	-	73061561	73061571
chrX	73061563	73061571	ACCACACT	332	-	73061563	73061571
chrX	73061554	73061560	GTGAGG	332	-	73061554	73061560
chrX	73061541	73061548	AAATGAT	166	-	73061541	73061548
chrX	73061519	73061526	TTTTATA	332	-	73061519	73061526
chrX	73061504	73061517	AAAAATAAGCCAA	498	-	73061504	73061517
chrX	73061505	73061517	AAAAATAAGCCA	664	-	73061505	73061517
chrX	73061481	73061496	ATTCTTTTGGATATA	166	-	73061481	73061496
chrX	73061481	73061494	TCTTTTGGATATA	332	-	73061481	73061494
chrX	73061456	73061472	AGTGAGATAGCTGCCT	166	-	73061456	73061472
chrX	73061439	73061449	ATGAATAATA	498	-	73061439	73061449
chrX	73061412	73061428	AGTGTACAGGGTGTTT	166	-	73061412	73061428
chrX	73061420	73061428	AGTGTACA	332	-	73061420	73061428
chrX	73061412	73061419	GGTGTTT	332	-	73061412	73061419
chrX	73061380	73061390	TGGAACTGCT	498	-	73061380	73061390
chrX	73061364	73061375	AAATAACTAGT	166	-	73061364	73061375
chrX	73061366	73061372	TAACTA	498	-	73061366	73061372
chrX	73061347	73061356	CAGCAGTTC	664	-	73061347	73061356
chrX	73061339	73061346	TTGTAAT	498	-	73061339	73061346
chrX	73061330	73061338	ACTGAAAA	664	-	73061330	73061338
chrX	73061291	73061314	GAGAAGGATGTCAAAAGATCGGC	332	-	73061291	73061314
chrX	73061294	73061311	AAGGATGTCAAAAGATC	498	-	73061294	73061311
chrX	73061304	73061311	AAGGATG	664	-	73061304	73061311
chrX	73061294	73061301	AAAGATC	830	-	73061294	73061301
chrX	73061280	73061290	CAGCTCAGGG	498	-	73061280	73061290
chrX	73061270	73061279	GCAGTTTGC	332	-	73061270	73061279
chrX	73061257	73061269	CTACTAGCTCCT	498	-	73061257	73061269
chrX	73061246	73061256	GGACAGCTGT	498	-	73061246	73061256
chrX	73061247	73061256	GGACAGCTG	664	-	73061247	73061256
chrX	73061221	73061245	AAGAAGAGTCTCTGGCTCTTTAGA	332	-	73061221	73061245
chrX	73061221	73061244	AGAAGAGTCTCTGGCTCTTTAGA	498	-	73061221	73061244
chrX	73061223	73061244	AGAAGAGTCTCTGGCTCTTTA	664	-	73061223	73061244
chrX	73053197	73053206	ATTCTGAGC	498	-	73053197	73053206
chrX	73053175	73053183	GACTGCAA	332	-	73053175	73053183
chrX	73053175	73053181	CTGCAA	664	-	73053175	73053181
chrX	73053124	73053137	TTTGAGAATCTGG	332	-	73053124	73053137
chrX	73053114	73053122	AAGCTCCA	332	-	73053114	73053122
chrX	73053105	73053111	AATCTA	166	-	73053105	73053111
chrX	73053096	73053102	GGATGG	332	-	73053096	73053102
chrX	73051082	73051109	TCTGGAGAAAAAGATCTTCCTCAGAAGAATAGGCTTGTTG	166	-	73051082	73051109
chrX	73053072	73053085	TCTGGAGAAAAAGATCTTCCTCAGAAGAATAGGCTTGTTG	166	-	73053072	73053085
chrX	73051105	73051109	CTGGAGAAAAAGATCT	332	-	73051105	73051109
chrX	73053072	73053084	CTGGAGAAAAAGATCT	332	-	73053072	73053084
chrX	73051088	73051098	AAGAATAGGC	664	-	73051088	73051098
chrX	73051065	73051080	TTACAGTGTTAGTGA	332	-	73051065	73051080
chrX	73051065	73051079	TACAGTGTTAGTGA	664	-	73051065	73051079
chrX	73051051	73051063	CATTCCCTTTGA	332	-	73051051	73051063
chrX	73051051	73051061	TTCCCTTTGA	830	-	73051051	73051061
chrX	73050970	73051044	TAGGTGGAGATGGGGCATGAGGATCCTCCAGGGGAAAAGCTCACTACCACTGGGCAACAACCCTAGGTCAGGAG	166	-	73050970	73051044
chrX	73050992	73051004	TCACTACCACTG	332	-	73050992	73051004
chrX	73050993	73051004	TCACTACCACT	498	-	73050993	73051004
chrX	73051007	73051044	TAGGTGGAGATGGGGCATGAGGATCCTCCAGGGGAAA	664	-	73051007	73051044
chrX	73050998	73051004	TCACTA	664	-	73050998	73051004
chrX	73050983	73050991	GCAACAAC	664	-	73050983	73050991
chrX	73051008	73051044	TAGGTGGAGATGGGGCATGAGGATCCTCCAGGGGAA	830	-	73051008	73051044
chrX	73050985	73050991	GCAACA	830	-	73050985	73050991
chrX	73050947	73050956	CTTTCCTGG	332	-	73050947	73050956
chrX	73050931	73050945	CCAGATAGGAAGAT	166	-	73050931	73050945
chrX	73050921	73050930	AAGTCTCAA	166	-	73050921	73050930
chrX	73050906	73050919	ACAACCACCACAC	498	-	73050906	73050919
chrX	73050910	73050919	ACAACCACC	664	-	73050910	73050919
chrX	73049052	73049060	ATTGTTCC	166	-	73049052	73049060
chrX	73049052	73049059	TTGTTCC	498	-	73049052	73049059
chrX	73049039	73049048	TGCCAAATC	332	-	73049039	73049048
chrX	73049039	73049046	CCAAATC	664	-	73049039	73049046
chrX	73049040	73049046	CCAAAT	830	-	73049040	73049046
chrX	73049017	73049025	AAGCAGTG	166	-	73049017	73049025
chrX	73049010	73049016	AGAGAG	166	-	73049010	73049016
chrX	73048974	73048992	CAAGAAATTTGAACACAC	166	-	73048974	73048992
chrX	73048984	73048992	CAAGAAAT	332	-	73048984	73048992
chrX	73048974	73048983	TGAACACAC	332	-	73048974	73048983
chrX	73048985	73048992	CAAGAAA	664	-	73048985	73048992
chrX	73048931	73048950	GAAGATCAACATGCCTGGC	166	-	73048931	73048950
chrX	73048933	73048950	GAAGATCAACATGCCTG	498	-	73048933	73048950
chrX	73048936	73048949	AAGATCAACATGC	664	-	73048936	73048949
chrX	73048936	73048947	GATCAACATGC	830	-	73048936	73048947
chrX	73048903	73048910	TGAATGA	166	-	73048903	73048910
chrX	73047810	73047819	TGTGTATTT	498	-	73047810	73047819
chrX	73047812	73047819	TGTGTAT	830	-	73047812	73047819
chrX	73047791	73047808	TTGTCTCTTTCTTTCTT	166	-	73047791	73047808
chrX	73047795	73047803	TCTTTCTT	332	-	73047795	73047803
chrX	73047770	73047777	TTCTCTA	166	-	73047770	73047777
chrX	73047742	73047763	TGTGTCTTACCCATTTCCATG	166	-	73047742	73047763
chrX	73047742	73047761	TGTCTTACCCATTTCCATG	332	-	73047742	73047761
chrX	73047754	73047761	TGTCTTA	498	-	73047754	73047761
chrX	73047689	73047696	TTTTTGT	498	-	73047689	73047696
chrX	73047668	73047679	GGTCTGTGTCT	166	-	73047668	73047679
chrX	73047659	73047667	GTCTTAGA	166	-	73047659	73047667
chrX	73047634	73047648	TTTTTCATTTTGTT	166	-	73047634	73047648
chrX	73047634	73047645	TTCATTTTGTT	498	-	73047634	73047645
chrX	73047617	73047627	CTCTTTGCTC	166	-	73047617	73047627
chrX	73047617	73047624	TTTGCTC	332	-	73047617	73047624
chrX	73047533	73047542	TTTCTTGTT	166	-	73047533	73047542
chrX	73047504	73047513	TGCCTACCT	166	-	73047504	73047513
chrX	73047486	73047501	TTTTCTCTTTGTGAA	332	-	73047486	73047501
chrX	73047490	73047499	TTCTCTTTG	830	-	73047490	73047499
chrX	73047456	73047466	TTCCCCTTCT	166	-	73047456	73047466
chrX	73047458	73047466	TTCCCCTT	332	-	73047458	73047466
chrX	73047447	73047455	GTTCGTTT	166	-	73047447	73047455
chrX	73047435	73047444	ATTTCACCT	498	-	73047435	73047444
chrX	73047398	73047411	TGCTGTTTCTACT	332	-	73047398	73047411
chrX	73047398	73047406	TTTCTACT	664	-	73047398	73047406
chrX	73047399	73047406	TTTCTAC	830	-	73047399	73047406
chrX	73047380	73047394	ATCTCACATTTCTC	166	-	73047380	73047394
chrX	73047380	73047387	ATTTCTC	830	-	73047380	73047387
chrX	73047348	73047362	TGCCTCTCTTGGGC	166	-	73047348	73047362
chrX	73047348	73047356	TCTTGGGC	332	-	73047348	73047356
chrX	73047349	73047356	TCTTGGG	664	-	73047349	73047356
chrX	73047293	73047305	TTTGTGATTTTC	332	-	73047293	73047305
chrX	73047298	73047305	TTTGTGA	498	-	73047298	73047305
chrX	73047271	73047279	TCTCTGTT	498	-	73047271	73047279
chrX	73047220	73047236	TCACCTTTGAGTATTT	166	-	73047220	73047236
chrX	73047220	73047231	TTTGAGTATTT	498	-	73047220	73047231
chrX	73047210	73047218	GCCTCTTC	166	-	73047210	73047218
chrX	73047184	73047192	CTTTGATT	332	-	73047184	73047192
chrX	73047126	73047134	TGTGTGTG	498	-	73047126	73047134
chrX	73047093	73047111	AGGGGCTTCCTAACCCCT	166	-	73047093	73047111
chrX	73047093	73047104	TCCTAACCCCT	664	-	73047093	73047104
chrX	73047079	73047087	TAGGTGCA	332	-	73047079	73047087
chrX	73047052	73047060	AAGCATTG	498	-	73047052	73047060
chrX	73047031	73047045	GTTCCTTATGCCAG	166	-	73047031	73047045
chrX	73047031	73047040	TTATGCCAG	498	-	73047031	73047040
chrX	73047032	73047040	TTATGCCA	664	-	73047032	73047040
chrX	73047003	73047018	ATGATCCAAGACCAA	166	-	73047003	73047018
chrX	73047008	73047014	TCCAAG	332	-	73047008	73047014
chrX	73046924	73046936	TAGAAGGCCCAA	166	-	73046924	73046936
chrX	73046924	73046935	AGAAGGCCCAA	498	-	73046924	73046935
chrX	73046924	73046932	AGGCCCAA	664	-	73046924	73046932
chrX	73046762	73046776	GAGTTGGATGGAAG	166	-	73046762	73046776
chrX	73046738	73046744	AAGTCT	166	-	73046738	73046744
chrX	73046678	73046686	AAGGCCAA	166	-	73046678	73046686
chrX	73046668	73046677	GACCTAAGA	166	-	73046668	73046677
chrX	73046618	73046626	GAAGGCCC	166	-	73046618	73046626
chrX	73046557	73046571	TATCTCAAGACTAA	166	-	73046557	73046571
chrX	73046557	73046567	TCAAGACTAA	498	-	73046557	73046567
chrX	73046557	73046563	GACTAA	664	-	73046557	73046563
chrX	73046543	73046551	GAATCTGG	166	-	73046543	73046551
chrX	73046508	73046517	GATAGAAGC	166	-	73046508	73046517
chrX	73046508	73046514	AGAAGC	498	-	73046508	73046514
chrX	73046490	73046497	GGGAAAT	166	-	73046490	73046497
chrX	73046480	73046488	CAAGATGA	332	-	73046480	73046488
chrX	73046480	73046487	AAGATGA	664	-	73046480	73046487
chrX	73046470	73046479	AACCCTAAA	166	-	73046470	73046479
chrX	73046449	73046464	CTCTTTTCTATTGTT	166	-	73046449	73046464
chrX	73046451	73046460	TTTCTATTG	332	-	73046451	73046460
chrX	73046439	73046447	CACTTCTT	166	-	73046439	73046447
chrX	73046439	73046446	ACTTCTT	332	-	73046439	73046446
chrX	73046411	73046418	TCCTGTT	166	-	73046411	73046418
chrX	73046367	73046381	CTTTTTGATGTTGC	166	-	73046367	73046381
chrX	73046369	73046381	CTTTTTGATGTT	498	-	73046369	73046381
chrX	73046357	73046365	GTTACCTT	166	-	73046357	73046365
chrX	73046325	73046350	ACAGTATTATGCCTGGGCCAGTCTT	166	-	73046325	73046350
chrX	73046338	73046346	TATTATGC	498	-	73046338	73046346
chrX	73046265	73046273	TAAACTTC	332	-	73046265	73046273
chrX	73046233	73046247	CTCCACTTGAGAGA	166	-	73046233	73046247
chrX	73046234	73046247	CTCCACTTGAGAG	332	-	73046234	73046247
chrX	73046160	73046168	ATAGGTGA	166	-	73046160	73046168
chrX	73046143	73046155	TATTTCAGTCCT	166	-	73046143	73046155
chrX	73046144	73046155	TATTTCAGTCC	332	-	73046144	73046155
chrX	73046146	73046155	TATTTCAGT	498	-	73046146	73046155
chrX	73046109	73046117	TGAGAAGA	166	-	73046109	73046117
chrX	73046081	73046091	GGGGAAAAAA	166	-	73046081	73046091
chrX	73046084	73046091	GGGGAAA	498	-	73046084	73046091
chrX	73046069	73046079	GTGCCAGGCT	166	-	73046069	73046079
chrX	73046057	73046068	TCTAGAGAAAA	830	-	73046057	73046068
chrX	73046017	73046054	TGAAGAGATGCTCCAGGCCAATGAGAAGAATTAGACA	166	-	73046017	73046054
chrX	73046039	73046054	TGAAGAGATGCTCCA	332	-	73046039	73046054
chrX	73046017	73046039	GGCCAATGAGAAGAATTAGACA	498	-	73046017	73046039
chrX	73046044	73046054	TGAAGAGATG	664	-	73046044	73046054
chrX	73046017	73046033	TGAGAAGAATTAGACA	830	-	73046017	73046033
chrX	73046002	73046016	GAAATACACAGATG	332	-	73046002	73046016
chrX	73045982	73045992	CTGAGAAGCA	166	-	73045982	73045992
chrX	73045984	73045992	CTGAGAAG	332	-	73045984	73045992
chrX	73045984	73045991	TGAGAAG	498	-	73045984	73045991
chrX	73045969	73045979	GCCAGCAACA	332	-	73045969	73045979
chrX	73045969	73045975	GCAACA	830	-	73045969	73045975
chrX	73045936	73045961	CTTTGAGCTTAGGTGAGCAGGATTC	166	-	73045936	73045961
chrX	73045951	73045960	TTTGAGCTT	332	-	73045951	73045960
chrX	73045938	73045950	GGTGAGCAGGAT	332	-	73045938	73045950
chrX	73045943	73045950	GGTGAGC	498	-	73045943	73045950
chrX	73045925	73045933	GGTTTGGG	498	-	73045925	73045933
chrX	73045906	73045921	CTAGTGATGGTTATG	166	-	73045906	73045921
chrX	73045906	73045914	TGGTTATG	332	-	73045906	73045914
chrX	73045907	73045914	TGGTTAT	498	-	73045907	73045914
chrX	73045908	73045914	TGGTTA	664	-	73045908	73045914
chrX	73045882	73045890	CTGGGACA	166	-	73045882	73045890
chrX	73045866	73045878	GAGGTCCCAAGG	166	-	73045866	73045878
chrX	73045866	73045873	CCCAAGG	498	-	73045866	73045873
chrX	73045832	73045862	AGCCTGAACTCCCTGCTCATAGTAGTGGCC	166	-	73045832	73045862
chrX	73045832	73045858	TGAACTCCCTGCTCATAGTAGTGGCC	332	-	73045832	73045858
chrX	73045845	73045858	TGAACTCCCTGCT	498	-	73045845	73045858
chrX	73045832	73045844	ATAGTAGTGGCC	498	-	73045832	73045844
chrX	73045821	73045831	AATAATTTGG	166	-	73045821	73045831
chrX	73045784	73045795	TTTAATACCCA	166	-	73045784	73045795
chrX	73045787	73045795	TTTAATAC	498	-	73045787	73045795
chrX	73045769	73045783	CTCTAGGCTTAAAG	166	-	73045769	73045783
chrX	73045769	73045781	CTAGGCTTAAAG	498	-	73045769	73045781
chrX	73045772	73045779	AGGCTTA	664	-	73045772	73045779
chrX	73045726	73045742	GTTTAATACTTTCCTT	166	-	73045726	73045742
chrX	73045735	73045742	GTTTAAT	664	-	73045735	73045742
chrX	73045697	73045703	GGGAAG	166	-	73045697	73045703
chrX	73045684	73045694	ATTTAAATGA	166	-	73045684	73045694
chrX	73045653	73045662	TGTAAAACA	332	-	73045653	73045662
chrX	73045624	73045632	TATTGGCA	664	-	73045624	73045632
chrX	73045624	73045631	ATTGGCA	830	-	73045624	73045631
chrX	73045582	73045590	TTGTGAAG	830	-	73045582	73045590
chrX	73045562	73045579	TATGTAAATCAGGGGTC	166	-	73045562	73045579
chrX	73045568	73045579	TATGTAAATCA	332	-	73045568	73045579
chrX	73045570	73045578	ATGTAAAT	664	-	73045570	73045578
chrX	73045546	73045555	TTTCTGTAA	166	-	73045546	73045555
chrX	73045502	73045517	GGGCCATATGGTTTC	166	-	73045502	73045517
chrX	73045505	73045515	GCCATATGGT	332	-	73045505	73045515
chrX	73045393	73045404	CCCCTGATGTA	166	-	73045393	73045404
chrX	73045364	73045371	TTCTGAA	166	-	73045364	73045371
chrX	73045330	73045347	TCTGTGCCTGTCCCTGT	166	-	73045330	73045347
chrX	73045330	73045345	TGTGCCTGTCCCTGT	332	-	73045330	73045345
chrX	73045332	73045340	CTGTCCCT	498	-	73045332	73045340
chrX	73045318	73045328	TAGGCACTAA	166	-	73045318	73045328
chrX	73045320	73045328	TAGGCACT	498	-	73045320	73045328
chrX	73045304	73045312	AATGATTA	166	-	73045304	73045312
chrX	73045289	73045301	ATATCTAGGTGA	166	-	73045289	73045301
chrX	73045255	73045272	AATGTGCTTTGTAAACT	166	-	73045255	73045272
chrX	73045244	73045254	TAAAGCACTT	166	-	73045244	73045254
chrX	73045247	73045254	TAAAGCA	498	-	73045247	73045254
chrX	73045211	73045223	TGTGGATACAAA	166	-	73045211	73045223
chrX	73044957	73044973	TATAATGTGCCAGATA	332	-	73044957	73044973
chrX	73044957	73044970	AATGTGCCAGATA	498	-	73044957	73044970
chrX	73044912	73044919	TTCTCAT	166	-	73044912	73044919
chrX	73044869	73044888	CATATTAAAGTGCTTTGTA	166	-	73044869	73044888
chrX	73044869	73044884	TTAAAGTGCTTTGTA	332	-	73044869	73044884
chrX	73044876	73044884	TTAAAGTG	498	-	73044876	73044884
chrX	73044859	73044869	AACTAAAGCA	166	-	73044859	73044869
chrX	73044859	73044867	CTAAAGCA	498	-	73044859	73044867
chrX	73044837	73044847	CAATGGGCTA	332	-	73044837	73044847
chrX	73044803	73044812	GAATGAATA	332	-	73044803	73044812
chrX	73044803	73044810	ATGAATA	498	-	73044803	73044810
chrX	73044776	73044785	CCAGCTATT	332	-	73044776	73044785
chrX	73044765	73044773	GGTACTGT	498	-	73044765	73044773
chrX	73044730	73044741	GTAATAAGAGG	166	-	73044730	73044741
chrX	73044730	73044738	ATAAGAGG	498	-	73044730	73044738
chrX	73044681	73044691	ATATTGCTTA	166	-	73044681	73044691
chrX	73044658	73044673	CAATCAAGACTTTAC	166	-	73044658	73044673
chrX	73044658	73044668	AAGACTTTAC	332	-	73044658	73044668
chrX	73044649	73044656	GTGAGGT	166	-	73044649	73044656
chrX	73044633	73044645	TTAAATTATTAC	166	-	73044633	73044645
chrX	73044633	73044644	TAAATTATTAC	332	-	73044633	73044644
chrX	73044636	73044644	TAAATTAT	498	-	73044636	73044644
chrX	73044612	73044621	CCAGGTAAC	166	-	73044612	73044621
chrX	73044613	73044619	AGGTAA	332	-	73044613	73044619
chrX	73044522	73044530	TTTCTAAA	166	-	73044522	73044530
chrX	73044523	73044530	TTTCTAA	332	-	73044523	73044530
chrX	73044469	73044481	TGAATAAAACTT	166	-	73044469	73044481
chrX	73044471	73044478	ATAAAAC	498	-	73044471	73044478
chrX	73044430	73044451	TCTCTACAAAATTCTCATTGT	166	-	73044430	73044451
chrX	73044434	73044444	AAAATTCTCA	498	-	73044434	73044444
chrX	73044384	73044394	TTATACAAAC	166	-	73044384	73044394
chrX	73044384	73044393	TATACAAAC	498	-	73044384	73044393
chrX	73044369	73044379	GTTTAAATAC	332	-	73044369	73044379
chrX	73044321	73044348	ATTGCCTACTATGTGAACTCACTGTTA	166	-	73044321	73044348
chrX	73044321	73044347	TTGCCTACTATGTGAACTCACTGTTA	332	-	73044321	73044347
chrX	73044327	73044336	GTGAACTCA	498	-	73044327	73044336
chrX	73044300	73044309	ATTTATCAT	332	-	73044300	73044309
chrX	73044239	73044264	TATGTTAGCATTTTGTGAACTCTAA	166	-	73044239	73044264
chrX	73044239	73044255	ATTTTGTGAACTCTAA	332	-	73044239	73044255
chrX	73044231	73044238	GCACCAT	166	-	73044231	73044238
chrX	73044188	73044195	GTACTAG	166	-	73044188	73044195
chrX	73044175	73044182	AAAATTG	332	-	73044175	73044182
chrX	73044163	73044171	ATAGTTAT	166	-	73044163	73044171
chrX	73044129	73044137	TTTGAATA	166	-	73044129	73044137
chrX	73044108	73044116	TTTGAATA	166	-	73044108	73044116
chrX	73044073	73044079	AATGCC	166	-	73044073	73044079
chrX	73044046	73044053	TGTGCCA	498	-	73044046	73044053
chrX	73044012	73044019	AAGATAA	498	-	73044012	73044019
chrX	73043996	73044006	TTTATTGTGT	166	-	73043996	73044006
chrX	73043982	73043992	GGTAGCAGAA	166	-	73043982	73043992
chrX	73043982	73043989	AGCAGAA	332	-	73043982	73043989
chrX	73043959	73043976	ATGTGTAAAATCAATTT	166	-	73043959	73043976
chrX	73043959	73043971	TAAAATCAATTT	332	-	73043959	73043971
chrX	73043944	73043951	TAAACTG	498	-	73043944	73043951
chrX	73043912	73043924	TCTGCTGAATGA	332	-	73043912	73043924
chrX	73043902	73043911	CATTGATTA	332	-	73043902	73043911
chrX	73043902	73043910	ATTGATTA	498	-	73043902	73043910
chrX	73043893	73043901	TCTTATCC	166	-	73043893	73043901
chrX	73043884	73043891	AGAGATA	498	-	73043884	73043891
chrX	73043844	73043851	TGAACCT	332	-	73043844	73043851
chrX	73043831	73043843	CAACAGAGATCT	166	-	73043831	73043843
chrX	73043831	73043842	AACAGAGATCT	332	-	73043831	73043842
chrX	73043831	73043840	CAGAGATCT	498	-	73043831	73043840
chrX	73043809	73043823	ATTTACAAAGCCTA	166	-	73043809	73043823
chrX	73043812	73043822	TTTACAAAGC	332	-	73043812	73043822
chrX	73043797	73043805	TCTATACA	332	-	73043797	73043805
chrX	73043788	73043795	TAGGAAT	166	-	73043788	73043795
chrX	73043776	73043782	TTGGCT	498	-	73043776	73043782
chrX	73043754	73043763	TTACTTTCT	498	-	73043754	73043763
chrX	73043733	73043739	ACATGC	166	-	73043733	73043739
chrX	73043723	73043732	CTAGGATAT	332	-	73043723	73043732
chrX	73043714	73043722	AAAATGAT	166	-	73043714	73043722
chrX	73043715	73043722	AAAATGA	332	-	73043715	73043722
chrX	73043680	73043689	AGGAAATGA	166	-	73043680	73043689
chrX	73043665	73043674	ATAGGTGTG	166	-	73043665	73043674
chrX	73043653	73043663	ATCCAGACCA	332	-	73043653	73043663
chrX	73043526	73043536	GCCTGATTGA	166	-	73043526	73043536
chrX	73043517	73043524	AGATGGA	332	-	73043517	73043524
chrX	73043403	73043418	TAAAGGAGTAAAAAT	166	-	73043403	73043418
chrX	73043404	73043413	GAGTAAAAA	498	-	73043404	73043413
chrX	73043364	73043376	ATTTGATAAACA	166	-	73043364	73043376
chrX	73043369	73043376	ATTTGAT	498	-	73043369	73043376
chrX	73043343	73043360	ATCTTTTATGTGGAATA	166	-	73043343	73043360
chrX	73043349	73043360	ATCTTTTATGT	332	-	73043349	73043360
chrX	73043349	73043357	TTTTATGT	498	-	73043349	73043357
chrX	73043324	73043333	GGTCCTGAG	332	-	73043324	73043333
chrX	73043301	73043311	AGGGCATTAG	166	-	73043301	73043311
chrX	73043285	73043291	GCTGAA	166	-	73043285	73043291
chrX	73043259	73043266	TTTGATT	166	-	73043259	73043266
chrX	73043168	73043175	TTGCCTT	332	-	73043168	73043175
chrX	73043142	73043151	AAAAAAAGA	166	-	73043142	73043151
chrX	73043096	73043110	GACATTTTTCCTAG	166	-	73043096	73043110
chrX	73043047	73043054	AAGCCAG	498	-	73043047	73043054
chrX	73043033	73043042	TGATAAAAG	166	-	73043033	73043042
chrX	73043033	73043040	ATAAAAG	498	-	73043033	73043040
chrX	73043009	73043018	CTTTAATTC	332	-	73043009	73043018
chrX	73042983	73043001	AACATTCTGCTTTTATTA	166	-	73042983	73043001
chrX	73042983	73042991	TTTTATTA	498	-	73042983	73042991
chrX	73042970	73042981	GTTAAATGGTT	166	-	73042970	73042981
chrX	73042972	73042981	GTTAAATGG	332	-	73042972	73042981
chrX	73042972	73042980	TTAAATGG	498	-	73042972	73042980
chrX	73042951	73042962	AACAACTAGTT	166	-	73042951	73042962
chrX	73042926	73042938	CTCATTGGTCTG	166	-	73042926	73042938
chrX	73042889	73042898	TAAAAAAAA	166	-	73042889	73042898
chrX	73042858	73042865	GTAAAAA	166	-	73042858	73042865
chrX	73042824	73042836	CTGTTCTTAAGT	332	-	73042824	73042836
chrX	73042768	73042775	GGAAACA	166	-	73042768	73042775
chrX	73042756	73042765	GAACAAATT	332	-	73042756	73042765
chrX	73042743	73042753	TAAGAGACTG	166	-	73042743	73042753
chrX	73042728	73042736	TTAGTTGA	166	-	73042728	73042736
chrX	73042729	73042736	TTAGTTG	332	-	73042729	73042736
chrX	73042711	73042724	AAACTTCATTGAG	166	-	73042711	73042724
chrX	73042712	73042724	AAACTTCATTGA	332	-	73042712	73042724
chrX	73042699	73042705	TGATAT	166	-	73042699	73042705
chrX	73042634	73042645	GGAATAAGAGA	166	-	73042634	73042645
chrX	73042590	73042599	GAAGATGAT	166	-	73042590	73042599
chrX	73042576	73042583	GCTAAAT	166	-	73042576	73042583
chrX	73042555	73042561	CAAAAG	166	-	73042555	73042561
chrX	73042532	73042542	CTTGGAGATG	166	-	73042532	73042542
chrX	73042511	73042518	AAATGGA	166	-	73042511	73042518
chrX	73042497	73042506	GTGATACTC	166	-	73042497	73042506
chrX	73042435	73042448	ACAGAAAACAAAA	498	-	73042435	73042448
chrX	73042410	73042416	ACTTGC	166	-	73042410	73042416
chrX	73042391	73042403	TTGGCTTGGAAA	166	-	73042391	73042403
chrX	73042391	73042399	CTTGGAAA	332	-	73042391	73042399
chrX	73042360	73042375	AGGTTACTGTTTATT	166	-	73042360	73042375
chrX	73042369	73042375	AGGTTA	498	-	73042369	73042375
chrX	73042336	73042344	TTCATTCT	498	-	73042336	73042344
chrX	73042277	73042294	TTGGCCCCAGAGACATG	166	-	73042277	73042294
chrX	73042277	73042286	AGAGACATG	332	-	73042277	73042286
chrX	73042279	73042286	AGAGACA	498	-	73042279	73042286
chrX	73042266	73042274	AAAAAATG	166	-	73042266	73042274
chrX	73042227	73042236	CCTTTTGGC	332	-	73042227	73042236
chrX	73042228	73042236	CCTTTTGG	498	-	73042228	73042236
chrX	73042218	73042225	GTTTTCT	166	-	73042218	73042225
chrX	73042207	73042217	GTTAGGGGCA	166	-	73042207	73042217
chrX	73042198	73042206	GGCTTAGT	166	-	73042198	73042206
chrX	73042180	73042191	TAACATTGTGT	166	-	73042180	73042191
chrX	73042180	73042187	ATTGTGT	332	-	73042180	73042187
chrX	73042170	73042177	TTAATTC	498	-	73042170	73042177
chrX	73042135	73042149	ACTCTGGCCACTAC	498	-	73042135	73042149
chrX	73042125	73042134	ATAAGCAGG	498	-	73042125	73042134
chrX	73042128	73042134	ATAAGC	664	-	73042128	73042134
chrX	73042095	73042106	GCTTGCTCCTT	166	-	73042095	73042106
chrX	73042095	73042103	TGCTCCTT	332	-	73042095	73042103
chrX	73042060	73042066	ACTTCA	332	-	73042060	73042066
chrX	73042044	73042060	TTTTCCTAGTCCATCC	166	-	73042044	73042060
chrX	73042052	73042060	TTTTCCTA	332	-	73042052	73042060
chrX	73042031	73042041	ATGAAAAATG	332	-	73042031	73042041
chrX	73042031	73042039	GAAAAATG	498	-	73042031	73042039
chrX	73042012	73042019	TGGGCAG	166	-	73042012	73042019
chrX	73041959	73041977	AGTCTCATTGGTACCAGC	166	-	73041959	73041977
chrX	73041961	73041977	AGTCTCATTGGTACCA	332	-	73041961	73041977
chrX	73041970	73041977	AGTCTCA	498	-	73041970	73041977
chrX	73041949	73041955	GGGAAC	166	-	73041949	73041955
chrX	73041929	73041937	AGCCACAA	166	-	73041929	73041937
chrX	73041918	73041928	TGGTTTTGAA	498	-	73041918	73041928
chrX	73041908	73041915	CATTTAC	166	-	73041908	73041915
chrX	73041886	73041893	TCAGTTC	166	-	73041886	73041893
chrX	73041823	73041830	ACAATCC	332	-	73041823	73041830
chrX	73041795	73041803	TGGAGATG	332	-	73041795	73041803
chrX	73041765	73041773	AGCTTCTC	332	-	73041765	73041773
chrX	73041747	73041756	CTTAGAAAT	166	-	73041747	73041756
chrX	73041747	73041755	TTAGAAAT	498	-	73041747	73041755
chrX	73041726	73041733	CATCAAA	498	-	73041726	73041733
chrX	73041677	73041684	ATGAAAA	166	-	73041677	73041684
chrX	73041646	73041657	CTTAAGTTTTA	166	-	73041646	73041657
chrX	73041625	73041639	AATAAAAATTGGAA	166	-	73041625	73041639
chrX	73041598	73041605	GGAAAAA	332	-	73041598	73041605
chrX	73041576	73041583	TCTAAAT	166	-	73041576	73041583
chrX	73041556	73041565	TGGGCTTTG	332	-	73041556	73041565
chrX	73041531	73041546	TTTTTAAATCACTCA	498	-	73041531	73041546
chrX	73041519	73041530	AGAGGGTGGGA	498	-	73041519	73041530
chrX	73041503	73041518	AGGAGGAAGAGTGAA	498	-	73041503	73041518
chrX	73041492	73041502	GAAAAGGTCA	498	-	73041492	73041502
chrX	73041494	73041501	AAAAGGT	830	-	73041494	73041501
chrX	73041459	73041480	GGGCAACCTGCCTTTGTTCTG	166	-	73041459	73041480
chrX	73041447	73041458	ATTGGTCTTAA	166	-	73041447	73041458
chrX	73041447	73041457	TTGGTCTTAA	332	-	73041447	73041457
chrX	73041421	73041429	GTTTAAAT	166	-	73041421	73041429
chrX	73041369	73041382	AGATGAGGACAAA	332	-	73041369	73041382
chrX	73041360	73041368	TCCTTTGT	332	-	73041360	73041368
chrX	73041335	73041343	ACATTTTT	166	-	73041335	73041343
chrX	73041290	73041297	CCTTGTG	166	-	73041290	73041297
chrX	73041223	73041229	TAAAGC	332	-	73041223	73041229
chrX	73041193	73041205	CAAAAGAAGAGG	166	-	73041193	73041205
chrX	73041166	73041174	TTCATACA	332	-	73041166	73041174
chrX	73041155	73041166	TTCAAAGCATC	332	-	73041155	73041166
chrX	73041128	73041137	GCAAGCCAA	166	-	73041128	73041137
chrX	73041098	73041115	TGGAGAAGGAAATAGAT	166	-	73041098	73041115
chrX	73041099	73041112	AGAAGGAAATAGA	332	-	73041099	73041112
chrX	73041066	73041078	TGGAGGGAGCAA	166	-	73041066	73041078
chrX	73041068	73041078	TGGAGGGAGC	332	-	73041068	73041078
chrX	73041057	73041065	GTTGAAGA	166	-	73041057	73041065
chrX	73040981	73040989	TAATGTTT	498	-	73040981	73040989
chrX	73040954	73040965	TATCAGCTGGA	166	-	73040954	73040965
chrX	73040954	73040961	AGCTGGA	498	-	73040954	73040961
chrX	73040902	73040914	ATTATTGGAAAA	166	-	73040902	73040914
chrX	73040903	73040914	ATTATTGGAAA	498	-	73040903	73040914
chrX	73040895	73040902	TGGAAAG	166	-	73040895	73040902
chrX	73040853	73040894	AGAAAGTAACTAAAAGCCTTCCTTTCACAGTTTCTGGCATC	166	-	73040853	73040894
chrX	73040884	73040894	AGAAAGTAAC	498	-	73040884	73040894
chrX	73040853	73040872	TTTCACAGTTTCTGGCATC	498	-	73040853	73040872
chrX	73040838	73040853	ACTACCACTACTGAT	166	-	73040838	73040853
chrX	73040838	73040848	CACTACTGAT	332	-	73040838	73040848
chrX	73040838	73040846	CTACTGAT	498	-	73040838	73040846
chrX	73040817	73040837	AAACAAGAATAAGAGAACAT	166	-	73040817	73040837
chrX	73040825	73040837	AAACAAGAATAA	332	-	73040825	73040837
chrX	73040817	73040824	AGAACAT	498	-	73040817	73040824
chrX	73040803	73040811	ATCATCTG	166	-	73040803	73040811
chrX	73040803	73040810	TCATCTG	498	-	73040803	73040810
chrX	73040777	73040794	CATAAATGAAGTTGTGA	332	-	73040777	73040794
chrX	73040784	73040794	CATAAATGAA	498	-	73040784	73040794
chrX	73040766	73040772	AAATCT	166	-	73040766	73040772
chrX	73040732	73040739	TGGCTTC	166	-	73040732	73040739
chrX	73040709	73040720	CTACCTCAAAG	166	-	73040709	73040720
chrX	73040648	73040668	ACTTGTGAACTGATGTGAAA	332	-	73040648	73040668
chrX	73040648	73040663	TGAACTGATGTGAAA	498	-	73040648	73040663
chrX	73040636	73040645	AGAATCTCT	166	-	73040636	73040645
chrX	73040603	73040617	GAAGATTGAAAAAT	166	-	73040603	73040617
chrX	73040595	73040602	TTGTTCA	332	-	73040595	73040602
chrX	73040579	73040588	TGACCACCA	166	-	73040579	73040588
chrX	73040579	73040586	ACCACCA	332	-	73040579	73040586
chrX	73040542	73040549	AATTGAA	166	-	73040542	73040549
chrX	73040504	73040514	AAATAAAATA	166	-	73040504	73040514
chrX	73040506	73040514	AAATAAAA	498	-	73040506	73040514
chrX	73040487	73040499	TTTTGAAAACTT	166	-	73040487	73040499
