# Supplementary material for: Uncovering deeply conserved motif combinations in rapidly evolving noncoding sequences
Source: Genome Biol. 2021 Jan 11;22:29. doi: 10.1186/s13059-020-02247-1 (PMC7798263; doi:10.1186/s13059-020-02247-1)
Supplement: Supplementary file 4 — Additional file 4. LncLOOM output results for XIST sequences from six mammals. [file 13059_2020_2247_MOESM4_ESM.gz › AdditionalFile4/lncLOOM_Results.txt]

==========================================================================================================
==========================================================================================================
LncLOOM Results
==========================================================================================================
==========================================================================================================

All Sequences in Dataset (Main Graph Calculation):
Name                                                   Depth          Length
----------------------------------------------------------------------------------------------------------
>HUMAN                                                 1              19280
>PIG                                                   2              25215
>COW                                                   3              14055
>DOG                                                   4              15827
>RABBIT                                                5              10466
>MOUSE                                                 6              17918
==========================================================================================================

Sequences with extended 5' region (5' Graph Calculation):
Name                                                   Depth          Length of Extension
----------------------------------------------------------------------------------------------------------
None

==========================================================================================================

Sequences with extended 3' region (3' Graph Calculation):
Name                                                   Depth          Length of Extension
----------------------------------------------------------------------------------------------------------
None

==========================================================================================================

Main Graph Results (Section 1 of 4)


*********************************************************************************************************************************************************************************
Motif Neighborhood 1   Depth:6
_________________________________________________________________________________________________________________________________________________________________________________

Species                                                Start          End            Width          Depth          Conserved Sites     Motif Neighborhood
_________________________________________________________________________________________________________________________________________________________________________________

>HUMAN                                                 5033           5042           10             1              TAATGTGCAT          TAATGTGCAT
>PIG                                                   13512          13521          10             2              TAATGTGCAT          TAATGTGCAT
>COW                                                   3090           3099           10             3              AATGTGCAT           cAATGTGCAT
>DOG                                                   3832           3841           10             4              AATGTGCAT           aAATGTGCAT
>RABBIT                                                1647           1656           10             5              AATGTGCAT           aAATGTGCAT
>MOUSE                                                 1717           1726           10             6              AATGTGCAT           aAATGTGCAT
_________________________________________________________________________________________________________________________________________________________________________________

Individual Motif Sites in Neighborhood 1:
----------------------------------------------------------------

--------------------------------------------------------------------------------------------------------------------------------------------------------------------------------
Motif 1.1   Depth:6

E(i)-value=0.000    P(i)-value=0.000    E(r)-value=0.000    E(r)-value=0.000
--------------------------------------------------------------------------------------------------------------------------------------------------------------------------------
Species                                                Start          End            Width          Depth                    -Site-          
--------------------------------------------------------------------------------------------------------------------------------------------------------------------------------
>HUMAN                                                 5034           5042           9              1              catgactctt-AATGTGCAT-attttcaatt
>PIG                                                   13513          13521          9              2              ttgggattct-AATGTGCAT-gtgccctcgt
>COW                                                   3091           3099           9              3              cttgggactc-AATGTGCAT-gtgccctcat
>DOG                                                   3833           3841           9              4              acacagttta-AATGTGCAT-aattacggta
>RABBIT                                                1648           1656           9              5              tgggactata-AATGTGCAT-attgtgatac
>MOUSE                                                 1718           1726           9              6              tccagttaga-AATGTGCAT-tattgcttgg
--------------------------------------------------------------------------------------------------------------------------------------------------------------------------------
Motif 1.1 (AATGTGCAT) Annotations:
----------------------------------------------
TargetScan Matches:
>HUMAN:    miR-501-3p/502-3p,
>PIG:    miR-501-3p/502-3p,
>COW:    miR-501-3p/502-3p,
>DOG:    miR-501-3p/502-3p,
>RABBIT:    miR-501-3p/502-3p,
>MOUSE:    miR-501-3p/502-3p,


eCLIP determined binding proteins (based on BLAT alignment):
 None


eCLIP determined binding proteins (based on BED File):
 None
--------------------------------------------------------------------------------------------------------------------------------------------------------------------------------


--------------------------------------------------------------------------------------------------------------------------------------------------------------------------------
Motif 1.2   Depth:2

E(i)-value=0.000    P(i)-value=0.000    E(r)-value=0.000    E(r)-value=0.000
--------------------------------------------------------------------------------------------------------------------------------------------------------------------------------
Species                                                Start          End            Width          Depth                    -Site-          
--------------------------------------------------------------------------------------------------------------------------------------------------------------------------------
>HUMAN                                                 5033           5042           10             1              ccatgactct-TAATGTGCAT-attttcaatt
>PIG                                                   13512          13521          10             2              cttgggattc-TAATGTGCAT-gtgccctcgt
--------------------------------------------------------------------------------------------------------------------------------------------------------------------------------
Motif 1.2 (TAATGTGCAT) Annotations:
----------------------------------------------
TargetScan Matches:
>HUMAN:    miR-323-3p,miR-501-3p/502-3p,
>PIG:    miR-323-3p,miR-501-3p/502-3p,


eCLIP determined binding proteins (based on BLAT alignment):
 None


eCLIP determined binding proteins (based on BED File):
 None
--------------------------------------------------------------------------------------------------------------------------------------------------------------------------------


******************************************************************************************************************************************************************************************************************************
Motif Neighborhood 2   Depth:6
______________________________________________________________________________________________________________________________________________________________________________________________________________________________

Species                                                Start          End            Width          Depth          Conserved Sites                    Motif Neighborhood
______________________________________________________________________________________________________________________________________________________________________________________________________________________________

>HUMAN                                                 5900           5924           25             1              TTCACTTAAGGCCCCTTTCTCAAAC          TTCACTTAAGGCCCCTTTCTCAAAC
>PIG                                                   14141          14165          25             2              TTCACTTAAGGCCCCTTTCTCAAAC          TTCACTTAAGGCCCCTTTCTCAAAC
>COW                                                   3725           3749           25             3              CACTTAAGGCCCCTTTCTCAA              ccCACTTAAGGCCCCTTTCTCAAgt
>DOG                                                   4283           4307           25             4              TTAAGGCCCCTTTCTCAA                 tcaatTTAAGGCCCCTTTCTCAAac
>RABBIT                                                2178           2202           25             5              TTAAGGCCCCTTT                      ttcacTTAAGGCCCCTTTattaaac
>MOUSE                                                 2742           2766           25             6              TTAAGGCC                           taataTTAAGGCCtacatttcaact
______________________________________________________________________________________________________________________________________________________________________________________________________________________________

Individual Motif Sites in Neighborhood 2:
----------------------------------------------------------------

-----------------------------------------------------------------------------------------------------------------------------------------------------------------------------------------------------------------------------
Motif 2.1   Depth:6

E(i)-value=0.000    P(i)-value=0.000    E(r)-value=0.000    E(r)-value=0.000
-----------------------------------------------------------------------------------------------------------------------------------------------------------------------------------------------------------------------------
Species                                                Start          End            Width          Depth                    -Site-          
-----------------------------------------------------------------------------------------------------------------------------------------------------------------------------------------------------------------------------
>HUMAN                                                 5905           5912           8              1              tactattcac-TTAAGGCC-cctttctcaa
>PIG                                                   14146          14153          8              2              tactgttcac-TTAAGGCC-cctttctcaa
>COW                                                   3730           3737           8              3              tactgcccac-TTAAGGCC-cctttctcaa
>DOG                                                   4288           4295           8              4              tactgtcaat-TTAAGGCC-cctttctcaa
>RABBIT                                                2183           2190           8              5              cagtgttcac-TTAAGGCC-cctttattaa
>MOUSE                                                 2747           2754           8              6              aatagtaata-TTAAGGCC-tacatttcaa
-----------------------------------------------------------------------------------------------------------------------------------------------------------------------------------------------------------------------------
Motif 2.1 (TTAAGGCC) Annotations:
----------------------------------------------
TargetScan Matches:
 None


eCLIP determined binding proteins (based on BLAT alignment):
>HUMAN:    HNRNPL,HNRNPL,


eCLIP determined binding proteins (based on BED File):
 None
-----------------------------------------------------------------------------------------------------------------------------------------------------------------------------------------------------------------------------


-----------------------------------------------------------------------------------------------------------------------------------------------------------------------------------------------------------------------------
Motif 2.2   Depth:5

E(i)-value=0.000    P(i)-value=0.000    E(r)-value=0.000    E(r)-value=0.000
-----------------------------------------------------------------------------------------------------------------------------------------------------------------------------------------------------------------------------
Species                                                Start          End            Width          Depth                    -Site-          
-----------------------------------------------------------------------------------------------------------------------------------------------------------------------------------------------------------------------------
>HUMAN                                                 5905           5917           13             1              tactattcac-TTAAGGCCCCTTT-ctcaaactgt
>PIG                                                   14146          14158          13             2              tactgttcac-TTAAGGCCCCTTT-ctcaaacagt
>COW                                                   3730           3742           13             3              tactgcccac-TTAAGGCCCCTTT-ctcaagtatg
>DOG                                                   4288           4300           13             4              tactgtcaat-TTAAGGCCCCTTT-ctcaaacagt
>RABBIT                                                2183           2195           13             5              cagtgttcac-TTAAGGCCCCTTT-attaaactgt
-----------------------------------------------------------------------------------------------------------------------------------------------------------------------------------------------------------------------------
Motif 2.2 (TTAAGGCCCCTTT) Annotations:
----------------------------------------------
TargetScan Matches:
 None


eCLIP determined binding proteins (based on BLAT alignment):
>HUMAN:    HNRNPL,HNRNPL,


eCLIP determined binding proteins (based on BED File):
 None
-----------------------------------------------------------------------------------------------------------------------------------------------------------------------------------------------------------------------------


-----------------------------------------------------------------------------------------------------------------------------------------------------------------------------------------------------------------------------
Motif 2.3   Depth:4

E(i)-value=0.000    P(i)-value=0.000    E(r)-value=0.000    E(r)-value=0.000
-----------------------------------------------------------------------------------------------------------------------------------------------------------------------------------------------------------------------------
Species                                                Start          End            Width          Depth                    -Site-          
-----------------------------------------------------------------------------------------------------------------------------------------------------------------------------------------------------------------------------
>HUMAN                                                 5905           5922           18             1              tactattcac-TTAAGGCCCCTTTCTCAA-actgttaatg
>PIG                                                   14146          14163          18             2              tactgttcac-TTAAGGCCCCTTTCTCAA-acagtaatat
>COW                                                   3730           3747           18             3              tactgcccac-TTAAGGCCCCTTTCTCAA-gtatgtgtaa
>DOG                                                   4288           4305           18             4              tactgtcaat-TTAAGGCCCCTTTCTCAA-acagttaatg
-----------------------------------------------------------------------------------------------------------------------------------------------------------------------------------------------------------------------------
Motif 2.3 (TTAAGGCCCCTTTCTCAA) Annotations:
----------------------------------------------
TargetScan Matches:
 None


eCLIP determined binding proteins (based on BLAT alignment):
>HUMAN:    HNRNPL,HNRNPL,


eCLIP determined binding proteins (based on BED File):
 None
-----------------------------------------------------------------------------------------------------------------------------------------------------------------------------------------------------------------------------


-----------------------------------------------------------------------------------------------------------------------------------------------------------------------------------------------------------------------------
Motif 2.4   Depth:3

E(i)-value=0.000    P(i)-value=0.000    E(r)-value=0.000    E(r)-value=0.000
-----------------------------------------------------------------------------------------------------------------------------------------------------------------------------------------------------------------------------
Species                                                Start          End            Width          Depth                    -Site-          
-----------------------------------------------------------------------------------------------------------------------------------------------------------------------------------------------------------------------------
>HUMAN                                                 5902           5922           21             1              gggtactatt-CACTTAAGGCCCCTTTCTCAA-actgttaatg
>PIG                                                   14143          14163          21             2              gggtactgtt-CACTTAAGGCCCCTTTCTCAA-acagtaatat
>COW                                                   3727           3747           21             3              gggtactgcc-CACTTAAGGCCCCTTTCTCAA-gtatgtgtaa
-----------------------------------------------------------------------------------------------------------------------------------------------------------------------------------------------------------------------------
Motif 2.4 (CACTTAAGGCCCCTTTCTCAA) Annotations:
----------------------------------------------
TargetScan Matches:
 None


eCLIP determined binding proteins (based on BLAT alignment):
>HUMAN:    HNRNPL,HNRNPL,


eCLIP determined binding proteins (based on BED File):
 None
-----------------------------------------------------------------------------------------------------------------------------------------------------------------------------------------------------------------------------


-----------------------------------------------------------------------------------------------------------------------------------------------------------------------------------------------------------------------------
Motif 2.5   Depth:2

E(i)-value=0.000    P(i)-value=0.000    E(r)-value=0.000    E(r)-value=0.000
-----------------------------------------------------------------------------------------------------------------------------------------------------------------------------------------------------------------------------
Species                                                Start          End            Width          Depth                    -Site-          
-----------------------------------------------------------------------------------------------------------------------------------------------------------------------------------------------------------------------------
>HUMAN                                                 5900           5924           25             1              tggggtacta-TTCACTTAAGGCCCCTTTCTCAAAC-tgttaatgtg
>PIG                                                   14141          14165          25             2              tggggtactg-TTCACTTAAGGCCCCTTTCTCAAAC-agtaatatat
-----------------------------------------------------------------------------------------------------------------------------------------------------------------------------------------------------------------------------
Motif 2.5 (TTCACTTAAGGCCCCTTTCTCAAAC) Annotations:
----------------------------------------------
TargetScan Matches:
 None


eCLIP determined binding proteins (based on BLAT alignment):
>HUMAN:    HNRNPL,HNRNPL,


eCLIP determined binding proteins (based on BED File):
 None
-----------------------------------------------------------------------------------------------------------------------------------------------------------------------------------------------------------------------------


************************************************************************************************************************************************************************************************************************************************************************************************************************************************************
Motif Neighborhood 3   Depth:6
____________________________________________________________________________________________________________________________________________________________________________________________________________________________________________________________________________________________________________________________________________________________

Species                                                Start          End            Width          Depth          Conserved Sites                                                              Motif Neighborhood
____________________________________________________________________________________________________________________________________________________________________________________________________________________________________________________________________________________________________________________________________________________________

>HUMAN                                                 9606           9613           8              1              GCACAATG                                                                     GCACAATG
>PIG                                                   15346          15353          8              2              GCACAATG                                                                     GCACAATG
>COW                                                   4437           4444           8              3              GCACAATG                                                                     GCACAATG
>DOG                                                   5925           5932           8              4              GCACAATG                                                                     GCACAATG
>RABBIT                                                5596           5662           67             5              GCACAATG---------------------------------------------------GCACAATG          GCACAATGacaatcaatggttctttacctctttgaaacctctcctgggactgttaatagGCACAATG
>MOUSE                                                 7620           7627           8              6              GCACAATG                                                                     GCACAATG
____________________________________________________________________________________________________________________________________________________________________________________________________________________________________________________________________________________________________________________________________________________________

Individual Motif Sites in Neighborhood 3:
----------------------------------------------------------------

-----------------------------------------------------------------------------------------------------------------------------------------------------------------------------------------------------------------------------------------------------------------------------------------------------------------------------------------------------------
Motif 3.1   Depth:6

E(i)-value=0.000    P(i)-value=0.000    E(r)-value=0.000    E(r)-value=0.000
-----------------------------------------------------------------------------------------------------------------------------------------------------------------------------------------------------------------------------------------------------------------------------------------------------------------------------------------------------------
Species                                                Start          End            Width          Depth                    -Site-          
-----------------------------------------------------------------------------------------------------------------------------------------------------------------------------------------------------------------------------------------------------------------------------------------------------------------------------------------------------------
>HUMAN                                                 9606           9613           8              1              ctgttaatag-GCACAATG-gcagttatca
>PIG                                                   15346          15353          8              2              ctgctgatga-GCACAATG-acgatgagaa
>COW                                                   4437           4444           8              3              ctgctgatga-GCACAATG-gcagttggca
>DOG                                                   5925           5932           8              4              ttgttaatgg-GCACAATG-ccattagcaa
>RABBIT                                                5596           5603           8              5              ctgttcatgg-GCACAATG-acaatcaatg
>RABBIT                                                5655           5662           8              5              ctgttaatag-GCACAATG-gcaattatca
>MOUSE                                                 7620           7627           8              6              ctcttaatag-GCACAATG-gcagttctgg
-----------------------------------------------------------------------------------------------------------------------------------------------------------------------------------------------------------------------------------------------------------------------------------------------------------------------------------------------------------
Motif 3.1 (GCACAATG) Annotations:
----------------------------------------------
TargetScan Matches:
 None


eCLIP determined binding proteins (based on BLAT alignment):
 None


eCLIP determined binding proteins (based on BED File):
 None
-----------------------------------------------------------------------------------------------------------------------------------------------------------------------------------------------------------------------------------------------------------------------------------------------------------------------------------------------------------


************************************************************************************************************************************************************************************
Motif Neighborhood 4   Depth:6
____________________________________________________________________________________________________________________________________________________________________________________

Species                                                Start          End            Width          Depth          Conserved Sites      Motif Neighborhood
____________________________________________________________________________________________________________________________________________________________________________________

>HUMAN                                                 9742           9752           11             1              CCATACTCCCA          CCATACTCCCA
>PIG                                                   15481          15491          11             2              CCATACTCCCA          CCATACTCCCA
>COW                                                   4485           4495           11             3              ACTCCCA              aagcACTCCCA
>DOG                                                   5972           5982           11             4              ACTCCCA              aaacACTCCCA
>RABBIT                                                6083           6093           11             5              CTCCCA               gacccCTCCCA
>MOUSE                                                 8028           8038           11             6              CTCCCA               ccttgCTCCCA
____________________________________________________________________________________________________________________________________________________________________________________

Individual Motif Sites in Neighborhood 4:
----------------------------------------------------------------

-----------------------------------------------------------------------------------------------------------------------------------------------------------------------------------
Motif 4.1   Depth:6

E(i)-value=0.000    P(i)-value=0.000    E(r)-value=0.000    E(r)-value=0.000
-----------------------------------------------------------------------------------------------------------------------------------------------------------------------------------
Species                                                Start          End            Width          Depth                    -Site-          
-----------------------------------------------------------------------------------------------------------------------------------------------------------------------------------
>HUMAN                                                 9747           9752           6              1              gtggtccata-CTCCCA-acccttttgc
>PIG                                                   15486          15491          6              2              gcagcccata-CTCCCA-ctctacttgc
>COW                                                   4490           4495           6              3              taggcaagca-CTCCCA-gctccaaatt
>DOG                                                   5977           5982           6              4              taggcaaaca-CTCCCA-tctgcatggc
>RABBIT                                                6088           6093           6              5              acatggaccc-CTCCCA-cttactttgc
>MOUSE                                                 8033           8038           6              6              cttctccttg-CTCCCA-ctgaacagag
-----------------------------------------------------------------------------------------------------------------------------------------------------------------------------------
Motif 4.1 (CTCCCA) Annotations:
----------------------------------------------
TargetScan Matches:
 None


eCLIP determined binding proteins (based on BLAT alignment):
>HUMAN:    hnrnpk,hnrnpk,


eCLIP determined binding proteins (based on BED File):
 None
-----------------------------------------------------------------------------------------------------------------------------------------------------------------------------------


-----------------------------------------------------------------------------------------------------------------------------------------------------------------------------------
Motif 4.2   Depth:4

E(i)-value=0.000    P(i)-value=0.000    E(r)-value=0.000    E(r)-value=0.000
-----------------------------------------------------------------------------------------------------------------------------------------------------------------------------------
Species                                                Start          End            Width          Depth                    -Site-          
-----------------------------------------------------------------------------------------------------------------------------------------------------------------------------------
>HUMAN                                                 9746           9752           7              1              agtggtccat-ACTCCCA-acccttttgc
>PIG                                                   15485          15491          7              2              agcagcccat-ACTCCCA-ctctacttgc
>COW                                                   4489           4495           7              3              ttaggcaagc-ACTCCCA-gctccaaatt
>DOG                                                   5976           5982           7              4              ttaggcaaac-ACTCCCA-tctgcatggc
-----------------------------------------------------------------------------------------------------------------------------------------------------------------------------------
Motif 4.2 (ACTCCCA) Annotations:
----------------------------------------------
TargetScan Matches:
 None


eCLIP determined binding proteins (based on BLAT alignment):
>HUMAN:    hnrnpk,hnrnpk,


eCLIP determined binding proteins (based on BED File):
 None
-----------------------------------------------------------------------------------------------------------------------------------------------------------------------------------


-----------------------------------------------------------------------------------------------------------------------------------------------------------------------------------
Motif 4.3   Depth:2

E(i)-value=0.000    P(i)-value=0.000    E(r)-value=0.000    E(r)-value=0.000
-----------------------------------------------------------------------------------------------------------------------------------------------------------------------------------
Species                                                Start          End            Width          Depth                    -Site-          
-----------------------------------------------------------------------------------------------------------------------------------------------------------------------------------
>HUMAN                                                 9742           9752           11             1              aaacagtggt-CCATACTCCCA-acccttttgc
>PIG                                                   15481          15491          11             2              aaacagcagc-CCATACTCCCA-ctctacttgc
-----------------------------------------------------------------------------------------------------------------------------------------------------------------------------------
Motif 4.3 (CCATACTCCCA) Annotations:
----------------------------------------------
TargetScan Matches:
>HUMAN:    miR-496.1,
>PIG:    miR-496.1,


eCLIP determined binding proteins (based on BLAT alignment):
>HUMAN:    hnrnpk,hnrnpk,


eCLIP determined binding proteins (based on BED File):
 None
-----------------------------------------------------------------------------------------------------------------------------------------------------------------------------------


***************************************************************************************************************************************************************************
Motif Neighborhood 5   Depth:6
___________________________________________________________________________________________________________________________________________________________________________

Species                                                Start          End            Width          Depth          Conserved Sites   Motif Neighborhood
___________________________________________________________________________________________________________________________________________________________________________

>HUMAN                                                 10209          10216          8              1              AAAAGCAG          AAAAGCAG
>PIG                                                   15988          15995          8              2              AAAAGCAG          AAAAGCAG
>COW                                                   5066           5073           8              3              AAAAGCAG          AAAAGCAG
>DOG                                                   6532           6539           8              4              AAAAGCAG          AAAAGCAG
>RABBIT                                                6242           6249           8              5              AAAAGCAG          AAAAGCAG
>MOUSE                                                 8145           8152           8              6              AAAAGCAG          AAAAGCAG
___________________________________________________________________________________________________________________________________________________________________________

Individual Motif Sites in Neighborhood 5:
----------------------------------------------------------------

--------------------------------------------------------------------------------------------------------------------------------------------------------------------------
Motif 5.1   Depth:6

E(i)-value=0.000    P(i)-value=0.000    E(r)-value=0.000    E(r)-value=0.000
--------------------------------------------------------------------------------------------------------------------------------------------------------------------------
Species                                                Start          End            Width          Depth                    -Site-          
--------------------------------------------------------------------------------------------------------------------------------------------------------------------------
>HUMAN                                                 10209          10216          8              1              gttgactatg-AAAAGCAG-gcctgaacta
>PIG                                                   15988          15995          8              2              attgactacc-AAAAGCAG-acctgaacta
>COW                                                   5066           5073           8              3              atggactacc-AAAAGCAG-gccagaacta
>DOG                                                   6532           6539           8              4              attgactacc-AAAAGCAG-acctgaatta
>RABBIT                                                6242           6249           8              5              attcattaac-AAAAGCAG-gcctggaact
>MOUSE                                                 8145           8152           8              6              actgaatagc-AAAAGCAG-gccaaaacta
--------------------------------------------------------------------------------------------------------------------------------------------------------------------------
Motif 5.1 (AAAAGCAG) Annotations:
----------------------------------------------
TargetScan Matches:
 None


eCLIP determined binding proteins (based on BLAT alignment):
 None


eCLIP determined binding proteins (based on BED File):
 None
--------------------------------------------------------------------------------------------------------------------------------------------------------------------------


************************************************************************************************************************************************************************
Motif Neighborhood 6   Depth:6
________________________________________________________________________________________________________________________________________________________________________

Species                                                Start          End            Width          Depth          Conserved Sites  Motif Neighborhood
________________________________________________________________________________________________________________________________________________________________________

>HUMAN                                                 10340          10346          7              1              GCAAAAT          GCAAAAT
>PIG                                                   16117          16123          7              2              GCAAAAT          GCAAAAT
>COW                                                   5195           5201           7              3              GCAAAAT          GCAAAAT
>DOG                                                   6659           6665           7              4              GCAAAAT          GCAAAAT
>RABBIT                                                6373           6379           7              5              GCAAAAT          GCAAAAT
>MOUSE                                                 8276           8282           7              6              GCAAAAT          GCAAAAT
________________________________________________________________________________________________________________________________________________________________________

Individual Motif Sites in Neighborhood 6:
----------------------------------------------------------------

-----------------------------------------------------------------------------------------------------------------------------------------------------------------------
Motif 6.1   Depth:6

E(i)-value=0.000    P(i)-value=0.000    E(r)-value=0.000    E(r)-value=0.000
-----------------------------------------------------------------------------------------------------------------------------------------------------------------------
Species                                                Start          End            Width          Depth                    -Site-          
-----------------------------------------------------------------------------------------------------------------------------------------------------------------------
>HUMAN                                                 10340          10346          7              1              gctttactgt-GCAAAAT-actgaaggca
>PIG                                                   16117          16123          7              2              gctttactag-GCAAAAT-ttttaaggca
>COW                                                   5195           5201           7              3              gctttactag-GCAAAAT-gctcaaggca
>DOG                                                   6659           6665           7              4              actttactga-GCAAAAT-gctcaaggca
>RABBIT                                                6373           6379           7              5              gctttattgt-GCAAAAT-atttacagca
>MOUSE                                                 8276           8282           7              6              gctttattgt-GCAAAAT-attgcaggca
-----------------------------------------------------------------------------------------------------------------------------------------------------------------------
Motif 6.1 (GCAAAAT) Annotations:
----------------------------------------------
TargetScan Matches:
 None


eCLIP determined binding proteins (based on BLAT alignment):
 None


eCLIP determined binding proteins (based on BED File):
 None
-----------------------------------------------------------------------------------------------------------------------------------------------------------------------


******************************************************************************************************************************************************************************************************
Motif Neighborhood 7   Depth:6
______________________________________________________________________________________________________________________________________________________________________________________________________

Species                                                Start          End            Width          Depth          Conserved Sites            Motif Neighborhood
______________________________________________________________________________________________________________________________________________________________________________________________________

>HUMAN                                                 10467          10483          17             1              CAGAGCAGATTGCCTGG          CAGAGCAGATTGCCTGG
>PIG                                                   16257          16273          17             2              CAGAGCAGATTGCCTGG          CAGAGCAGATTGCCTGG
>COW                                                   5329           5345           17             3              AGCAGATTGCCTGG             caaAGCAGATTGCCTGG
>DOG                                                   6792           6808           17             4              AGCAGATTGCCTGG             cagAGCAGATTGCCTGG
>RABBIT                                                6493           6509           17             5              AGATTGCCTGG                cagagaAGATTGCCTGG
>MOUSE                                                 9556           9572           17             6              GATTGCCTGG                 gaagaagGATTGCCTGG
______________________________________________________________________________________________________________________________________________________________________________________________________

Individual Motif Sites in Neighborhood 7:
----------------------------------------------------------------

-----------------------------------------------------------------------------------------------------------------------------------------------------------------------------------------------------
Motif 7.1   Depth:6

E(i)-value=0.000    P(i)-value=0.000    E(r)-value=0.000    E(r)-value=0.000
-----------------------------------------------------------------------------------------------------------------------------------------------------------------------------------------------------
Species                                                Start          End            Width          Depth                    -Site-          
-----------------------------------------------------------------------------------------------------------------------------------------------------------------------------------------------------
>HUMAN                                                 10474          10483          10             1              ttccagagca-GATTGCCTGG-ttaagaatct
>PIG                                                   16264          16273          10             2              tttcagagca-GATTGCCTGG-ctaagaatct
>COW                                                   5336           5345           10             3              tttcaaagca-GATTGCCTGG-ctatgtctct
>DOG                                                   6799           6808           10             4              ttccagagca-GATTGCCTGG-ccaagaatct
>RABBIT                                                6500           6509           10             5              ttccagagaa-GATTGCCTGG-ttaagaatct
>MOUSE                                                 9563           9572           10             6              caagaagaag-GATTGCCTGG-atttagagga
-----------------------------------------------------------------------------------------------------------------------------------------------------------------------------------------------------
Motif 7.1 (GATTGCCTGG) Annotations:
----------------------------------------------
TargetScan Matches:
 None


eCLIP determined binding proteins (based on BLAT alignment):
 None


eCLIP determined binding proteins (based on BED File):
 None
-----------------------------------------------------------------------------------------------------------------------------------------------------------------------------------------------------


-----------------------------------------------------------------------------------------------------------------------------------------------------------------------------------------------------
Motif 7.2   Depth:5

E(i)-value=0.000    P(i)-value=0.000    E(r)-value=0.000    E(r)-value=0.000
-----------------------------------------------------------------------------------------------------------------------------------------------------------------------------------------------------
Species                                                Start          End            Width          Depth                    -Site-          
-----------------------------------------------------------------------------------------------------------------------------------------------------------------------------------------------------
>HUMAN                                                 10473          10483          11             1              tttccagagc-AGATTGCCTGG-ttaagaatct
>PIG                                                   16263          16273          11             2              ctttcagagc-AGATTGCCTGG-ctaagaatct
>COW                                                   5335           5345           11             3              ctttcaaagc-AGATTGCCTGG-ctatgtctct
>DOG                                                   6798           6808           11             4              cttccagagc-AGATTGCCTGG-ccaagaatct
>RABBIT                                                6499           6509           11             5              cttccagaga-AGATTGCCTGG-ttaagaatct
-----------------------------------------------------------------------------------------------------------------------------------------------------------------------------------------------------
Motif 7.2 (AGATTGCCTGG) Annotations:
----------------------------------------------
TargetScan Matches:
 None


eCLIP determined binding proteins (based on BLAT alignment):
 None


eCLIP determined binding proteins (based on BED File):
 None
-----------------------------------------------------------------------------------------------------------------------------------------------------------------------------------------------------


-----------------------------------------------------------------------------------------------------------------------------------------------------------------------------------------------------
Motif 7.3   Depth:4

E(i)-value=0.000    P(i)-value=0.000    E(r)-value=0.000    E(r)-value=0.000
-----------------------------------------------------------------------------------------------------------------------------------------------------------------------------------------------------
Species                                                Start          End            Width          Depth                    -Site-          
-----------------------------------------------------------------------------------------------------------------------------------------------------------------------------------------------------
>HUMAN                                                 10470          10483          14             1              ttctttccag-AGCAGATTGCCTGG-ttaagaatct
>PIG                                                   16260          16273          14             2              ttcctttcag-AGCAGATTGCCTGG-ctaagaatct
>COW                                                   5332           5345           14             3              ttcctttcaa-AGCAGATTGCCTGG-ctatgtctct
>DOG                                                   6795           6808           14             4              ttccttccag-AGCAGATTGCCTGG-ccaagaatct
-----------------------------------------------------------------------------------------------------------------------------------------------------------------------------------------------------
Motif 7.3 (AGCAGATTGCCTGG) Annotations:
----------------------------------------------
TargetScan Matches:
 None


eCLIP determined binding proteins (based on BLAT alignment):
>HUMAN:    SF3B1,


eCLIP determined binding proteins (based on BED File):
 None
-----------------------------------------------------------------------------------------------------------------------------------------------------------------------------------------------------


-----------------------------------------------------------------------------------------------------------------------------------------------------------------------------------------------------
Motif 7.4   Depth:2

E(i)-value=0.000    P(i)-value=0.000    E(r)-value=0.000    E(r)-value=0.000
-----------------------------------------------------------------------------------------------------------------------------------------------------------------------------------------------------
Species                                                Start          End            Width          Depth                    -Site-          
-----------------------------------------------------------------------------------------------------------------------------------------------------------------------------------------------------
>HUMAN                                                 10467          10483          17             1              ttcttctttc-CAGAGCAGATTGCCTGG-ttaagaatct
>PIG                                                   16257          16273          17             2              ttcttccttt-CAGAGCAGATTGCCTGG-ctaagaatct
-----------------------------------------------------------------------------------------------------------------------------------------------------------------------------------------------------
Motif 7.4 (CAGAGCAGATTGCCTGG) Annotations:
----------------------------------------------
TargetScan Matches:
 None


eCLIP determined binding proteins (based on BLAT alignment):
>HUMAN:    SF3B1,


eCLIP determined binding proteins (based on BED File):
 None
-----------------------------------------------------------------------------------------------------------------------------------------------------------------------------------------------------


************************************************************************************************************************************************************************************************************************
Motif Neighborhood 8   Depth:6
________________________________________________________________________________________________________________________________________________________________________________________________________________________

Species                                                Start          End            Width          Depth          Conserved Sites                  Motif Neighborhood
________________________________________________________________________________________________________________________________________________________________________________________________________________________

>HUMAN                                                 11275          11297          23             1              GAGAAGGATGTCAAAAGATCGGC          GAGAAGGATGTCAAAAGATCGGC
>PIG                                                   17088          17110          23             2              GAGAAGGATGTCAAAAGATCGGC          GAGAAGGATGTCAAAAGATCGGC
>COW                                                   6170           6192           23             3              GAGAAGGATGTCAAAAGATCGGC          GAGAAGGATGTCAAAAGATCGGC
>DOG                                                   7840           7862           23             4              AAGGATGTCAAAAGATC                gacAAGGATGTCAAAAGATCcgc
>RABBIT                                                7297           7319           23             5              AAGGATG---AAAGATC                gagAAGGATGccgAAAGATCagc
>MOUSE                                                 9725           9747           23             6              AAAGATC                          cacatggagaaaaAAAGATCtcc
________________________________________________________________________________________________________________________________________________________________________________________________________________________

Individual Motif Sites in Neighborhood 8:
----------------------------------------------------------------

-----------------------------------------------------------------------------------------------------------------------------------------------------------------------------------------------------------------------
Motif 8.1   Depth:6

E(i)-value=0.000    P(i)-value=0.000    E(r)-value=0.000    E(r)-value=0.000
-----------------------------------------------------------------------------------------------------------------------------------------------------------------------------------------------------------------------
Species                                                Start          End            Width          Depth                    -Site-          
-----------------------------------------------------------------------------------------------------------------------------------------------------------------------------------------------------------------------
>HUMAN                                                 11288          11294          7              1              aaggatgtca-AAAGATC-ggcccagctc
>PIG                                                   17101          17107          7              2              aaggatgtca-AAAGATC-ggctcagctc
>COW                                                   6183           6189           7              3              aaggatgtca-AAAGATC-ggcccagctc
>DOG                                                   7853           7859           7              4              aaggatgtca-AAAGATC-cgcccagctc
>RABBIT                                                7310           7316           7              5              aaggatgccg-AAAGATC-agcccagccc
>MOUSE                                                 9738           9744           7              6              atggagaaaa-AAAGATC-tccccccaga
-----------------------------------------------------------------------------------------------------------------------------------------------------------------------------------------------------------------------
Motif 8.1 (AAAGATC) Annotations:
----------------------------------------------
TargetScan Matches:
 None


eCLIP determined binding proteins (based on BLAT alignment):
>HUMAN:    SRSF1,SRSF1,U2AF2,U2AF2,uchl5,


eCLIP determined binding proteins (based on BED File):
 None
-----------------------------------------------------------------------------------------------------------------------------------------------------------------------------------------------------------------------


-----------------------------------------------------------------------------------------------------------------------------------------------------------------------------------------------------------------------
Motif 8.2   Depth:5

E(i)-value=0.000    P(i)-value=0.000    E(r)-value=0.000    E(r)-value=0.000
-----------------------------------------------------------------------------------------------------------------------------------------------------------------------------------------------------------------------
Species                                                Start          End            Width          Depth                    -Site-          
-----------------------------------------------------------------------------------------------------------------------------------------------------------------------------------------------------------------------
>HUMAN                                                 11278          11284          7              1              tttctcggag-AAGGATG-tcaaaagatc
>PIG                                                   17091          17097          7              2              cttctctgag-AAGGATG-tcaaaagatc
>COW                                                   6173           6179           7              3              gttgtctgag-AAGGATG-tcaaaagatc
>DOG                                                   7843           7849           7              4              ttcctctgac-AAGGATG-tcaaaagatc
>RABBIT                                                7300           7306           7              5              tgactctgag-AAGGATG-ccgaaagatc
-----------------------------------------------------------------------------------------------------------------------------------------------------------------------------------------------------------------------
Motif 8.2 (AAGGATG) Annotations:
----------------------------------------------
TargetScan Matches:
>HUMAN:    miR-362-5p/500b-5p,
>PIG:    miR-362-5p/500b-5p,
>COW:    miR-362-5p/500b-5p,
>DOG:    miR-362-5p/500b-5p,
>RABBIT:    miR-362-5p/500b-5p,


eCLIP determined binding proteins (based on BLAT alignment):
>HUMAN:    SRSF1,SRSF1,U2AF2,U2AF2,uchl5,


eCLIP determined binding proteins (based on BED File):
 None
-----------------------------------------------------------------------------------------------------------------------------------------------------------------------------------------------------------------------


-----------------------------------------------------------------------------------------------------------------------------------------------------------------------------------------------------------------------
Motif 8.3   Depth:4

E(i)-value=0.000    P(i)-value=0.000    E(r)-value=0.000    E(r)-value=0.000
-----------------------------------------------------------------------------------------------------------------------------------------------------------------------------------------------------------------------
Species                                                Start          End            Width          Depth                    -Site-          
-----------------------------------------------------------------------------------------------------------------------------------------------------------------------------------------------------------------------
>HUMAN                                                 11278          11294          17             1              tttctcggag-AAGGATGTCAAAAGATC-ggcccagctc
>PIG                                                   17091          17107          17             2              cttctctgag-AAGGATGTCAAAAGATC-ggctcagctc
>COW                                                   6173           6189           17             3              gttgtctgag-AAGGATGTCAAAAGATC-ggcccagctc
>DOG                                                   7843           7859           17             4              ttcctctgac-AAGGATGTCAAAAGATC-cgcccagctc
-----------------------------------------------------------------------------------------------------------------------------------------------------------------------------------------------------------------------
Motif 8.3 (AAGGATGTCAAAAGATC) Annotations:
----------------------------------------------
TargetScan Matches:
>HUMAN:    miR-362-5p/500b-5p,miR-489-3p,
>PIG:    miR-362-5p/500b-5p,miR-489-3p,
>COW:    miR-362-5p/500b-5p,miR-489-3p,
>DOG:    miR-362-5p/500b-5p,miR-489-3p,


eCLIP determined binding proteins (based on BLAT alignment):
>HUMAN:    SRSF1,SRSF1,U2AF2,U2AF2,uchl5,


eCLIP determined binding proteins (based on BED File):
 None
-----------------------------------------------------------------------------------------------------------------------------------------------------------------------------------------------------------------------


-----------------------------------------------------------------------------------------------------------------------------------------------------------------------------------------------------------------------
Motif 8.4   Depth:3

E(i)-value=0.000    P(i)-value=0.000    E(r)-value=0.000    E(r)-value=0.000
-----------------------------------------------------------------------------------------------------------------------------------------------------------------------------------------------------------------------
Species                                                Start          End            Width          Depth                    -Site-          
-----------------------------------------------------------------------------------------------------------------------------------------------------------------------------------------------------------------------
>HUMAN                                                 11275          11297          23             1              ttgtttctcg-GAGAAGGATGTCAAAAGATCGGC-ccagctcagg
>PIG                                                   17088          17110          23             2              actcttctct-GAGAAGGATGTCAAAAGATCGGC-tcagctcagg
>COW                                                   6170           6192           23             3              actgttgtct-GAGAAGGATGTCAAAAGATCGGC-ccagctcagg
-----------------------------------------------------------------------------------------------------------------------------------------------------------------------------------------------------------------------
Motif 8.4 (GAGAAGGATGTCAAAAGATCGGC) Annotations:
----------------------------------------------
TargetScan Matches:
>HUMAN:    miR-362-5p/500b-5p,miR-489-3p,
>PIG:    miR-362-5p/500b-5p,miR-489-3p,
>COW:    miR-362-5p/500b-5p,miR-489-3p,


eCLIP determined binding proteins (based on BLAT alignment):
>HUMAN:    SRSF1,SRSF1,U2AF2,U2AF2,uchl5,


eCLIP determined binding proteins (based on BED File):
 None
-----------------------------------------------------------------------------------------------------------------------------------------------------------------------------------------------------------------------


***************************************************************************************************************************************************************************************
Motif Neighborhood 9   Depth:6
_______________________________________________________________________________________________________________________________________________________________________________________

Species                                                Start          End            Width          Depth          Conserved Sites       Motif Neighborhood
_______________________________________________________________________________________________________________________________________________________________________________________

>HUMAN                                                 11620          11631          12             1              CATTCCCTTTGA          CATTCCCTTTGA
>PIG                                                   17456          17467          12             2              CATTCCCTTTGA          CATTCCCTTTGA
>COW                                                   6540           6551           12             3              CATTCCCTTTGA          CATTCCCTTTGA
>DOG                                                   8080           8091           12             4              TTCCCTTTGA            cgTTCCCTTTGA
>RABBIT                                                7578           7589           12             5              TTCCCTTTGA            caTTCCCTTTGA
>MOUSE                                                 9789           9800           12             6              TTCCCTTTGA            taTTCCCTTTGA
_______________________________________________________________________________________________________________________________________________________________________________________

Individual Motif Sites in Neighborhood 9:
----------------------------------------------------------------

--------------------------------------------------------------------------------------------------------------------------------------------------------------------------------------
Motif 9.1   Depth:6

E(i)-value=0.000    P(i)-value=0.000    E(r)-value=0.000    E(r)-value=0.000
--------------------------------------------------------------------------------------------------------------------------------------------------------------------------------------
Species                                                Start          End            Width          Depth                    -Site-          
--------------------------------------------------------------------------------------------------------------------------------------------------------------------------------------
>HUMAN                                                 11622          11631          10             1              tagtgatcca-TTCCCTTTGA-cgatccctag
>PIG                                                   17458          17467          10             2              tagtgactca-TTCCCTTTGA-tgatccttag
>COW                                                   6542           6551           10             3              tagtgaccca-TTCCCTTTGA-cgattcctag
>DOG                                                   8082           8091           10             4              tagtgacccg-TTCCCTTTGA-cgatccctag
>RABBIT                                                7580           7589           10             5              tagtgaccca-TTCCCTTTGA-cgatccctag
>MOUSE                                                 9791           9800           10             6              tggcgaccta-TTCCCTTTGA-cgatccctag
--------------------------------------------------------------------------------------------------------------------------------------------------------------------------------------
Motif 9.1 (TTCCCTTTGA) Annotations:
----------------------------------------------
TargetScan Matches:
 None


eCLIP determined binding proteins (based on BLAT alignment):
>HUMAN:    ILF3,RBM15,RBM15,RBM15,SRSF7,ZNF622,ZNF622,


eCLIP determined binding proteins (based on BED File):
 None
--------------------------------------------------------------------------------------------------------------------------------------------------------------------------------------


--------------------------------------------------------------------------------------------------------------------------------------------------------------------------------------
Motif 9.2   Depth:3

E(i)-value=0.000    P(i)-value=0.000    E(r)-value=0.000    E(r)-value=0.000
--------------------------------------------------------------------------------------------------------------------------------------------------------------------------------------
Species                                                Start          End            Width          Depth                    -Site-          
--------------------------------------------------------------------------------------------------------------------------------------------------------------------------------------
>HUMAN                                                 11620          11631          12             1              gttagtgatc-CATTCCCTTTGA-cgatccctag
>PIG                                                   17456          17467          12             2              gttagtgact-CATTCCCTTTGA-tgatccttag
>COW                                                   6540           6551           12             3              gttagtgacc-CATTCCCTTTGA-cgattcctag
--------------------------------------------------------------------------------------------------------------------------------------------------------------------------------------
Motif 9.2 (CATTCCCTTTGA) Annotations:
----------------------------------------------
TargetScan Matches:
>HUMAN:    miR-1-3p/206,
>PIG:    miR-1-3p/206,
>COW:    miR-1-3p/206,


eCLIP determined binding proteins (based on BLAT alignment):
>HUMAN:    ILF3,RBM15,RBM15,RBM15,SRSF7,ZNF622,ZNF622,


eCLIP determined binding proteins (based on BED File):
 None
--------------------------------------------------------------------------------------------------------------------------------------------------------------------------------------


*********************************************************************************************************************************************************************************************************************************************************************************************************************************************************************************
Motif Neighborhood 10   Depth:6
_________________________________________________________________________________________________________________________________________________________________________________________________________________________________________________________________________________________________________________________________________________________________________________

Species                                                Start          End            Width          Depth          Conserved Sites                                                                     Motif Neighborhood
_________________________________________________________________________________________________________________________________________________________________________________________________________________________________________________________________________________________________________________________________________________________________________________

>HUMAN                                                 11639          11712          74             1              TAGGTGGAGATGGGGCATGAGGATCCTCCAGGGGAAAAGCTCACTACCACTGGGCAACAACCCTAGGTCAGGAG          TAGGTGGAGATGGGGCATGAGGATCCTCCAGGGGAAAAGCTCACTACCACTGGGCAACAACCCTAGGTCAGGAG
>PIG                                                   17475          17548          74             2              TAGGTGGAGATGGGGCATGAGGATCCTCCAGGGGAAAAGCTCACTACCACTGGGCAACAACCCTAGGTCAGGAG          TAGGTGGAGATGGGGCATGAGGATCCTCCAGGGGAAAAGCTCACTACCACTGGGCAACAACCCTAGGTCAGGAG
>COW                                                   6559           6632           74             3              TAGGTGGAGATGGGGCATGAGGATCCTCCAGGGGAAA---TCACTACCACTG-GCAACAAC                       TAGGTGGAGATGGGGCATGAGGATCCTCCAGGGGAAAgatTCACTACCACTGaGCAACAACtctaggccaggag
>DOG                                                   8099           8172           74             4              TAGGTGGAGATGGGGCATGAGGATCCTCCAGGGGAAA---TCACTACCACT--GCAACAAC                       TAGGTGGAGATGGGGCATGAGGATCCTCCAGGGGAAAagcTCACTACCACTagGCAACAACcctaggccaggag
>RABBIT                                                7597           7670           74             5              TAGGTGGAGATGGGGCATGAGGATCCTCCAGGGGAAA---TCACTA-------GCAACAAC                       TAGGTGGAGATGGGGCATGAGGATCCTCCAGGGGAAAagcTCACTAgcactggGCAACAACcctaggtcatgag
>MOUSE                                                 9808           9881           74             6              TAGGTGGAGATGGGGCATGAGGATCCTCCAGGGGAA-----------------GCAACA                         TAGGTGGAGATGGGGCATGAGGATCCTCCAGGGGAAtagctcaccaccactggGCAACAggcctagcccagatt
_________________________________________________________________________________________________________________________________________________________________________________________________________________________________________________________________________________________________________________________________________________________________________________

Individual Motif Sites in Neighborhood 10:
----------------------------------------------------------------

--------------------------------------------------------------------------------------------------------------------------------------------------------------------------------------------------------------------------------------------------------------------------------------------------------------------------------------------------------------------------------
Motif 10.1   Depth:6

E(i)-value=0.000    P(i)-value=0.000    E(r)-value=0.000    E(r)-value=0.000
--------------------------------------------------------------------------------------------------------------------------------------------------------------------------------------------------------------------------------------------------------------------------------------------------------------------------------------------------------------------------------
Species                                                Start          End            Width          Depth                    -Site-          
--------------------------------------------------------------------------------------------------------------------------------------------------------------------------------------------------------------------------------------------------------------------------------------------------------------------------------------------------------------------------------
>HUMAN                                                 11639          11674          36             1              tgacgatccc-TAGGTGGAGATGGGGCATGAGGATCCTCCAGGGGAA-aagctcacta
>PIG                                                   17475          17510          36             2              tgatgatcct-TAGGTGGAGATGGGGCATGAGGATCCTCCAGGGGAA-aagctcacta
>COW                                                   6559           6594           36             3              tgacgattcc-TAGGTGGAGATGGGGCATGAGGATCCTCCAGGGGAA-agattcacta
>DOG                                                   8099           8134           36             4              tgacgatccc-TAGGTGGAGATGGGGCATGAGGATCCTCCAGGGGAA-aagctcacta
>RABBIT                                                7597           7632           36             5              tgacgatccc-TAGGTGGAGATGGGGCATGAGGATCCTCCAGGGGAA-aagctcacta
>MOUSE                                                 9808           9843           36             6              tgacgatccc-TAGGTGGAGATGGGGCATGAGGATCCTCCAGGGGAA-tagctcacca
--------------------------------------------------------------------------------------------------------------------------------------------------------------------------------------------------------------------------------------------------------------------------------------------------------------------------------------------------------------------------------
Motif 10.1 (TAGGTGGAGATGGGGCATGAGGATCCTCCAGGGGAA) Annotations:
----------------------------------------------
TargetScan Matches:
>HUMAN:    miR-331-3p,
>PIG:    miR-331-3p,
>COW:    miR-331-3p,
>DOG:    miR-331-3p,
>RABBIT:    miR-331-3p,
>MOUSE:    miR-331-3p,


eCLIP determined binding proteins (based on BLAT alignment):
>HUMAN:    ILF3,ILF3,ILF3,NOLC1,RBM15,RBM15,SRSF7,ZNF622,


eCLIP determined binding proteins (based on BED File):
 None
--------------------------------------------------------------------------------------------------------------------------------------------------------------------------------------------------------------------------------------------------------------------------------------------------------------------------------------------------------------------------------


--------------------------------------------------------------------------------------------------------------------------------------------------------------------------------------------------------------------------------------------------------------------------------------------------------------------------------------------------------------------------------
Motif 10.2   Depth:6

E(i)-value=0.000    P(i)-value=0.000    E(r)-value=0.000    E(r)-value=0.000
--------------------------------------------------------------------------------------------------------------------------------------------------------------------------------------------------------------------------------------------------------------------------------------------------------------------------------------------------------------------------------
Species                                                Start          End            Width          Depth                    -Site-          
--------------------------------------------------------------------------------------------------------------------------------------------------------------------------------------------------------------------------------------------------------------------------------------------------------------------------------------------------------------------------------
>HUMAN                                                 11692          11697          6              1              ctaccactgg-GCAACA-accctaggtc
>PIG                                                   17528          17533          6              2              ctaccactgg-GCAACA-accctaggtc
>COW                                                   6612           6617           6              3              ctaccactga-GCAACA-actctaggcc
>DOG                                                   8152           8157           6              4              ctaccactag-GCAACA-accctaggcc
>RABBIT                                                7650           7655           6              5              ctagcactgg-GCAACA-accctaggtc
>MOUSE                                                 9861           9866           6              6              ccaccactgg-GCAACA-ggcctagccc
--------------------------------------------------------------------------------------------------------------------------------------------------------------------------------------------------------------------------------------------------------------------------------------------------------------------------------------------------------------------------------
Motif 10.2 (GCAACA) Annotations:
----------------------------------------------
TargetScan Matches:
 None


eCLIP determined binding proteins (based on BLAT alignment):
>HUMAN:    ILF3,ILF3,ILF3,


eCLIP determined binding proteins (based on BED File):
 None
--------------------------------------------------------------------------------------------------------------------------------------------------------------------------------------------------------------------------------------------------------------------------------------------------------------------------------------------------------------------------------


--------------------------------------------------------------------------------------------------------------------------------------------------------------------------------------------------------------------------------------------------------------------------------------------------------------------------------------------------------------------------------
Motif 10.3   Depth:5

E(i)-value=0.000    P(i)-value=0.000    E(r)-value=0.000    E(r)-value=0.000
--------------------------------------------------------------------------------------------------------------------------------------------------------------------------------------------------------------------------------------------------------------------------------------------------------------------------------------------------------------------------------
Species                                                Start          End            Width          Depth                    -Site-          
--------------------------------------------------------------------------------------------------------------------------------------------------------------------------------------------------------------------------------------------------------------------------------------------------------------------------------------------------------------------------------
>HUMAN                                                 11639          11675          37             1              tgacgatccc-TAGGTGGAGATGGGGCATGAGGATCCTCCAGGGGAAA-agctcactac
>PIG                                                   17475          17511          37             2              tgatgatcct-TAGGTGGAGATGGGGCATGAGGATCCTCCAGGGGAAA-agctcactac
>COW                                                   6559           6595           37             3              tgacgattcc-TAGGTGGAGATGGGGCATGAGGATCCTCCAGGGGAAA-gattcactac
>DOG                                                   8099           8135           37             4              tgacgatccc-TAGGTGGAGATGGGGCATGAGGATCCTCCAGGGGAAA-agctcactac
>RABBIT                                                7597           7633           37             5              tgacgatccc-TAGGTGGAGATGGGGCATGAGGATCCTCCAGGGGAAA-agctcactag
--------------------------------------------------------------------------------------------------------------------------------------------------------------------------------------------------------------------------------------------------------------------------------------------------------------------------------------------------------------------------------
Motif 10.3 (TAGGTGGAGATGGGGCATGAGGATCCTCCAGGGGAAA) Annotations:
----------------------------------------------
TargetScan Matches:
>HUMAN:    miR-331-3p,
>PIG:    miR-331-3p,
>COW:    miR-331-3p,
>DOG:    miR-331-3p,
>RABBIT:    miR-331-3p,


eCLIP determined binding proteins (based on BLAT alignment):
>HUMAN:    ILF3,ILF3,ILF3,NOLC1,RBM15,RBM15,SRSF7,ZNF622,


eCLIP determined binding proteins (based on BED File):
 None
--------------------------------------------------------------------------------------------------------------------------------------------------------------------------------------------------------------------------------------------------------------------------------------------------------------------------------------------------------------------------------


--------------------------------------------------------------------------------------------------------------------------------------------------------------------------------------------------------------------------------------------------------------------------------------------------------------------------------------------------------------------------------
Motif 10.4   Depth:5

E(i)-value=0.000    P(i)-value=0.000    E(r)-value=0.000    E(r)-value=0.000
--------------------------------------------------------------------------------------------------------------------------------------------------------------------------------------------------------------------------------------------------------------------------------------------------------------------------------------------------------------------------------
Species                                                Start          End            Width          Depth                    -Site-          
--------------------------------------------------------------------------------------------------------------------------------------------------------------------------------------------------------------------------------------------------------------------------------------------------------------------------------------------------------------------------------
>HUMAN                                                 11679          11684          6              1              ggggaaaagc-TCACTA-ccactgggca
>PIG                                                   17515          17520          6              2              ggggaaaagc-TCACTA-ccactgggca
>COW                                                   6599           6604           6              3              ggggaaagat-TCACTA-ccactgagca
>DOG                                                   8139           8144           6              4              ggggaaaagc-TCACTA-ccactaggca
>RABBIT                                                7637           7642           6              5              ggggaaaagc-TCACTA-gcactgggca
--------------------------------------------------------------------------------------------------------------------------------------------------------------------------------------------------------------------------------------------------------------------------------------------------------------------------------------------------------------------------------
Motif 10.4 (TCACTA) Annotations:
----------------------------------------------
TargetScan Matches:
 None


eCLIP determined binding proteins (based on BLAT alignment):
>HUMAN:    ILF3,ILF3,


eCLIP determined binding proteins (based on BED File):
 None
--------------------------------------------------------------------------------------------------------------------------------------------------------------------------------------------------------------------------------------------------------------------------------------------------------------------------------------------------------------------------------


--------------------------------------------------------------------------------------------------------------------------------------------------------------------------------------------------------------------------------------------------------------------------------------------------------------------------------------------------------------------------------
Motif 10.5   Depth:5

E(i)-value=0.000    P(i)-value=0.000    E(r)-value=0.000    E(r)-value=0.000
--------------------------------------------------------------------------------------------------------------------------------------------------------------------------------------------------------------------------------------------------------------------------------------------------------------------------------------------------------------------------------
Species                                                Start          End            Width          Depth                    -Site-          
--------------------------------------------------------------------------------------------------------------------------------------------------------------------------------------------------------------------------------------------------------------------------------------------------------------------------------------------------------------------------------
>HUMAN                                                 11692          11699          8              1              ctaccactgg-GCAACAAC-cctaggtcag
>PIG                                                   17528          17535          8              2              ctaccactgg-GCAACAAC-cctaggtcag
>COW                                                   6612           6619           8              3              ctaccactga-GCAACAAC-tctaggccag
>DOG                                                   8152           8159           8              4              ctaccactag-GCAACAAC-cctaggccag
>RABBIT                                                7650           7657           8              5              ctagcactgg-GCAACAAC-cctaggtcat
--------------------------------------------------------------------------------------------------------------------------------------------------------------------------------------------------------------------------------------------------------------------------------------------------------------------------------------------------------------------------------
Motif 10.5 (GCAACAAC) Annotations:
----------------------------------------------
TargetScan Matches:
 None


eCLIP determined binding proteins (based on BLAT alignment):
>HUMAN:    ILF3,ILF3,ILF3,


eCLIP determined binding proteins (based on BED File):
 None
--------------------------------------------------------------------------------------------------------------------------------------------------------------------------------------------------------------------------------------------------------------------------------------------------------------------------------------------------------------------------------


--------------------------------------------------------------------------------------------------------------------------------------------------------------------------------------------------------------------------------------------------------------------------------------------------------------------------------------------------------------------------------
Motif 10.6   Depth:4

E(i)-value=0.000    P(i)-value=0.000    E(r)-value=0.000    E(r)-value=0.000
--------------------------------------------------------------------------------------------------------------------------------------------------------------------------------------------------------------------------------------------------------------------------------------------------------------------------------------------------------------------------------
Species                                                Start          End            Width          Depth                    -Site-          
--------------------------------------------------------------------------------------------------------------------------------------------------------------------------------------------------------------------------------------------------------------------------------------------------------------------------------------------------------------------------------
>HUMAN                                                 11679          11689          11             1              ggggaaaagc-TCACTACCACT-gggcaacaac
>PIG                                                   17515          17525          11             2              ggggaaaagc-TCACTACCACT-gggcaacaac
>COW                                                   6599           6609           11             3              ggggaaagat-TCACTACCACT-gagcaacaac
>DOG                                                   8139           8149           11             4              ggggaaaagc-TCACTACCACT-aggcaacaac
--------------------------------------------------------------------------------------------------------------------------------------------------------------------------------------------------------------------------------------------------------------------------------------------------------------------------------------------------------------------------------
Motif 10.6 (TCACTACCACT) Annotations:
----------------------------------------------
TargetScan Matches:
>HUMAN:    miR-140-5p,miR-142-3p.1,
>PIG:    miR-140-5p,miR-142-3p.1,
>COW:    miR-140-5p,miR-142-3p.1,
>DOG:    miR-140-5p,miR-142-3p.1,


eCLIP determined binding proteins (based on BLAT alignment):
>HUMAN:    ILF3,ILF3,


eCLIP determined binding proteins (based on BED File):
 None
--------------------------------------------------------------------------------------------------------------------------------------------------------------------------------------------------------------------------------------------------------------------------------------------------------------------------------------------------------------------------------


--------------------------------------------------------------------------------------------------------------------------------------------------------------------------------------------------------------------------------------------------------------------------------------------------------------------------------------------------------------------------------
Motif 10.7   Depth:3

E(i)-value=0.000    P(i)-value=0.000    E(r)-value=0.000    E(r)-value=0.000
--------------------------------------------------------------------------------------------------------------------------------------------------------------------------------------------------------------------------------------------------------------------------------------------------------------------------------------------------------------------------------
Species                                                Start          End            Width          Depth                    -Site-          
--------------------------------------------------------------------------------------------------------------------------------------------------------------------------------------------------------------------------------------------------------------------------------------------------------------------------------------------------------------------------------
>HUMAN                                                 11679          11690          12             1              ggggaaaagc-TCACTACCACTG-ggcaacaacc
>PIG                                                   17515          17526          12             2              ggggaaaagc-TCACTACCACTG-ggcaacaacc
>COW                                                   6599           6610           12             3              ggggaaagat-TCACTACCACTG-agcaacaact
--------------------------------------------------------------------------------------------------------------------------------------------------------------------------------------------------------------------------------------------------------------------------------------------------------------------------------------------------------------------------------
Motif 10.7 (TCACTACCACTG) Annotations:
----------------------------------------------
TargetScan Matches:
>HUMAN:    miR-140-5p,miR-142-3p.1,
>PIG:    miR-140-5p,miR-142-3p.1,
>COW:    miR-140-5p,miR-142-3p.1,


eCLIP determined binding proteins (based on BLAT alignment):
>HUMAN:    ILF3,ILF3,


eCLIP determined binding proteins (based on BED File):
 None
--------------------------------------------------------------------------------------------------------------------------------------------------------------------------------------------------------------------------------------------------------------------------------------------------------------------------------------------------------------------------------


--------------------------------------------------------------------------------------------------------------------------------------------------------------------------------------------------------------------------------------------------------------------------------------------------------------------------------------------------------------------------------
Motif 10.8   Depth:2

E(i)-value=0.000    P(i)-value=0.000    E(r)-value=0.000    E(r)-value=0.000
--------------------------------------------------------------------------------------------------------------------------------------------------------------------------------------------------------------------------------------------------------------------------------------------------------------------------------------------------------------------------------
Species                                                Start          End            Width          Depth                    -Site-          
--------------------------------------------------------------------------------------------------------------------------------------------------------------------------------------------------------------------------------------------------------------------------------------------------------------------------------------------------------------------------------
>HUMAN                                                 11639          11712          74             1              tgacgatccc-TAGGTGGAGATGGGGCATGAGGATCCTCCAGGGGAAAAGCTCACTACCACTGGGCAACAACCCTAGGTCAGGAG-gttctgtcaa
>PIG                                                   17475          17548          74             2              tgatgatcct-TAGGTGGAGATGGGGCATGAGGATCCTCCAGGGGAAAAGCTCACTACCACTGGGCAACAACCCTAGGTCAGGAG-attctactaa
--------------------------------------------------------------------------------------------------------------------------------------------------------------------------------------------------------------------------------------------------------------------------------------------------------------------------------------------------------------------------------
Motif 10.8 (TAGGTGGAGATGGGGCATGAGGATCCTCCAGGGGAAAAGCTCACTACCACTGGGCAACAACCCTAGGTCAGGAG) Annotations:
----------------------------------------------
TargetScan Matches:
>HUMAN:    miR-140-5p,miR-142-3p.1,miR-192-5p/215-5p,miR-199-5p,miR-296-3p,miR-331-3p,
>PIG:    miR-140-5p,miR-142-3p.1,miR-192-5p/215-5p,miR-199-5p,miR-296-3p,miR-331-3p,


eCLIP determined binding proteins (based on BLAT alignment):
>HUMAN:    ILF3,ILF3,ILF3,ILF3,NOLC1,RBM15,RBM15,SRSF7,ZNF622,


eCLIP determined binding proteins (based on BED File):
 None
--------------------------------------------------------------------------------------------------------------------------------------------------------------------------------------------------------------------------------------------------------------------------------------------------------------------------------------------------------------------------------


******************************************************************************************************************************************************************************
Motif Neighborhood 11   Depth:6
______________________________________________________________________________________________________________________________________________________________________________

Species                                                Start          End            Width          Depth          Conserved Sites    Motif Neighborhood
______________________________________________________________________________________________________________________________________________________________________________

>HUMAN                                                 11801          11809          9              1              TGCCAAATC          TGCCAAATC
>PIG                                                   17971          17979          9              2              TGCCAAATC          TGCCAAATC
>COW                                                   6727           6735           9              3              TGCCAAATC          TGCCAAATC
>DOG                                                   8533           8541           9              4              CCAAATC            taCCAAATC
>RABBIT                                                7981           7989           9              5              CCAAATC            tgCCAAATC
>MOUSE                                                 10107          10115          9              6              CCAAAT             taCCAAATa
______________________________________________________________________________________________________________________________________________________________________________

Individual Motif Sites in Neighborhood 11:
----------------------------------------------------------------

-----------------------------------------------------------------------------------------------------------------------------------------------------------------------------
Motif 11.1   Depth:6

E(i)-value=0.000    P(i)-value=0.000    E(r)-value=0.000    E(r)-value=0.000
-----------------------------------------------------------------------------------------------------------------------------------------------------------------------------
Species                                                Start          End            Width          Depth                    -Site-          
-----------------------------------------------------------------------------------------------------------------------------------------------------------------------------
>HUMAN                                                 11803          11808          6              1              ttcctatctg-CCAAAT-cattatactt
>PIG                                                   17973          17978          6              2              ttcatatttg-CCAAAT-cgttatcttt
>COW                                                   6729           6734           6              3              ttcatatttg-CCAAAT-cattatcttt
>DOG                                                   8535           8540           6              4              tttttatcta-CCAAAT-cattgtctcc
>RABBIT                                                7983           7988           6              5              ttcatggctg-CCAAAT-cacccttccc
>MOUSE                                                 10109          10114          6              6              atgccatcta-CCAAAT-attacccttc
-----------------------------------------------------------------------------------------------------------------------------------------------------------------------------
Motif 11.1 (CCAAAT) Annotations:
----------------------------------------------
TargetScan Matches:
 None


eCLIP determined binding proteins (based on BLAT alignment):
>HUMAN:    GRWD1,NOLC1,


eCLIP determined binding proteins (based on BED File):
 None
-----------------------------------------------------------------------------------------------------------------------------------------------------------------------------


-----------------------------------------------------------------------------------------------------------------------------------------------------------------------------
Motif 11.2   Depth:5

E(i)-value=0.000    P(i)-value=0.000    E(r)-value=0.000    E(r)-value=0.000
-----------------------------------------------------------------------------------------------------------------------------------------------------------------------------
Species                                                Start          End            Width          Depth                    -Site-          
-----------------------------------------------------------------------------------------------------------------------------------------------------------------------------
>HUMAN                                                 11803          11809          7              1              ttcctatctg-CCAAATC-attatacttc
>PIG                                                   17973          17979          7              2              ttcatatttg-CCAAATC-gttatctttc
>COW                                                   6729           6735           7              3              ttcatatttg-CCAAATC-attatctttc
>DOG                                                   8535           8541           7              4              tttttatcta-CCAAATC-attgtctccc
>RABBIT                                                7983           7989           7              5              ttcatggctg-CCAAATC-acccttccca
-----------------------------------------------------------------------------------------------------------------------------------------------------------------------------
Motif 11.2 (CCAAATC) Annotations:
----------------------------------------------
TargetScan Matches:
 None


eCLIP determined binding proteins (based on BLAT alignment):
>HUMAN:    GRWD1,NOLC1,


eCLIP determined binding proteins (based on BED File):
 None
-----------------------------------------------------------------------------------------------------------------------------------------------------------------------------


-----------------------------------------------------------------------------------------------------------------------------------------------------------------------------
Motif 11.3   Depth:3

E(i)-value=0.000    P(i)-value=0.000    E(r)-value=0.000    E(r)-value=0.000
-----------------------------------------------------------------------------------------------------------------------------------------------------------------------------
Species                                                Start          End            Width          Depth                    -Site-          
-----------------------------------------------------------------------------------------------------------------------------------------------------------------------------
>HUMAN                                                 11801          11809          9              1              tgttcctatc-TGCCAAATC-attatacttc
>PIG                                                   17971          17979          9              2              ccttcatatt-TGCCAAATC-gttatctttc
>COW                                                   6727           6735           9              3              ccttcatatt-TGCCAAATC-attatctttc
-----------------------------------------------------------------------------------------------------------------------------------------------------------------------------
Motif 11.3 (TGCCAAATC) Annotations:
----------------------------------------------
TargetScan Matches:
>HUMAN:    miR-182-5p,miR-96-5p/1271-5p,
>PIG:    miR-182-5p,miR-96-5p/1271-5p,
>COW:    miR-182-5p,miR-96-5p/1271-5p,


eCLIP determined binding proteins (based on BLAT alignment):
>HUMAN:    GRWD1,NOLC1,


eCLIP determined binding proteins (based on BED File):
 None
-----------------------------------------------------------------------------------------------------------------------------------------------------------------------------


************************************************************************************************************************************************************************************************************
Motif Neighborhood 12   Depth:6
____________________________________________________________________________________________________________________________________________________________________________________________________________

Species                                                Start          End            Width          Depth          Conserved Sites              Motif Neighborhood
____________________________________________________________________________________________________________________________________________________________________________________________________________

>HUMAN                                                 11899          11917          19             1              GAAGATCAACATGCCTGGC          GAAGATCAACATGCCTGGC
>PIG                                                   18032          18050          19             2              GAAGATCAACATGCCTGGC          GAAGATCAACATGCCTGGC
>COW                                                   6787           6805           19             3              GAAGATCAACATGCCTG            GAAGATCAACATGCCTGca
>DOG                                                   8592           8610           19             4              GAAGATCAACATGCCTG            GAAGATCAACATGCCTGgc
>RABBIT                                                8072           8090           19             5              AAGATCAACATGC                aAAGATCAACATGCttgct
>MOUSE                                                 10208          10226          19             6              GATCAACATGC                  gagGATCAACATGCctgac
____________________________________________________________________________________________________________________________________________________________________________________________________________

Individual Motif Sites in Neighborhood 12:
----------------------------------------------------------------

-----------------------------------------------------------------------------------------------------------------------------------------------------------------------------------------------------------
Motif 12.1   Depth:6

E(i)-value=0.000    P(i)-value=0.000    E(r)-value=0.000    E(r)-value=0.000
-----------------------------------------------------------------------------------------------------------------------------------------------------------------------------------------------------------
Species                                                Start          End            Width          Depth                    -Site-          
-----------------------------------------------------------------------------------------------------------------------------------------------------------------------------------------------------------
>HUMAN                                                 11902          11912          11             1              cccacctgaa-GATCAACATGC-ctggcactct
>PIG                                                   18035          18045          11             2              accaaaggaa-GATCAACATGC-ctggcggtct
>COW                                                   6790           6800           11             3              caccaaggaa-GATCAACATGC-ctgcaatgct
>DOG                                                   8595           8605           11             4              atcaaaggaa-GATCAACATGC-ctggcatgct
>RABBIT                                                8075           8085           11             5              cctacctaaa-GATCAACATGC-ttgctgacaa
>MOUSE                                                 10211          10221          11             6              atgacccgag-GATCAACATGC-ctgactgcag
-----------------------------------------------------------------------------------------------------------------------------------------------------------------------------------------------------------
Motif 12.1 (GATCAACATGC) Annotations:
----------------------------------------------
TargetScan Matches:
 None


eCLIP determined binding proteins (based on BLAT alignment):
>HUMAN:    GRWD1,NOLC1,PTBP1,RBM15,RBM15,TRA2A,uchl5,uchl5,ZNF622,


eCLIP determined binding proteins (based on BED File):
 None
-----------------------------------------------------------------------------------------------------------------------------------------------------------------------------------------------------------


-----------------------------------------------------------------------------------------------------------------------------------------------------------------------------------------------------------
Motif 12.2   Depth:5

E(i)-value=0.000    P(i)-value=0.000    E(r)-value=0.000    E(r)-value=0.000
-----------------------------------------------------------------------------------------------------------------------------------------------------------------------------------------------------------
Species                                                Start          End            Width          Depth                    -Site-          
-----------------------------------------------------------------------------------------------------------------------------------------------------------------------------------------------------------
>HUMAN                                                 11900          11912          13             1              ttcccacctg-AAGATCAACATGC-ctggcactct
>PIG                                                   18033          18045          13             2              acaccaaagg-AAGATCAACATGC-ctggcggtct
>COW                                                   6788           6800           13             3              cacaccaagg-AAGATCAACATGC-ctgcaatgct
>DOG                                                   8593           8605           13             4              atatcaaagg-AAGATCAACATGC-ctggcatgct
>RABBIT                                                8073           8085           13             5              ttcctaccta-AAGATCAACATGC-ttgctgacaa
-----------------------------------------------------------------------------------------------------------------------------------------------------------------------------------------------------------
Motif 12.2 (AAGATCAACATGC) Annotations:
----------------------------------------------
TargetScan Matches:
 None


eCLIP determined binding proteins (based on BLAT alignment):
>HUMAN:    GRWD1,NOLC1,PTBP1,RBM15,RBM15,TRA2A,uchl5,uchl5,ZNF622,


eCLIP determined binding proteins (based on BED File):
 None
-----------------------------------------------------------------------------------------------------------------------------------------------------------------------------------------------------------


-----------------------------------------------------------------------------------------------------------------------------------------------------------------------------------------------------------
Motif 12.3   Depth:4

E(i)-value=0.000    P(i)-value=0.000    E(r)-value=0.000    E(r)-value=0.000
-----------------------------------------------------------------------------------------------------------------------------------------------------------------------------------------------------------
Species                                                Start          End            Width          Depth                    -Site-          
-----------------------------------------------------------------------------------------------------------------------------------------------------------------------------------------------------------
>HUMAN                                                 11899          11915          17             1              cttcccacct-GAAGATCAACATGCCTG-gcactctagc
>PIG                                                   18032          18048          17             2              cacaccaaag-GAAGATCAACATGCCTG-gcggtctggc
>COW                                                   6787           6803           17             3              acacaccaag-GAAGATCAACATGCCTG-caatgctagc
>DOG                                                   8592           8608           17             4              catatcaaag-GAAGATCAACATGCCTG-gcatgctagc
-----------------------------------------------------------------------------------------------------------------------------------------------------------------------------------------------------------
Motif 12.3 (GAAGATCAACATGCCTG) Annotations:
----------------------------------------------
TargetScan Matches:
 None


eCLIP determined binding proteins (based on BLAT alignment):
>HUMAN:    GRWD1,NOLC1,PTBP1,RBM15,RBM15,TRA2A,uchl5,uchl5,ZNF622,


eCLIP determined binding proteins (based on BED File):
 None
-----------------------------------------------------------------------------------------------------------------------------------------------------------------------------------------------------------


-----------------------------------------------------------------------------------------------------------------------------------------------------------------------------------------------------------
Motif 12.4   Depth:2

E(i)-value=0.000    P(i)-value=0.000    E(r)-value=0.000    E(r)-value=0.000
-----------------------------------------------------------------------------------------------------------------------------------------------------------------------------------------------------------
Species                                                Start          End            Width          Depth                    -Site-          
-----------------------------------------------------------------------------------------------------------------------------------------------------------------------------------------------------------
>HUMAN                                                 11899          11917          19             1              cttcccacct-GAAGATCAACATGCCTGGC-actctagcac
>PIG                                                   18032          18050          19             2              cacaccaaag-GAAGATCAACATGCCTGGC-ggtctggcat
-----------------------------------------------------------------------------------------------------------------------------------------------------------------------------------------------------------
Motif 12.4 (GAAGATCAACATGCCTGGC) Annotations:
----------------------------------------------
TargetScan Matches:
 None


eCLIP determined binding proteins (based on BLAT alignment):
>HUMAN:    GRWD1,NOLC1,PTBP1,RBM15,RBM15,TRA2A,uchl5,uchl5,ZNF622,


eCLIP determined binding proteins (based on BED File):
 None
-----------------------------------------------------------------------------------------------------------------------------------------------------------------------------------------------------------


************************************************************************************************************************************************************************************************************************************************************************************************************************************************************************************************************************************************************************************************************************************************************************************************************************************************************************************************************************************************************************************************************************************************************************************************************************************************************************************************************************************************************************************************************************************************************************************************************************************************************************************************************************************************************************************************************************************************************************************************************************************************************************************************************************************************************************************************************************************************************************************************************************************************************************************************************************************************************************************************************************************************************************************************************************************************************************************************************************************************************************************
Motif Neighborhood 13   Depth:6
____________________________________________________________________________________________________________________________________________________________________________________________________________________________________________________________________________________________________________________________________________________________________________________________________________________________________________________________________________________________________________________________________________________________________________________________________________________________________________________________________________________________________________________________________________________________________________________________________________________________________________________________________________________________________________________________________________________________________________________________________________________________________________________________________________________________________________________________________________________________________________________________________________________________________________________________________________________________________________________________________________________________________________________________________________________________________________________________________________________________________________________________________________________________________________________________________________________________________________________________________________________________________________________________________________________________________________________________________________________________________________________________________________________________________________________________________________________________________________________________________________________________________________________________________________________________________________________________________________________________________________________________________________________________________________________________________________________

Species                                                Start          End            Width          Depth          Conserved Sites                                                                                                                                                                                                                                                                                                                                                                                                                                                                                                                                                                                                                                                                                                      Motif Neighborhood
____________________________________________________________________________________________________________________________________________________________________________________________________________________________________________________________________________________________________________________________________________________________________________________________________________________________________________________________________________________________________________________________________________________________________________________________________________________________________________________________________________________________________________________________________________________________________________________________________________________________________________________________________________________________________________________________________________________________________________________________________________________________________________________________________________________________________________________________________________________________________________________________________________________________________________________________________________________________________________________________________________________________________________________________________________________________________________________________________________________________________________________________________________________________________________________________________________________________________________________________________________________________________________________________________________________________________________________________________________________________________________________________________________________________________________________________________________________________________________________________________________________________________________________________________________________________________________________________________________________________________________________________________________________________________________________________________________________

>HUMAN                                                 11947          11955          9              1              TGTGTATTT                                                                                                                                                                                                                                                                                                                                                                                                                                                                                                                                                                                                                                                                                                            TGTGTATTT
>PIG                                                   18112          18120          9              2              TGTGTATTT                                                                                                                                                                                                                                                                                                                                                                                                                                                                                                                                                                                                                                                                                                            TGTGTATTT
>COW                                                   6898           6906           9              3              TGTGTATTT                                                                                                                                                                                                                                                                                                                                                                                                                                                                                                                                                                                                                                                                                                            TGTGTATTT
>DOG                                                   8640           8648           9              4              TGTGTATTT                                                                                                                                                                                                                                                                                                                                                                                                                                                                                                                                                                                                                                                                                                            TGTGTATTT
>RABBIT                                                8123           8131           9              5              TGTGTAT                                                                                                                                                                                                                                                                                                                                                                                                                                                                                                                                                                                                                                                                                                              TGTGTATtt
>MOUSE                                                 10255          10939          685            6              TGTGTAT---------------------------------------------------------------------------------------------------------------------------------------------------------------------------------------------------------------------------------------------------------------------------------------------------------------------------------------------------------------------------------------------------------------------------------------------------------------------------------------------------------------------------------------------------------------------------------------------------------------------------------------------------------------------------------------------TGTGTAT          TGTGTATtgtgggtgtgtctatttcttgttttatgtatctattttttccttggtctgtgtgtctaattctttgttacatctatttcttccttgctttgtgtgtctatttcttccttgctttgtgtgtctatttcttccttgcattatgtctaattctttgttatatctatttcttccttgctttgtgtctatttcttccttgcagttgtgtctaattctttgttacatctatttcttccttgctttgtgtgtctatttcttccttgcattgtgtctaattctttgttatatctatttcttccttgctttgtgtgtctgtcttccttgctttgtgtctatttcttccttgcagttgtgtctaattctttgttacatctatttcttccttgcttttgtgtgtctttctttcttgcttttgtgtgtctatttcttccttgcagttgtgtctaattctttgttacatctatttcttccttgcttttgtgtgtctatttcttccttgcattgtgtctaattctttggtatatatatttcttcattgctttgtgtgtctatgtctccttgtgttgtctaattcgttgttgcatctatttcttccttgctttgtgtgtctatttcttccttgctttgtgtgtctatgtcttccttgctttgtgtgtctatgtcttccttgtttTGTGTATct
____________________________________________________________________________________________________________________________________________________________________________________________________________________________________________________________________________________________________________________________________________________________________________________________________________________________________________________________________________________________________________________________________________________________________________________________________________________________________________________________________________________________________________________________________________________________________________________________________________________________________________________________________________________________________________________________________________________________________________________________________________________________________________________________________________________________________________________________________________________________________________________________________________________________________________________________________________________________________________________________________________________________________________________________________________________________________________________________________________________________________________________________________________________________________________________________________________________________________________________________________________________________________________________________________________________________________________________________________________________________________________________________________________________________________________________________________________________________________________________________________________________________________________________________________________________________________________________________________________________________________________________________________________________________________________________________________________________

Individual Motif Sites in Neighborhood 13:
----------------------------------------------------------------

-----------------------------------------------------------------------------------------------------------------------------------------------------------------------------------------------------------------------------------------------------------------------------------------------------------------------------------------------------------------------------------------------------------------------------------------------------------------------------------------------------------------------------------------------------------------------------------------------------------------------------------------------------------------------------------------------------------------------------------------------------------------------------------------------------------------------------------------------------------------------------------------------------------------------------------------------------------------------------------------------------------------------------------------------------------------------------------------------------------------------------------------------------------------------------------------------------------------------------------------------------------------------------------------------------------------------------------------------------------------------------------------------------------------------------------------------------------------------------------------------------------------------------------------------------------------------------------------------------------------------------------------------------------------------------------------------------------------------------------------------------------------------------------------------------------------------------------------------------------------------------------------------------------------------------------------------------------------------------------------------------------------------------------------------------------------------------------------------------------------------------------------------------------------------------------------------------------------------------------------------------------------------------------
Motif 13.1   Depth:6

E(i)-value=0.000    P(i)-value=0.000    E(r)-value=0.000    E(r)-value=0.000
-----------------------------------------------------------------------------------------------------------------------------------------------------------------------------------------------------------------------------------------------------------------------------------------------------------------------------------------------------------------------------------------------------------------------------------------------------------------------------------------------------------------------------------------------------------------------------------------------------------------------------------------------------------------------------------------------------------------------------------------------------------------------------------------------------------------------------------------------------------------------------------------------------------------------------------------------------------------------------------------------------------------------------------------------------------------------------------------------------------------------------------------------------------------------------------------------------------------------------------------------------------------------------------------------------------------------------------------------------------------------------------------------------------------------------------------------------------------------------------------------------------------------------------------------------------------------------------------------------------------------------------------------------------------------------------------------------------------------------------------------------------------------------------------------------------------------------------------------------------------------------------------------------------------------------------------------------------------------------------------------------------------------------------------------------------------------------------------------------------------------------------------------------------------------------------------------------------------------------------------------------------------------------------
Species                                                Start          End            Width          Depth                    -Site-          
-----------------------------------------------------------------------------------------------------------------------------------------------------------------------------------------------------------------------------------------------------------------------------------------------------------------------------------------------------------------------------------------------------------------------------------------------------------------------------------------------------------------------------------------------------------------------------------------------------------------------------------------------------------------------------------------------------------------------------------------------------------------------------------------------------------------------------------------------------------------------------------------------------------------------------------------------------------------------------------------------------------------------------------------------------------------------------------------------------------------------------------------------------------------------------------------------------------------------------------------------------------------------------------------------------------------------------------------------------------------------------------------------------------------------------------------------------------------------------------------------------------------------------------------------------------------------------------------------------------------------------------------------------------------------------------------------------------------------------------------------------------------------------------------------------------------------------------------------------------------------------------------------------------------------------------------------------------------------------------------------------------------------------------------------------------------------------------------------------------------------------------------------------------------------------------------------------------------------------------------------------------------------------------
>HUMAN                                                 11947          11953          7              1              gctgaatgaa-TGTGTAT-ttctttgtct
>PIG                                                   18112          18118          7              2              aactcttaag-TGTGTAT-ttgtttgctt
>COW                                                   6898           6904           7              3              aactcataag-TGTGTAT-ttgtttgttt
>DOG                                                   8640           8646           7              4              tcagaatgaa-TGTGTAT-ttctttgctt
>RABBIT                                                8123           8129           7              5              gcagaatgaa-TGTGTAT-ttctctttgt
>MOUSE                                                 10255          10261          7              6              atagaatgag-TGTGTAT-tgtgggtgtg
>MOUSE                                                 10931          10937          7              6              ttccttgttt-TGTGTAT-ctacttcttc
-----------------------------------------------------------------------------------------------------------------------------------------------------------------------------------------------------------------------------------------------------------------------------------------------------------------------------------------------------------------------------------------------------------------------------------------------------------------------------------------------------------------------------------------------------------------------------------------------------------------------------------------------------------------------------------------------------------------------------------------------------------------------------------------------------------------------------------------------------------------------------------------------------------------------------------------------------------------------------------------------------------------------------------------------------------------------------------------------------------------------------------------------------------------------------------------------------------------------------------------------------------------------------------------------------------------------------------------------------------------------------------------------------------------------------------------------------------------------------------------------------------------------------------------------------------------------------------------------------------------------------------------------------------------------------------------------------------------------------------------------------------------------------------------------------------------------------------------------------------------------------------------------------------------------------------------------------------------------------------------------------------------------------------------------------------------------------------------------------------------------------------------------------------------------------------------------------------------------------------------------------------------------------------
Motif 13.1 (TGTGTAT) Annotations:
----------------------------------------------
TargetScan Matches:
 None


eCLIP determined binding proteins (based on BLAT alignment):
>HUMAN:    TARDBP,ZC3H11A,


eCLIP determined binding proteins (based on BED File):
 None
-----------------------------------------------------------------------------------------------------------------------------------------------------------------------------------------------------------------------------------------------------------------------------------------------------------------------------------------------------------------------------------------------------------------------------------------------------------------------------------------------------------------------------------------------------------------------------------------------------------------------------------------------------------------------------------------------------------------------------------------------------------------------------------------------------------------------------------------------------------------------------------------------------------------------------------------------------------------------------------------------------------------------------------------------------------------------------------------------------------------------------------------------------------------------------------------------------------------------------------------------------------------------------------------------------------------------------------------------------------------------------------------------------------------------------------------------------------------------------------------------------------------------------------------------------------------------------------------------------------------------------------------------------------------------------------------------------------------------------------------------------------------------------------------------------------------------------------------------------------------------------------------------------------------------------------------------------------------------------------------------------------------------------------------------------------------------------------------------------------------------------------------------------------------------------------------------------------------------------------------------------------------------------------


-----------------------------------------------------------------------------------------------------------------------------------------------------------------------------------------------------------------------------------------------------------------------------------------------------------------------------------------------------------------------------------------------------------------------------------------------------------------------------------------------------------------------------------------------------------------------------------------------------------------------------------------------------------------------------------------------------------------------------------------------------------------------------------------------------------------------------------------------------------------------------------------------------------------------------------------------------------------------------------------------------------------------------------------------------------------------------------------------------------------------------------------------------------------------------------------------------------------------------------------------------------------------------------------------------------------------------------------------------------------------------------------------------------------------------------------------------------------------------------------------------------------------------------------------------------------------------------------------------------------------------------------------------------------------------------------------------------------------------------------------------------------------------------------------------------------------------------------------------------------------------------------------------------------------------------------------------------------------------------------------------------------------------------------------------------------------------------------------------------------------------------------------------------------------------------------------------------------------------------------------------------------------------------
Motif 13.2   Depth:4

E(i)-value=0.000    P(i)-value=0.000    E(r)-value=0.000    E(r)-value=0.000
-----------------------------------------------------------------------------------------------------------------------------------------------------------------------------------------------------------------------------------------------------------------------------------------------------------------------------------------------------------------------------------------------------------------------------------------------------------------------------------------------------------------------------------------------------------------------------------------------------------------------------------------------------------------------------------------------------------------------------------------------------------------------------------------------------------------------------------------------------------------------------------------------------------------------------------------------------------------------------------------------------------------------------------------------------------------------------------------------------------------------------------------------------------------------------------------------------------------------------------------------------------------------------------------------------------------------------------------------------------------------------------------------------------------------------------------------------------------------------------------------------------------------------------------------------------------------------------------------------------------------------------------------------------------------------------------------------------------------------------------------------------------------------------------------------------------------------------------------------------------------------------------------------------------------------------------------------------------------------------------------------------------------------------------------------------------------------------------------------------------------------------------------------------------------------------------------------------------------------------------------------------------------------------
Species                                                Start          End            Width          Depth                    -Site-          
-----------------------------------------------------------------------------------------------------------------------------------------------------------------------------------------------------------------------------------------------------------------------------------------------------------------------------------------------------------------------------------------------------------------------------------------------------------------------------------------------------------------------------------------------------------------------------------------------------------------------------------------------------------------------------------------------------------------------------------------------------------------------------------------------------------------------------------------------------------------------------------------------------------------------------------------------------------------------------------------------------------------------------------------------------------------------------------------------------------------------------------------------------------------------------------------------------------------------------------------------------------------------------------------------------------------------------------------------------------------------------------------------------------------------------------------------------------------------------------------------------------------------------------------------------------------------------------------------------------------------------------------------------------------------------------------------------------------------------------------------------------------------------------------------------------------------------------------------------------------------------------------------------------------------------------------------------------------------------------------------------------------------------------------------------------------------------------------------------------------------------------------------------------------------------------------------------------------------------------------------------------------------------------
>HUMAN                                                 11947          11955          9              1              gctgaatgaa-TGTGTATTT-ctttgtctct
>PIG                                                   18112          18120          9              2              aactcttaag-TGTGTATTT-gtttgcttgt
>COW                                                   6898           6906           9              3              aactcataag-TGTGTATTT-gtttgtttgt
>DOG                                                   8640           8648           9              4              tcagaatgaa-TGTGTATTT-ctttgcttgt
-----------------------------------------------------------------------------------------------------------------------------------------------------------------------------------------------------------------------------------------------------------------------------------------------------------------------------------------------------------------------------------------------------------------------------------------------------------------------------------------------------------------------------------------------------------------------------------------------------------------------------------------------------------------------------------------------------------------------------------------------------------------------------------------------------------------------------------------------------------------------------------------------------------------------------------------------------------------------------------------------------------------------------------------------------------------------------------------------------------------------------------------------------------------------------------------------------------------------------------------------------------------------------------------------------------------------------------------------------------------------------------------------------------------------------------------------------------------------------------------------------------------------------------------------------------------------------------------------------------------------------------------------------------------------------------------------------------------------------------------------------------------------------------------------------------------------------------------------------------------------------------------------------------------------------------------------------------------------------------------------------------------------------------------------------------------------------------------------------------------------------------------------------------------------------------------------------------------------------------------------------------------------------------
Motif 13.2 (TGTGTATTT) Annotations:
----------------------------------------------
TargetScan Matches:
 None


eCLIP determined binding proteins (based on BLAT alignment):
>HUMAN:    TARDBP,ZC3H11A,


eCLIP determined binding proteins (based on BED File):
 None
-----------------------------------------------------------------------------------------------------------------------------------------------------------------------------------------------------------------------------------------------------------------------------------------------------------------------------------------------------------------------------------------------------------------------------------------------------------------------------------------------------------------------------------------------------------------------------------------------------------------------------------------------------------------------------------------------------------------------------------------------------------------------------------------------------------------------------------------------------------------------------------------------------------------------------------------------------------------------------------------------------------------------------------------------------------------------------------------------------------------------------------------------------------------------------------------------------------------------------------------------------------------------------------------------------------------------------------------------------------------------------------------------------------------------------------------------------------------------------------------------------------------------------------------------------------------------------------------------------------------------------------------------------------------------------------------------------------------------------------------------------------------------------------------------------------------------------------------------------------------------------------------------------------------------------------------------------------------------------------------------------------------------------------------------------------------------------------------------------------------------------------------------------------------------------------------------------------------------------------------------------------------------------------


************************************************************************************************************************************************************************************************
Motif Neighborhood 14   Depth:6
________________________________________________________________________________________________________________________________________________________________________________________________

Species                                                Start          End            Width          Depth          Conserved Sites          Motif Neighborhood
________________________________________________________________________________________________________________________________________________________________________________________________

>HUMAN                                                 12265          12279          15             1              TTTTCTCTTTGTGAA          TTTTCTCTTTGTGAA
>PIG                                                   18422          18436          15             2              TTTTCTCTTTGTGAA          TTTTCTCTTTGTGAA
>COW                                                   7199           7213           15             3              TTTTCTCTTTGTGAA          TTTTCTCTTTGTGAA
>DOG                                                   8835           8849           15             4              TTCTCTTTG                gaTTCTCTTTGctct
>RABBIT                                                8128           8142           15             5              TTCTCTTTG                atTTCTCTTTGtctt
>MOUSE                                                 11281          11295          15             6              TTCTCTTTG                agTTCTCTTTGtcag
________________________________________________________________________________________________________________________________________________________________________________________________

Individual Motif Sites in Neighborhood 14:
----------------------------------------------------------------

-----------------------------------------------------------------------------------------------------------------------------------------------------------------------------------------------
Motif 14.1   Depth:6

E(i)-value=0.000    P(i)-value=0.000    E(r)-value=0.000    E(r)-value=0.000
-----------------------------------------------------------------------------------------------------------------------------------------------------------------------------------------------
Species                                                Start          End            Width          Depth                    -Site-          
-----------------------------------------------------------------------------------------------------------------------------------------------------------------------------------------------
>HUMAN                                                 12267          12275          9              1              tacctctctt-TTCTCTTTG-tgaactgtga
>PIG                                                   18424          18432          9              2              tttcttcttt-TTCTCTTTG-tgaattctga
>COW                                                   7201           7209           9              3              tctcttcttt-TTCTCTTTG-tgaactctgt
>DOG                                                   8837           8845           9              4              ttgtttctga-TTCTCTTTG-ctctcctaga
>RABBIT                                                8130           8138           9              5              gaatgtgtat-TTCTCTTTG-tcttttttct
>MOUSE                                                 11283          11291          9              6              tttgttcaag-TTCTCTTTG-tcagtccatt
-----------------------------------------------------------------------------------------------------------------------------------------------------------------------------------------------
Motif 14.1 (TTCTCTTTG) Annotations:
----------------------------------------------
TargetScan Matches:
 None


eCLIP determined binding proteins (based on BLAT alignment):
>HUMAN:    MATR3,MATR3,PTBP1,PTBP1,SMNDC1,TIA1,TIA1,


eCLIP determined binding proteins (based on BED File):
 None
-----------------------------------------------------------------------------------------------------------------------------------------------------------------------------------------------


-----------------------------------------------------------------------------------------------------------------------------------------------------------------------------------------------
Motif 14.2   Depth:3

E(i)-value=0.000    P(i)-value=0.000    E(r)-value=0.000    E(r)-value=0.000
-----------------------------------------------------------------------------------------------------------------------------------------------------------------------------------------------
Species                                                Start          End            Width          Depth                    -Site-          
-----------------------------------------------------------------------------------------------------------------------------------------------------------------------------------------------
>HUMAN                                                 12265          12279          15             1              cctacctctc-TTTTCTCTTTGTGAA-ctgtgattat
>PIG                                                   18422          18436          15             2              cctttcttct-TTTTCTCTTTGTGAA-ttctgattgt
>COW                                                   7199           7213           15             3              cctctcttct-TTTTCTCTTTGTGAA-ctctgtcacc
-----------------------------------------------------------------------------------------------------------------------------------------------------------------------------------------------
Motif 14.2 (TTTTCTCTTTGTGAA) Annotations:
----------------------------------------------
TargetScan Matches:
 None


eCLIP determined binding proteins (based on BLAT alignment):
>HUMAN:    MATR3,MATR3,PTBP1,PTBP1,SMNDC1,TIA1,TIA1,


eCLIP determined binding proteins (based on BED File):
 None
-----------------------------------------------------------------------------------------------------------------------------------------------------------------------------------------------


******************************************************************************************************************************************************************************************
Motif Neighborhood 15   Depth:6
__________________________________________________________________________________________________________________________________________________________________________________________

Species                                                Start          End            Width          Depth          Conserved Sites        Motif Neighborhood
__________________________________________________________________________________________________________________________________________________________________________________________

>HUMAN                                                 12355          12367          13             1              TGCTGTTTCTACT          TGCTGTTTCTACT
>PIG                                                   18510          18522          13             2              TGCTGTTTCTACT          TGCTGTTTCTACT
>COW                                                   7276           7288           13             3              TGCTGTTTCTACT          TGCTGTTTCTACT
>DOG                                                   9036           9048           13             4              TTTCTACT               tgcttTTTCTACT
>RABBIT                                                8362           8374           13             5              TTTCTACT               ttttgTTTCTACT
>MOUSE                                                 11867          11879          13             6              TTTCTAC                aactgTTTCTACa
__________________________________________________________________________________________________________________________________________________________________________________________

Individual Motif Sites in Neighborhood 15:
----------------------------------------------------------------

-----------------------------------------------------------------------------------------------------------------------------------------------------------------------------------------
Motif 15.1   Depth:6

E(i)-value=0.000    P(i)-value=0.000    E(r)-value=0.000    E(r)-value=0.000
-----------------------------------------------------------------------------------------------------------------------------------------------------------------------------------------
Species                                                Start          End            Width          Depth                    -Site-          
-----------------------------------------------------------------------------------------------------------------------------------------------------------------------------------------
>HUMAN                                                 12360          12366          7              1              ctttctgctg-TTTCTAC-tttttatctc
>PIG                                                   18515          18521          7              2              ccttttgctg-TTTCTAC-tcctgatctc
>COW                                                   7281           7287           7              3              ccttctgctg-TTTCTAC-tctttatctt
>DOG                                                   9041           9047           7              4              ctttctgctt-TTTCTAC-tcattatccc
>RABBIT                                                8367           8373           7              5              cttccttttg-TTTCTAC-tctctgggtc
>MOUSE                                                 11872          11878          7              6              agaggaactg-TTTCTAC-aggacacctg
-----------------------------------------------------------------------------------------------------------------------------------------------------------------------------------------
Motif 15.1 (TTTCTAC) Annotations:
----------------------------------------------
TargetScan Matches:
 None


eCLIP determined binding proteins (based on BLAT alignment):
>HUMAN:    MATR3,MATR3,MATR3,PTBP1,PTBP1,TIA1,TIA1,


eCLIP determined binding proteins (based on BED File):
 None
-----------------------------------------------------------------------------------------------------------------------------------------------------------------------------------------


-----------------------------------------------------------------------------------------------------------------------------------------------------------------------------------------
Motif 15.2   Depth:5

E(i)-value=0.000    P(i)-value=0.000    E(r)-value=0.000    E(r)-value=0.000
-----------------------------------------------------------------------------------------------------------------------------------------------------------------------------------------
Species                                                Start          End            Width          Depth                    -Site-          
-----------------------------------------------------------------------------------------------------------------------------------------------------------------------------------------
>HUMAN                                                 12360          12367          8              1              ctttctgctg-TTTCTACT-ttttatctca
>PIG                                                   18515          18522          8              2              ccttttgctg-TTTCTACT-cctgatctca
>COW                                                   7281           7288           8              3              ccttctgctg-TTTCTACT-ctttatcttg
>DOG                                                   9041           9048           8              4              ctttctgctt-TTTCTACT-cattatccca
>RABBIT                                                8367           8374           8              5              cttccttttg-TTTCTACT-ctctgggtca
-----------------------------------------------------------------------------------------------------------------------------------------------------------------------------------------
Motif 15.2 (TTTCTACT) Annotations:
----------------------------------------------
TargetScan Matches:
>HUMAN:    miR-411-5p.1,
>PIG:    miR-411-5p.1,
>COW:    miR-411-5p.1,
>DOG:    miR-411-5p.1,
>RABBIT:    miR-411-5p.1,


eCLIP determined binding proteins (based on BLAT alignment):
>HUMAN:    MATR3,MATR3,MATR3,PTBP1,PTBP1,TIA1,TIA1,


eCLIP determined binding proteins (based on BED File):
 None
-----------------------------------------------------------------------------------------------------------------------------------------------------------------------------------------


-----------------------------------------------------------------------------------------------------------------------------------------------------------------------------------------
Motif 15.3   Depth:3

E(i)-value=0.000    P(i)-value=0.000    E(r)-value=0.000    E(r)-value=0.000
-----------------------------------------------------------------------------------------------------------------------------------------------------------------------------------------
Species                                                Start          End            Width          Depth                    -Site-          
-----------------------------------------------------------------------------------------------------------------------------------------------------------------------------------------
>HUMAN                                                 12355          12367          13             1              gcctcctttc-TGCTGTTTCTACT-ttttatctca
>PIG                                                   18510          18522          13             2              gctacccttt-TGCTGTTTCTACT-cctgatctca
>COW                                                   7276           7288           13             3              gctacccttc-TGCTGTTTCTACT-ctttatcttg
-----------------------------------------------------------------------------------------------------------------------------------------------------------------------------------------
Motif 15.3 (TGCTGTTTCTACT) Annotations:
----------------------------------------------
TargetScan Matches:
>HUMAN:    miR-411-5p.1,miR-494-3p,
>PIG:    miR-411-5p.1,miR-494-3p,
>COW:    miR-411-5p.1,miR-494-3p,


eCLIP determined binding proteins (based on BLAT alignment):
>HUMAN:    MATR3,MATR3,MATR3,PTBP1,PTBP1,TIA1,TIA1,


eCLIP determined binding proteins (based on BED File):
 None
-----------------------------------------------------------------------------------------------------------------------------------------------------------------------------------------


*********************************************************************************************************************************************************************************************
Motif Neighborhood 16   Depth:6
_____________________________________________________________________________________________________________________________________________________________________________________________

Species                                                Start          End            Width          Depth          Conserved Sites         Motif Neighborhood
_____________________________________________________________________________________________________________________________________________________________________________________________

>HUMAN                                                 12372          12385          14             1              ATCTCACATTTCTC          ATCTCACATTTCTC
>PIG                                                   18527          18540          14             2              ATCTCACATTTCTC          ATCTCACATTTCTC
>COW                                                   7295           7308           14             3              ATTTCTC                 cttgcatATTTCTC
>DOG                                                   9053           9066           14             4              ATTTCTC                 atcccacATTTCTC
>RABBIT                                                8519           8532           14             5              ATTTCTC                 ttcttgcATTTCTC
>MOUSE                                                 12263          12276          14             6              ATTTCTC                 aacttccATTTCTC
_____________________________________________________________________________________________________________________________________________________________________________________________

Individual Motif Sites in Neighborhood 16:
----------------------------------------------------------------

--------------------------------------------------------------------------------------------------------------------------------------------------------------------------------------------
Motif 16.1   Depth:6

E(i)-value=0.000    P(i)-value=0.000    E(r)-value=0.000    E(r)-value=0.000
--------------------------------------------------------------------------------------------------------------------------------------------------------------------------------------------
Species                                                Start          End            Width          Depth                    -Site-          
--------------------------------------------------------------------------------------------------------------------------------------------------------------------------------------------
>HUMAN                                                 12379          12385          7              1              tttatctcac-ATTTCTC-atttctgcat
>PIG                                                   18534          18540          7              2              ctgatctcac-ATTTCTC-ttttcacata
>COW                                                   7302           7308           7              3              tatcttgcat-ATTTCTC-ttttctacat
>DOG                                                   9060           9066           7              4              attatcccac-ATTTCTC-ttttatatgt
>RABBIT                                                8526           8532           7              5              cttttcttgc-ATTTCTC-ttttctacct
>MOUSE                                                 12270          12276          7              6              tacaacttcc-ATTTCTC-ttcacatctg
--------------------------------------------------------------------------------------------------------------------------------------------------------------------------------------------
Motif 16.1 (ATTTCTC) Annotations:
----------------------------------------------
TargetScan Matches:
 None


eCLIP determined binding proteins (based on BLAT alignment):
>HUMAN:    MATR3,MATR3,PTBP1,PTBP1,PTBP1,TIA1,TIA1,


eCLIP determined binding proteins (based on BED File):
 None
--------------------------------------------------------------------------------------------------------------------------------------------------------------------------------------------


--------------------------------------------------------------------------------------------------------------------------------------------------------------------------------------------
Motif 16.2   Depth:2

E(i)-value=0.000    P(i)-value=0.000    E(r)-value=0.000    E(r)-value=0.000
--------------------------------------------------------------------------------------------------------------------------------------------------------------------------------------------
Species                                                Start          End            Width          Depth                    -Site-          
--------------------------------------------------------------------------------------------------------------------------------------------------------------------------------------------
>HUMAN                                                 12372          12385          14             1              tctacttttt-ATCTCACATTTCTC-atttctgcat
>PIG                                                   18527          18540          14             2              tctactcctg-ATCTCACATTTCTC-ttttcacata
--------------------------------------------------------------------------------------------------------------------------------------------------------------------------------------------
Motif 16.2 (ATCTCACATTTCTC) Annotations:
----------------------------------------------
TargetScan Matches:
>HUMAN:    miR-203a-3p.1,
>PIG:    miR-203a-3p.1,


eCLIP determined binding proteins (based on BLAT alignment):
>HUMAN:    MATR3,MATR3,PTBP1,PTBP1,PTBP1,PTBP1,TIA1,TIA1,


eCLIP determined binding proteins (based on BED File):
 None
--------------------------------------------------------------------------------------------------------------------------------------------------------------------------------------------


************************************************************************************************************************************************************************************
Motif Neighborhood 17   Depth:6
____________________________________________________________________________________________________________________________________________________________________________________

Species                                                Start          End            Width          Depth          Conserved Sites      Motif Neighborhood
____________________________________________________________________________________________________________________________________________________________________________________

>HUMAN                                                 13698          13708          11             1              TCTAGAGAAAA          TCTAGAGAAAA
>PIG                                                   19492          19502          11             2              TCTAGAGAAAA          TCTAGAGAAAA
>COW                                                   8339           8349           11             3              TCTAGAGAAAA          TCTAGAGAAAA
>DOG                                                   10300          10310          11             4              TCTAGAGAAAA          TCTAGAGAAAA
>RABBIT                                                9818           9828           11             5              TCTAGAGAAAA          TCTAGAGAAAA
>MOUSE                                                 12461          12471          11             6              TCTAGAGAAAA          TCTAGAGAAAA
____________________________________________________________________________________________________________________________________________________________________________________

Individual Motif Sites in Neighborhood 17:
----------------------------------------------------------------

-----------------------------------------------------------------------------------------------------------------------------------------------------------------------------------
Motif 17.1   Depth:6

E(i)-value=0.000    P(i)-value=0.000    E(r)-value=0.000    E(r)-value=0.000
-----------------------------------------------------------------------------------------------------------------------------------------------------------------------------------
Species                                                Start          End            Width          Depth                    -Site-          
-----------------------------------------------------------------------------------------------------------------------------------------------------------------------------------
>HUMAN                                                 13698          13708          11             1              tgccaggctc-TCTAGAGAAAA-atgtgaagag
>PIG                                                   19492          19502          11             2              tgccaggcta-TCTAGAGAAAA-tatgaagaga
>COW                                                   8339           8349           11             3              tgccaagcta-TCTAGAGAAAA-tgtgaagaga
>DOG                                                   10300          10310          11             4              tgccaggcta-TCTAGAGAAAA-tgtgaagaga
>RABBIT                                                9818           9828           11             5              tgccaggcta-TCTAGAGAAAA-tgtgaagaga
>MOUSE                                                 12461          12471          11             6              tgtcaggcta-TCTAGAGAAAA-tataaagagt
-----------------------------------------------------------------------------------------------------------------------------------------------------------------------------------
Motif 17.1 (TCTAGAGAAAA) Annotations:
----------------------------------------------
TargetScan Matches:
>HUMAN:    miR-1251-5p,
>PIG:    miR-1251-5p,
>COW:    miR-1251-5p,
>DOG:    miR-1251-5p,
>RABBIT:    miR-1251-5p,
>MOUSE:    miR-1251-5p,


eCLIP determined binding proteins (based on BLAT alignment):
>HUMAN:    CPSF6,LARP4,UTP3,WDR43,


eCLIP determined binding proteins (based on BED File):
 None
-----------------------------------------------------------------------------------------------------------------------------------------------------------------------------------


************************************************************************************************************************************************************************************************************************************************************************
Motif Neighborhood 18   Depth:6
________________________________________________________________________________________________________________________________________________________________________________________________________________________________________________________________________

Species                                                Start          End            Width          Depth          Conserved Sites                                  Motif Neighborhood
________________________________________________________________________________________________________________________________________________________________________________________________________________________________________________________________________

>HUMAN                                                 13712          13748          37             1              TGAAGAGATGCTCCAGGCCAATGAGAAGAATTAGACA            TGAAGAGATGCTCCAGGCCAATGAGAAGAATTAGACA
>PIG                                                   19505          19541          37             2              TGAAGAGATGCTCCAGGCCAATGAGAAGAATTAGACA            TGAAGAGATGCTCCAGGCCAATGAGAAGAATTAGACA
>COW                                                   8352           8390           39             3              TGAAGAGATGCTCCA--GGCCAATGAGAAGAATTAGACA          TGAAGAGATGCTCCAcaGGCCAATGAGAAGAATTAGACA
>DOG                                                   10313          10349          37             4              TGAAGAGATG-----GGCCAATGAGAAGAATTAGACA            TGAAGAGATGttccaGGCCAATGAGAAGAATTAGACA
>RABBIT                                                9831           9866           36             5              TGAAGAGATG----------TGAGAAGAATTAGACA             TGAAGAGATGctctggccatTGAGAAGAATTAGACA
>MOUSE                                                 12474          12510          37             6              TGAGAAGAATTAGACA                                 taaagagttgttccagaccaaTGAGAAGAATTAGACA
________________________________________________________________________________________________________________________________________________________________________________________________________________________________________________________________________

Individual Motif Sites in Neighborhood 18:
----------------------------------------------------------------

-----------------------------------------------------------------------------------------------------------------------------------------------------------------------------------------------------------------------------------------------------------------------
Motif 18.1   Depth:6

E(i)-value=0.000    P(i)-value=0.000    E(r)-value=0.000    E(r)-value=0.000
-----------------------------------------------------------------------------------------------------------------------------------------------------------------------------------------------------------------------------------------------------------------------
Species                                                Start          End            Width          Depth                    -Site-          
-----------------------------------------------------------------------------------------------------------------------------------------------------------------------------------------------------------------------------------------------------------------------
>HUMAN                                                 13733          13748          16             1              tccaggccaa-TGAGAAGAATTAGACA-agaaatacac
>PIG                                                   19526          19541          16             2              tccaggccaa-TGAGAAGAATTAGACA-ggaaatacac
>COW                                                   8375           8390           16             3              cacaggccaa-TGAGAAGAATTAGACA-agaaatacac
>DOG                                                   10334          10349          16             4              tccaggccaa-TGAGAAGAATTAGACA-aggagtaccc
>RABBIT                                                9851           9866           16             5              ctctggccat-TGAGAAGAATTAGACA-agaaataaac
>MOUSE                                                 12495          12510          16             6              tccagaccaa-TGAGAAGAATTAGACA-agcaatatgc
-----------------------------------------------------------------------------------------------------------------------------------------------------------------------------------------------------------------------------------------------------------------------
Motif 18.1 (TGAGAAGAATTAGACA) Annotations:
----------------------------------------------
TargetScan Matches:
 None


eCLIP determined binding proteins (based on BLAT alignment):
>HUMAN:    LARP4,NOLC1,SRSF7,


eCLIP determined binding proteins (based on BED File):
 None
-----------------------------------------------------------------------------------------------------------------------------------------------------------------------------------------------------------------------------------------------------------------------


-----------------------------------------------------------------------------------------------------------------------------------------------------------------------------------------------------------------------------------------------------------------------
Motif 18.2   Depth:5

E(i)-value=0.000    P(i)-value=0.000    E(r)-value=0.000    E(r)-value=0.000
-----------------------------------------------------------------------------------------------------------------------------------------------------------------------------------------------------------------------------------------------------------------------
Species                                                Start          End            Width          Depth                    -Site-          
-----------------------------------------------------------------------------------------------------------------------------------------------------------------------------------------------------------------------------------------------------------------------
>HUMAN                                                 13712          13721          10             1              gagaaaaatg-TGAAGAGATG-ctccaggcca
>PIG                                                   19505          19514          10             2              agagaaaata-TGAAGAGATG-ctccaggcca
>COW                                                   8352           8361           10             3              agagaaaatg-TGAAGAGATG-ctccacaggc
>DOG                                                   10313          10322          10             4              agagaaaatg-TGAAGAGATG-ttccaggcca
>RABBIT                                                9831           9840           10             5              agagaaaatg-TGAAGAGATG-ctctggccat
-----------------------------------------------------------------------------------------------------------------------------------------------------------------------------------------------------------------------------------------------------------------------
Motif 18.2 (TGAAGAGATG) Annotations:
----------------------------------------------
TargetScan Matches:
 None


eCLIP determined binding proteins (based on BLAT alignment):
>HUMAN:    CPSF6,LARP4,SRSF7,UTP3,WDR43,


eCLIP determined binding proteins (based on BED File):
 None
-----------------------------------------------------------------------------------------------------------------------------------------------------------------------------------------------------------------------------------------------------------------------


-----------------------------------------------------------------------------------------------------------------------------------------------------------------------------------------------------------------------------------------------------------------------
Motif 18.3   Depth:4

E(i)-value=0.000    P(i)-value=0.000    E(r)-value=0.000    E(r)-value=0.000
-----------------------------------------------------------------------------------------------------------------------------------------------------------------------------------------------------------------------------------------------------------------------
Species                                                Start          End            Width          Depth                    -Site-          
-----------------------------------------------------------------------------------------------------------------------------------------------------------------------------------------------------------------------------------------------------------------------
>HUMAN                                                 13727          13748          22             1              agatgctcca-GGCCAATGAGAAGAATTAGACA-agaaatacac
>PIG                                                   19520          19541          22             2              agatgctcca-GGCCAATGAGAAGAATTAGACA-ggaaatacac
>COW                                                   8369           8390           22             3              atgctccaca-GGCCAATGAGAAGAATTAGACA-agaaatacac
>DOG                                                   10328          10349          22             4              agatgttcca-GGCCAATGAGAAGAATTAGACA-aggagtaccc
-----------------------------------------------------------------------------------------------------------------------------------------------------------------------------------------------------------------------------------------------------------------------
Motif 18.3 (GGCCAATGAGAAGAATTAGACA) Annotations:
----------------------------------------------
TargetScan Matches:
 None


eCLIP determined binding proteins (based on BLAT alignment):
>HUMAN:    LARP4,NOLC1,SRSF7,UTP3,


eCLIP determined binding proteins (based on BED File):
 None
-----------------------------------------------------------------------------------------------------------------------------------------------------------------------------------------------------------------------------------------------------------------------


-----------------------------------------------------------------------------------------------------------------------------------------------------------------------------------------------------------------------------------------------------------------------
Motif 18.4   Depth:3

E(i)-value=0.000    P(i)-value=0.000    E(r)-value=0.000    E(r)-value=0.000
-----------------------------------------------------------------------------------------------------------------------------------------------------------------------------------------------------------------------------------------------------------------------
Species                                                Start          End            Width          Depth                    -Site-          
-----------------------------------------------------------------------------------------------------------------------------------------------------------------------------------------------------------------------------------------------------------------------
>HUMAN                                                 13712          13726          15             1              gagaaaaatg-TGAAGAGATGCTCCA-ggccaatgag
>PIG                                                   19505          19519          15             2              agagaaaata-TGAAGAGATGCTCCA-ggccaatgag
>COW                                                   8352           8366           15             3              agagaaaatg-TGAAGAGATGCTCCA-caggccaatg
-----------------------------------------------------------------------------------------------------------------------------------------------------------------------------------------------------------------------------------------------------------------------
Motif 18.4 (TGAAGAGATGCTCCA) Annotations:
----------------------------------------------
TargetScan Matches:
 None


eCLIP determined binding proteins (based on BLAT alignment):
>HUMAN:    CPSF6,LARP4,SRSF7,UTP3,UTP3,WDR43,


eCLIP determined binding proteins (based on BED File):
 None
-----------------------------------------------------------------------------------------------------------------------------------------------------------------------------------------------------------------------------------------------------------------------


-----------------------------------------------------------------------------------------------------------------------------------------------------------------------------------------------------------------------------------------------------------------------
Motif 18.5   Depth:2

E(i)-value=0.000    P(i)-value=0.000    E(r)-value=0.000    E(r)-value=0.000
-----------------------------------------------------------------------------------------------------------------------------------------------------------------------------------------------------------------------------------------------------------------------
Species                                                Start          End            Width          Depth                    -Site-          
-----------------------------------------------------------------------------------------------------------------------------------------------------------------------------------------------------------------------------------------------------------------------
>HUMAN                                                 13712          13748          37             1              gagaaaaatg-TGAAGAGATGCTCCAGGCCAATGAGAAGAATTAGACA-agaaatacac
>PIG                                                   19505          19541          37             2              agagaaaata-TGAAGAGATGCTCCAGGCCAATGAGAAGAATTAGACA-ggaaatacac
-----------------------------------------------------------------------------------------------------------------------------------------------------------------------------------------------------------------------------------------------------------------------
Motif 18.5 (TGAAGAGATGCTCCAGGCCAATGAGAAGAATTAGACA) Annotations:
----------------------------------------------
TargetScan Matches:
 None


eCLIP determined binding proteins (based on BLAT alignment):
>HUMAN:    CPSF6,LARP4,NOLC1,SRSF7,UTP3,UTP3,WDR43,


eCLIP determined binding proteins (based on BED File):
 None
-----------------------------------------------------------------------------------------------------------------------------------------------------------------------------------------------------------------------------------------------------------------------


***************************************************************************************************************************************************************************
Motif Neighborhood 19   Depth:6
___________________________________________________________________________________________________________________________________________________________________________

Species                                                Start          End            Width          Depth          Conserved Sites   Motif Neighborhood
___________________________________________________________________________________________________________________________________________________________________________

>HUMAN                                                 14134          14141          8              1              TATTGGCA          TATTGGCA
>PIG                                                   19934          19941          8              2              TATTGGCA          TATTGGCA
>COW                                                   8777           8784           8              3              TATTGGCA          TATTGGCA
>DOG                                                   10741          10748          8              4              TATTGGCA          TATTGGCA
>RABBIT                                                10246          10253          8              5              TATTGGCA          TATTGGCA
>MOUSE                                                 12828          12835          8              6              ATTGGCA           cATTGGCA
___________________________________________________________________________________________________________________________________________________________________________

Individual Motif Sites in Neighborhood 19:
----------------------------------------------------------------

--------------------------------------------------------------------------------------------------------------------------------------------------------------------------
Motif 19.1   Depth:6

E(i)-value=0.000    P(i)-value=0.000    E(r)-value=0.000    E(r)-value=0.000
--------------------------------------------------------------------------------------------------------------------------------------------------------------------------
Species                                                Start          End            Width          Depth                    -Site-          
--------------------------------------------------------------------------------------------------------------------------------------------------------------------------
>HUMAN                                                 14135          14141          7              1              caattagtgt-ATTGGCA-atcatgcagt
>PIG                                                   19935          19941          7              2              ttaataacat-ATTGGCA-tttgtgcaca
>COW                                                   8778           8784           7              3              ttaataatgt-ATTGGCA-ctcatgcaca
>DOG                                                   10742          10748          7              4              gtaatactat-ATTGGCA-gccatgcaca
>RABBIT                                                10247          10253          7              5              ttaatagcat-ATTGGCA-gtcacagaca
>MOUSE                                                 12829          12835          7              6              ctcatagcac-ATTGGCA-attatacatg
--------------------------------------------------------------------------------------------------------------------------------------------------------------------------
Motif 19.1 (ATTGGCA) Annotations:
----------------------------------------------
TargetScan Matches:
 None


eCLIP determined binding proteins (based on BLAT alignment):
>HUMAN:    HNRNPA1,


eCLIP determined binding proteins (based on BED File):
 None
--------------------------------------------------------------------------------------------------------------------------------------------------------------------------


--------------------------------------------------------------------------------------------------------------------------------------------------------------------------
Motif 19.2   Depth:5

E(i)-value=0.000    P(i)-value=0.000    E(r)-value=0.000    E(r)-value=0.000
--------------------------------------------------------------------------------------------------------------------------------------------------------------------------
Species                                                Start          End            Width          Depth                    -Site-          
--------------------------------------------------------------------------------------------------------------------------------------------------------------------------
>HUMAN                                                 14134          14141          8              1              ccaattagtg-TATTGGCA-atcatgcagt
>PIG                                                   19934          19941          8              2              attaataaca-TATTGGCA-tttgtgcaca
>COW                                                   8777           8784           8              3              attaataatg-TATTGGCA-ctcatgcaca
>DOG                                                   10741          10748          8              4              agtaatacta-TATTGGCA-gccatgcaca
>RABBIT                                                10246          10253          8              5              attaatagca-TATTGGCA-gtcacagaca
--------------------------------------------------------------------------------------------------------------------------------------------------------------------------
Motif 19.2 (TATTGGCA) Annotations:
----------------------------------------------
TargetScan Matches:
 None


eCLIP determined binding proteins (based on BLAT alignment):
>HUMAN:    HNRNPA1,


eCLIP determined binding proteins (based on BED File):
 None
--------------------------------------------------------------------------------------------------------------------------------------------------------------------------


***************************************************************************************************************************************************************************
Motif Neighborhood 20   Depth:6
___________________________________________________________________________________________________________________________________________________________________________

Species                                                Start          End            Width          Depth          Conserved Sites   Motif Neighborhood
___________________________________________________________________________________________________________________________________________________________________________

>HUMAN                                                 14176          14183          8              1              TTGTGAAG          TTGTGAAG
>PIG                                                   19978          19985          8              2              TTGTGAAG          TTGTGAAG
>COW                                                   8821           8828           8              3              TTGTGAAG          TTGTGAAG
>DOG                                                   10784          10791          8              4              TTGTGAAG          TTGTGAAG
>RABBIT                                                10290          10297          8              5              TTGTGAAG          TTGTGAAG
>MOUSE                                                 14535          14542          8              6              TTGTGAAG          TTGTGAAG
___________________________________________________________________________________________________________________________________________________________________________

Individual Motif Sites in Neighborhood 20:
----------------------------------------------------------------

--------------------------------------------------------------------------------------------------------------------------------------------------------------------------
Motif 20.1   Depth:6

E(i)-value=0.000    P(i)-value=0.000    E(r)-value=0.000    E(r)-value=0.000
--------------------------------------------------------------------------------------------------------------------------------------------------------------------------
Species                                                Start          End            Width          Depth                    -Site-          
--------------------------------------------------------------------------------------------------------------------------------------------------------------------------
>HUMAN                                                 14176          14183          8              1              gcagtgtaaa-TTGTGAAG-cattatgtaa
>PIG                                                   19978          19985          8              2              gtactgtcag-TTGTGAAG-tactatgtaa
>COW                                                   8821           8828           8              3              gcgttgtcag-TTGTGAAG-cattatgtaa
>DOG                                                   10784          10791          8              4              gcactgtcag-TTGTGAAG-cattatataa
>RABBIT                                                10290          10297          8              5              acagtgcctc-TTGTGAAG-cattatgtaa
>MOUSE                                                 14535          14542          8              6              gtgtggagct-TTGTGAAG-tctacagttc
--------------------------------------------------------------------------------------------------------------------------------------------------------------------------
Motif 20.1 (TTGTGAAG) Annotations:
----------------------------------------------
TargetScan Matches:
 None


eCLIP determined binding proteins (based on BLAT alignment):
>HUMAN:    HNRNPA1,


eCLIP determined binding proteins (based on BED File):
 None
--------------------------------------------------------------------------------------------------------------------------------------------------------------------------


*********************************************************************************************************************************************************************************
Motif Neighborhood 21   Depth:6
_________________________________________________________________________________________________________________________________________________________________________________

Species                                                Start          End            Width          Depth          Conserved Sites     Motif Neighborhood
_________________________________________________________________________________________________________________________________________________________________________________

>HUMAN                                                 18264          18273          10             1              GAAAAGGTCA          GAAAAGGTCA
>PIG                                                   24090          24099          10             2              GAAAAGGTCA          GAAAAGGTCA
>COW                                                   13112          13121          10             3              GAAAAGGTCA          GAAAAGGTCA
>DOG                                                   15034          15043          10             4              GAAAAGGTCA          GAAAAGGTCA
>RABBIT                                                10403          10412          10             5              AAAAGGT             tAAAAGGTaa
>MOUSE                                                 14882          14891          10             6              AAAAGGT             gAAAAGGTtt
_________________________________________________________________________________________________________________________________________________________________________________

Individual Motif Sites in Neighborhood 21:
----------------------------------------------------------------

--------------------------------------------------------------------------------------------------------------------------------------------------------------------------------
Motif 21.1   Depth:6

E(i)-value=0.000    P(i)-value=0.000    E(r)-value=0.000    E(r)-value=0.000
--------------------------------------------------------------------------------------------------------------------------------------------------------------------------------
Species                                                Start          End            Width          Depth                    -Site-          
--------------------------------------------------------------------------------------------------------------------------------------------------------------------------------
>HUMAN                                                 18265          18271          7              1              agagtgaagg-AAAAGGT-caaacctgtt
>PIG                                                   24091          24097          7              2              agagtgaaag-AAAAGGT-cagacctagt
>COW                                                   13113          13119          7              3              agagtgaaag-AAAAGGT-caagcctgat
>DOG                                                   15035          15041          7              4              agagtgaaag-AAAAGGT-caaaccagtc
>RABBIT                                                10404          10410          7              5              caaccttttt-AAAAGGT-aagaaccatt
>MOUSE                                                 14883          14889          7              6              gaggaggtgg-AAAAGGT-tttattaatg
--------------------------------------------------------------------------------------------------------------------------------------------------------------------------------
Motif 21.1 (AAAAGGT) Annotations:
----------------------------------------------
TargetScan Matches:
 None


eCLIP determined binding proteins (based on BLAT alignment):
>HUMAN:    ILF3,ILF3,SF3B1,ZC3H11A,ZC3H11A,


eCLIP determined binding proteins (based on BED File):
 None
--------------------------------------------------------------------------------------------------------------------------------------------------------------------------------


--------------------------------------------------------------------------------------------------------------------------------------------------------------------------------
Motif 21.2   Depth:4

E(i)-value=0.000    P(i)-value=0.000    E(r)-value=0.000    E(r)-value=0.000
--------------------------------------------------------------------------------------------------------------------------------------------------------------------------------
Species                                                Start          End            Width          Depth                    -Site-          
--------------------------------------------------------------------------------------------------------------------------------------------------------------------------------
>HUMAN                                                 18264          18273          10             1              aagagtgaag-GAAAAGGTCA-aacctgtttt
>PIG                                                   24090          24099          10             2              aagagtgaaa-GAAAAGGTCA-gacctagttc
>COW                                                   13112          13121          10             3              aagagtgaaa-GAAAAGGTCA-agcctgattc
>DOG                                                   15034          15043          10             4              aagagtgaaa-GAAAAGGTCA-aaccagtctc
--------------------------------------------------------------------------------------------------------------------------------------------------------------------------------
Motif 21.2 (GAAAAGGTCA) Annotations:
----------------------------------------------
TargetScan Matches:
>HUMAN:    miR-192-5p/215-5p,
>PIG:    miR-192-5p/215-5p,
>COW:    miR-192-5p/215-5p,
>DOG:    miR-192-5p/215-5p,


eCLIP determined binding proteins (based on BLAT alignment):
>HUMAN:    ILF3,ILF3,SF3B1,ZC3H11A,ZC3H11A,


eCLIP determined binding proteins (based on BED File):
 None
--------------------------------------------------------------------------------------------------------------------------------------------------------------------------------


*********************************************************************************************************************************************************************************
Motif Neighborhood 22   Depth:5
_________________________________________________________________________________________________________________________________________________________________________________

Species                                                Start          End            Width          Depth          Conserved Sites     Motif Neighborhood
_________________________________________________________________________________________________________________________________________________________________________________

>HUMAN                                                 4488           4497           10             1              CTGTTAGTCT          CTGTTAGTCT
>PIG                                                   7681           7690           10             2              CTGTTAGTCT          CTGTTAGTCT
>COW                                                   247            256            10             3              CTGTTAGTCT          CTGTTAGTCT
>DOG                                                   1694           1703           10             4              CTGTTAGTCT          CTGTTAGTCT
>RABBIT                                                510            519            10             5              TGTTAGTC            aTGTTAGTCc
_________________________________________________________________________________________________________________________________________________________________________________

Individual Motif Sites in Neighborhood 22:
----------------------------------------------------------------

--------------------------------------------------------------------------------------------------------------------------------------------------------------------------------
Motif 22.1   Depth:5

E(i)-value=0.000    P(i)-value=0.000    E(r)-value=0.000    E(r)-value=0.000
--------------------------------------------------------------------------------------------------------------------------------------------------------------------------------
Species                                                Start          End            Width          Depth                    -Site-          
--------------------------------------------------------------------------------------------------------------------------------------------------------------------------------
>HUMAN                                                 4489           4496           8              1              ccctatctgc-TGTTAGTC-tggggtctca
>PIG                                                   7682           7689           8              2              cagtcccttc-TGTTAGTC-tagaatctgt
>COW                                                   248            255            8              3              cccttccttc-TGTTAGTC-tagattccca
>DOG                                                   1695           1702           8              4              ttattctttc-TGTTAGTC-taggatccta
>RABBIT                                                511            518            8              5              ttggattaga-TGTTAGTC-caaaccgcat
--------------------------------------------------------------------------------------------------------------------------------------------------------------------------------
Motif 22.1 (TGTTAGTC) Annotations:
----------------------------------------------
TargetScan Matches:
 None


eCLIP determined binding proteins (based on BLAT alignment):
>HUMAN:    AKAP8L,


eCLIP determined binding proteins (based on BED File):
 None
--------------------------------------------------------------------------------------------------------------------------------------------------------------------------------


--------------------------------------------------------------------------------------------------------------------------------------------------------------------------------
Motif 22.2   Depth:4

E(i)-value=0.000    P(i)-value=0.000    E(r)-value=0.000    E(r)-value=0.000
--------------------------------------------------------------------------------------------------------------------------------------------------------------------------------
Species                                                Start          End            Width          Depth                    -Site-          
--------------------------------------------------------------------------------------------------------------------------------------------------------------------------------
>HUMAN                                                 4488           4497           10             1              tccctatctg-CTGTTAGTCT-ggggtctcat
>PIG                                                   7681           7690           10             2              gcagtccctt-CTGTTAGTCT-agaatctgtt
>COW                                                   247            256            10             3              gcccttcctt-CTGTTAGTCT-agattcccag
>DOG                                                   1694           1703           10             4              attattcttt-CTGTTAGTCT-aggatcctat
--------------------------------------------------------------------------------------------------------------------------------------------------------------------------------
Motif 22.2 (CTGTTAGTCT) Annotations:
----------------------------------------------
TargetScan Matches:
 None


eCLIP determined binding proteins (based on BLAT alignment):
>HUMAN:    AKAP8L,


eCLIP determined binding proteins (based on BED File):
 None
--------------------------------------------------------------------------------------------------------------------------------------------------------------------------------


************************************************************************************************************************************************************************************************
Motif Neighborhood 23   Depth:5
________________________________________________________________________________________________________________________________________________________________________________________________

Species                                                Start          End            Width          Depth          Conserved Sites          Motif Neighborhood
________________________________________________________________________________________________________________________________________________________________________________________________

>HUMAN                                                 4664           4678           15             1              ACTGTTAATGTGCTA          ACTGTTAATGTGCTA
>PIG                                                   9746           9760           15             2              ACTGTTAATGTGCTA          ACTGTTAATGTGCTA
>COW                                                   2152           2166           15             3              ACTGTTAATGTGCT           ACTGTTAATGTGCTt
>DOG                                                   2964           2978           15             4              ACTGTTAATGTGCT           ACTGTTAATGTGCTt
>RABBIT                                                569            583            15             5              TTAATGTGCT               acaaTTAATGTGCTc
________________________________________________________________________________________________________________________________________________________________________________________________

Individual Motif Sites in Neighborhood 23:
----------------------------------------------------------------

-----------------------------------------------------------------------------------------------------------------------------------------------------------------------------------------------
Motif 23.1   Depth:5

E(i)-value=0.000    P(i)-value=0.000    E(r)-value=0.000    E(r)-value=0.000
-----------------------------------------------------------------------------------------------------------------------------------------------------------------------------------------------
Species                                                Start          End            Width          Depth                    -Site-          
-----------------------------------------------------------------------------------------------------------------------------------------------------------------------------------------------
>HUMAN                                                 4668           4677           10             1              ttttgtactg-TTAATGTGCT-acttgcattt
>PIG                                                   9750           9759           10             2              caatggactg-TTAATGTGCT-aaaatgcagc
>COW                                                   2156           2165           10             3              caagggactg-TTAATGTGCT-taaatgcagc
>DOG                                                   2968           2977           10             4              cgtggaactg-TTAATGTGCT-taaatgtagc
>RABBIT                                                573            582            10             5              tgtggaacaa-TTAATGTGCT-caatcccagg
-----------------------------------------------------------------------------------------------------------------------------------------------------------------------------------------------
Motif 23.1 (TTAATGTGCT) Annotations:
----------------------------------------------
TargetScan Matches:
>HUMAN:    miR-323-3p,
>PIG:    miR-323-3p,
>COW:    miR-323-3p,
>DOG:    miR-323-3p,
>RABBIT:    miR-323-3p,


eCLIP determined binding proteins (based on BLAT alignment):
 None


eCLIP determined binding proteins (based on BED File):
 None
-----------------------------------------------------------------------------------------------------------------------------------------------------------------------------------------------


-----------------------------------------------------------------------------------------------------------------------------------------------------------------------------------------------
Motif 23.2   Depth:4

E(i)-value=0.000    P(i)-value=0.000    E(r)-value=0.000    E(r)-value=0.000
-----------------------------------------------------------------------------------------------------------------------------------------------------------------------------------------------
Species                                                Start          End            Width          Depth                    -Site-          
-----------------------------------------------------------------------------------------------------------------------------------------------------------------------------------------------
>HUMAN                                                 4664           4677           14             1              tttcttttgt-ACTGTTAATGTGCT-acttgcattt
>PIG                                                   9746           9759           14             2              ggtacaatgg-ACTGTTAATGTGCT-aaaatgcagc
>COW                                                   2152           2165           14             3              ggtacaaggg-ACTGTTAATGTGCT-taaatgcagc
>DOG                                                   2964           2977           14             4              tgtacgtgga-ACTGTTAATGTGCT-taaatgtagc
-----------------------------------------------------------------------------------------------------------------------------------------------------------------------------------------------
Motif 23.2 (ACTGTTAATGTGCT) Annotations:
----------------------------------------------
TargetScan Matches:
>HUMAN:    miR-132-3p/212-3p,miR-323-3p,
>PIG:    miR-132-3p/212-3p,miR-323-3p,
>COW:    miR-132-3p/212-3p,miR-323-3p,
>DOG:    miR-132-3p/212-3p,miR-323-3p,


eCLIP determined binding proteins (based on BLAT alignment):
 None


eCLIP determined binding proteins (based on BED File):
 None
-----------------------------------------------------------------------------------------------------------------------------------------------------------------------------------------------


-----------------------------------------------------------------------------------------------------------------------------------------------------------------------------------------------
Motif 23.3   Depth:2

E(i)-value=0.000    P(i)-value=0.000    E(r)-value=0.000    E(r)-value=0.000
-----------------------------------------------------------------------------------------------------------------------------------------------------------------------------------------------
Species                                                Start          End            Width          Depth                    -Site-          
-----------------------------------------------------------------------------------------------------------------------------------------------------------------------------------------------
>HUMAN                                                 4664           4678           15             1              tttcttttgt-ACTGTTAATGTGCTA-cttgcatttg
>PIG                                                   9746           9760           15             2              ggtacaatgg-ACTGTTAATGTGCTA-aaatgcagct
-----------------------------------------------------------------------------------------------------------------------------------------------------------------------------------------------
Motif 23.3 (ACTGTTAATGTGCTA) Annotations:
----------------------------------------------
TargetScan Matches:
>HUMAN:    miR-132-3p/212-3p,miR-323-3p,
>PIG:    miR-132-3p/212-3p,miR-323-3p,


eCLIP determined binding proteins (based on BLAT alignment):
 None


eCLIP determined binding proteins (based on BED File):
 None
-----------------------------------------------------------------------------------------------------------------------------------------------------------------------------------------------


*********************************************************************************************************************************************************************************
Motif Neighborhood 24   Depth:5
_________________________________________________________________________________________________________________________________________________________________________________

Species                                                Start          End            Width          Depth          Conserved Sites     Motif Neighborhood
_________________________________________________________________________________________________________________________________________________________________________________

>HUMAN                                                 5606           5615           10             1              GTAAGGACCC          GTAAGGACCC
>PIG                                                   13849          13858          10             2              GTAAGGACCC          GTAAGGACCC
>COW                                                   3428           3437           10             3              GTAAGGACCC          GTAAGGACCC
>DOG                                                   3990           3999           10             4              GTAAGGA             GTAAGGAtcc
>RABBIT                                                1908           1917           10             5              GTAAGGA             GTAAGGActc
_________________________________________________________________________________________________________________________________________________________________________________

Individual Motif Sites in Neighborhood 24:
----------------------------------------------------------------

--------------------------------------------------------------------------------------------------------------------------------------------------------------------------------
Motif 24.1   Depth:5

E(i)-value=0.000    P(i)-value=0.000    E(r)-value=0.000    E(r)-value=0.000
--------------------------------------------------------------------------------------------------------------------------------------------------------------------------------
Species                                                Start          End            Width          Depth                    -Site-          
--------------------------------------------------------------------------------------------------------------------------------------------------------------------------------
>HUMAN                                                 5606           5612           7              1              tttttaccat-GTAAGGA-ccccacccac
>PIG                                                   13849          13855          7              2              tgtacatcag-GTAAGGA-ccctctccat
>COW                                                   3428           3434           7              3              tgtacctcag-GTAAGGA-ccctccccat
>DOG                                                   3990           3996           7              4              tgtgcaccag-GTAAGGA-tcctccccat
>RABBIT                                                1908           1914           7              5              tgtataccag-GTAAGGA-ctccacccac
--------------------------------------------------------------------------------------------------------------------------------------------------------------------------------
Motif 24.1 (GTAAGGA) Annotations:
----------------------------------------------
TargetScan Matches:
 None


eCLIP determined binding proteins (based on BLAT alignment):
 None


eCLIP determined binding proteins (based on BED File):
 None
--------------------------------------------------------------------------------------------------------------------------------------------------------------------------------


--------------------------------------------------------------------------------------------------------------------------------------------------------------------------------
Motif 24.2   Depth:3

E(i)-value=0.000    P(i)-value=0.000    E(r)-value=0.000    E(r)-value=0.000
--------------------------------------------------------------------------------------------------------------------------------------------------------------------------------
Species                                                Start          End            Width          Depth                    -Site-          
--------------------------------------------------------------------------------------------------------------------------------------------------------------------------------
>HUMAN                                                 5606           5615           10             1              tttttaccat-GTAAGGACCC-cacccactgt
>PIG                                                   13849          13858          10             2              tgtacatcag-GTAAGGACCC-tctccattct
>COW                                                   3428           3437           10             3              tgtacctcag-GTAAGGACCC-tccccattct
--------------------------------------------------------------------------------------------------------------------------------------------------------------------------------
Motif 24.2 (GTAAGGACCC) Annotations:
----------------------------------------------
TargetScan Matches:
 None


eCLIP determined binding proteins (based on BLAT alignment):
 None


eCLIP determined binding proteins (based on BED File):
 None
--------------------------------------------------------------------------------------------------------------------------------------------------------------------------------


************************************************************************************************************************************************************************
Motif Neighborhood 25   Depth:5
________________________________________________________________________________________________________________________________________________________________________

Species                                                Start          End            Width          Depth          Conserved Sites  Motif Neighborhood
________________________________________________________________________________________________________________________________________________________________________

>HUMAN                                                 5753           5759           7              1              TACTTAT          TACTTAT
>PIG                                                   13996          14002          7              2              TACTTAT          TACTTAT
>COW                                                   3578           3584           7              3              ACTTAT           cACTTAT
>DOG                                                   4137           4143           7              4              ACTTAT           cACTTAT
>RABBIT                                                2031           2037           7              5              ACTTAT           tACTTAT
________________________________________________________________________________________________________________________________________________________________________

Individual Motif Sites in Neighborhood 25:
----------------------------------------------------------------

-----------------------------------------------------------------------------------------------------------------------------------------------------------------------
Motif 25.1   Depth:5

E(i)-value=0.000    P(i)-value=0.000    E(r)-value=0.000    E(r)-value=0.000
-----------------------------------------------------------------------------------------------------------------------------------------------------------------------
Species                                                Start          End            Width          Depth                    -Site-          
-----------------------------------------------------------------------------------------------------------------------------------------------------------------------
>HUMAN                                                 5754           5759           6              1              ggactcctgt-ACTTAT-caaagcagag
>PIG                                                   13997          14002          6              2              ggactccttt-ACTTAT-ttaagcacag
>COW                                                   3579           3584           6              3              gggccctttc-ACTTAT-tgaagcacag
>DOG                                                   4138           4143           6              4              aggactttgc-ACTTAT-tgaagcagag
>RABBIT                                                2032           2037           6              5              ggactcctgt-ACTTAT-caaagcagag
-----------------------------------------------------------------------------------------------------------------------------------------------------------------------
Motif 25.1 (ACTTAT) Annotations:
----------------------------------------------
TargetScan Matches:
 None


eCLIP determined binding proteins (based on BLAT alignment):
>HUMAN:    HNRNPU,


eCLIP determined binding proteins (based on BED File):
 None
-----------------------------------------------------------------------------------------------------------------------------------------------------------------------


-----------------------------------------------------------------------------------------------------------------------------------------------------------------------
Motif 25.2   Depth:2

E(i)-value=0.000    P(i)-value=0.010    E(r)-value=0.000    E(r)-value=0.030
-----------------------------------------------------------------------------------------------------------------------------------------------------------------------
Species                                                Start          End            Width          Depth                    -Site-          
-----------------------------------------------------------------------------------------------------------------------------------------------------------------------
>HUMAN                                                 5753           5759           7              1              aggactcctg-TACTTAT-caaagcagag
>PIG                                                   13996          14002          7              2              aggactcctt-TACTTAT-ttaagcacag
-----------------------------------------------------------------------------------------------------------------------------------------------------------------------
Motif 25.2 (TACTTAT) Annotations:
----------------------------------------------
TargetScan Matches:
 None


eCLIP determined binding proteins (based on BLAT alignment):
>HUMAN:    HNRNPU,


eCLIP determined binding proteins (based on BED File):
 None
-----------------------------------------------------------------------------------------------------------------------------------------------------------------------


*********************************************************************************************************************************************************************************************************************
Motif Neighborhood 26   Depth:5
_____________________________________________________________________________________________________________________________________________________________________________________________________________________

Species                                                Start          End            Width          Depth          Conserved Sites                 Motif Neighborhood
_____________________________________________________________________________________________________________________________________________________________________________________________________________________

>HUMAN                                                 9358           9379           22             1              CTCAGCTCTTGGACAATTAATA          CTCAGCTCTTGGACAATTAATA
>PIG                                                   15098          15119          22             2              CTCAGCTCTTGGACAATTAATA          CTCAGCTCTTGGACAATTAATA
>COW                                                   4192           4213           22             3              CTCAGCTCTTGGACAATTAATA          CTCAGCTCTTGGACAATTAATA
>DOG                                                   5706           5727           22             4              CTCAGCTCTTGGACA                 CTCAGCTCTTGGACAgttgata
>RABBIT                                                5348           5369           22             5              CTCAGCTCTTGG                    CTCAGCTCTTGGgcaattaata
_____________________________________________________________________________________________________________________________________________________________________________________________________________________

Individual Motif Sites in Neighborhood 26:
----------------------------------------------------------------

--------------------------------------------------------------------------------------------------------------------------------------------------------------------------------------------------------------------
Motif 26.1   Depth:5

E(i)-value=0.000    P(i)-value=0.000    E(r)-value=0.000    E(r)-value=0.000
--------------------------------------------------------------------------------------------------------------------------------------------------------------------------------------------------------------------
Species                                                Start          End            Width          Depth                    -Site-          
--------------------------------------------------------------------------------------------------------------------------------------------------------------------------------------------------------------------
>HUMAN                                                 9358           9369           12             1              tactcataat-CTCAGCTCTTGG-acaattaata
>PIG                                                   15098          15109          12             2              ctatcatgac-CTCAGCTCTTGG-acaattaata
>COW                                                   4192           4203           12             3              ctatcatgac-CTCAGCTCTTGG-acaattaata
>DOG                                                   5706           5717           12             4              ctgtcatgac-CTCAGCTCTTGG-acagttgata
>RABBIT                                                5348           5359           12             5              taaccataac-CTCAGCTCTTGG-gcaattaata
--------------------------------------------------------------------------------------------------------------------------------------------------------------------------------------------------------------------
Motif 26.1 (CTCAGCTCTTGG) Annotations:
----------------------------------------------
TargetScan Matches:
>HUMAN:    miR-335-5p,
>PIG:    miR-335-5p,
>COW:    miR-335-5p,
>DOG:    miR-335-5p,
>RABBIT:    miR-335-5p,


eCLIP determined binding proteins (based on BLAT alignment):
 None


eCLIP determined binding proteins (based on BED File):
 None
--------------------------------------------------------------------------------------------------------------------------------------------------------------------------------------------------------------------


--------------------------------------------------------------------------------------------------------------------------------------------------------------------------------------------------------------------
Motif 26.2   Depth:4

E(i)-value=0.000    P(i)-value=0.000    E(r)-value=0.000    E(r)-value=0.000
--------------------------------------------------------------------------------------------------------------------------------------------------------------------------------------------------------------------
Species                                                Start          End            Width          Depth                    -Site-          
--------------------------------------------------------------------------------------------------------------------------------------------------------------------------------------------------------------------
>HUMAN                                                 9358           9372           15             1              tactcataat-CTCAGCTCTTGGACA-attaatagca
>PIG                                                   15098          15112          15             2              ctatcatgac-CTCAGCTCTTGGACA-attaatattc
>COW                                                   4192           4206           15             3              ctatcatgac-CTCAGCTCTTGGACA-attaatatgc
>DOG                                                   5706           5720           15             4              ctgtcatgac-CTCAGCTCTTGGACA-gttgatatgc
--------------------------------------------------------------------------------------------------------------------------------------------------------------------------------------------------------------------
Motif 26.2 (CTCAGCTCTTGGACA) Annotations:
----------------------------------------------
TargetScan Matches:
>HUMAN:    miR-335-5p,
>PIG:    miR-335-5p,
>COW:    miR-335-5p,
>DOG:    miR-335-5p,


eCLIP determined binding proteins (based on BLAT alignment):
 None


eCLIP determined binding proteins (based on BED File):
 None
--------------------------------------------------------------------------------------------------------------------------------------------------------------------------------------------------------------------


--------------------------------------------------------------------------------------------------------------------------------------------------------------------------------------------------------------------
Motif 26.3   Depth:3

E(i)-value=0.000    P(i)-value=0.000    E(r)-value=0.000    E(r)-value=0.000
--------------------------------------------------------------------------------------------------------------------------------------------------------------------------------------------------------------------
Species                                                Start          End            Width          Depth                    -Site-          
--------------------------------------------------------------------------------------------------------------------------------------------------------------------------------------------------------------------
>HUMAN                                                 9358           9379           22             1              tactcataat-CTCAGCTCTTGGACAATTAATA-gcattaataa
>PIG                                                   15098          15119          22             2              ctatcatgac-CTCAGCTCTTGGACAATTAATA-ttcaccaata
>COW                                                   4192           4213           22             3              ctatcatgac-CTCAGCTCTTGGACAATTAATA-tgcaccaata
--------------------------------------------------------------------------------------------------------------------------------------------------------------------------------------------------------------------
Motif 26.3 (CTCAGCTCTTGGACAATTAATA) Annotations:
----------------------------------------------
TargetScan Matches:
>HUMAN:    miR-335-5p,
>PIG:    miR-335-5p,
>COW:    miR-335-5p,


eCLIP determined binding proteins (based on BLAT alignment):
 None


eCLIP determined binding proteins (based on BED File):
 None
--------------------------------------------------------------------------------------------------------------------------------------------------------------------------------------------------------------------


*********************************************************************************************************************************************************************************************
Motif Neighborhood 27   Depth:5
_____________________________________________________________________________________________________________________________________________________________________________________________

Species                                                Start          End            Width          Depth          Conserved Sites         Motif Neighborhood
_____________________________________________________________________________________________________________________________________________________________________________________________

>HUMAN                                                 10449          10462          14             1              TCTCTGCATTCTTC          TCTCTGCATTCTTC
>PIG                                                   16239          16252          14             2              TCTCTGCATTCTTC          TCTCTGCATTCTTC
>COW                                                   5311           5324           14             3              TGCATTCTTC              tctgTGCATTCTTC
>DOG                                                   6774           6787           14             4              TGCATTCTTC              tctgTGCATTCTTC
>RABBIT                                                6476           6489           14             5              TGCATTCTTC              tcttTGCATTCTTC
_____________________________________________________________________________________________________________________________________________________________________________________________

Individual Motif Sites in Neighborhood 27:
----------------------------------------------------------------

--------------------------------------------------------------------------------------------------------------------------------------------------------------------------------------------
Motif 27.1   Depth:5

E(i)-value=0.000    P(i)-value=0.000    E(r)-value=0.000    E(r)-value=0.000
--------------------------------------------------------------------------------------------------------------------------------------------------------------------------------------------
Species                                                Start          End            Width          Depth                    -Site-          
--------------------------------------------------------------------------------------------------------------------------------------------------------------------------------------------
>HUMAN                                                 10453          10462          10             1              gcactttctc-TGCATTCTTC-tttccagagc
>PIG                                                   16243          16252          10             2              gcattgtctc-TGCATTCTTC-ctttcagagc
>COW                                                   5315           5324           10             3              gcactatctg-TGCATTCTTC-ctttcaaagc
>DOG                                                   6778           6787           10             4              gcaccttctg-TGCATTCTTC-cttccagagc
>RABBIT                                                6480           6489           10             5              tgattttctt-TGCATTCTTC-ttccagagaa
--------------------------------------------------------------------------------------------------------------------------------------------------------------------------------------------
Motif 27.1 (TGCATTCTTC) Annotations:
----------------------------------------------
TargetScan Matches:
 None


eCLIP determined binding proteins (based on BLAT alignment):
>HUMAN:    SF3B1,


eCLIP determined binding proteins (based on BED File):
 None
--------------------------------------------------------------------------------------------------------------------------------------------------------------------------------------------


--------------------------------------------------------------------------------------------------------------------------------------------------------------------------------------------
Motif 27.2   Depth:2

E(i)-value=0.000    P(i)-value=0.000    E(r)-value=0.000    E(r)-value=0.000
--------------------------------------------------------------------------------------------------------------------------------------------------------------------------------------------
Species                                                Start          End            Width          Depth                    -Site-          
--------------------------------------------------------------------------------------------------------------------------------------------------------------------------------------------
>HUMAN                                                 10449          10462          14             1              gttggcactt-TCTCTGCATTCTTC-tttccagagc
>PIG                                                   16239          16252          14             2              tttagcattg-TCTCTGCATTCTTC-ctttcagagc
--------------------------------------------------------------------------------------------------------------------------------------------------------------------------------------------
Motif 27.2 (TCTCTGCATTCTTC) Annotations:
----------------------------------------------
TargetScan Matches:
 None


eCLIP determined binding proteins (based on BLAT alignment):
>HUMAN:    SF3B1,


eCLIP determined binding proteins (based on BED File):
 None
--------------------------------------------------------------------------------------------------------------------------------------------------------------------------------------------


************************************************************************************************************************************************************************************************
Motif Neighborhood 28   Depth:5
________________________________________________________________________________________________________________________________________________________________________________________________

Species                                                Start          End            Width          Depth          Conserved Sites          Motif Neighborhood
________________________________________________________________________________________________________________________________________________________________________________________________

>HUMAN                                                 10617          10631          15             1              GATAACCTGGTCATT          GATAACCTGGTCATT
>PIG                                                   16396          16410          15             2              GATAACCTGGTCATT          GATAACCTGGTCATT
>COW                                                   5475           5489           15             3              GATAACCTGGTCATT          GATAACCTGGTCATT
>DOG                                                   6959           6973           15             4              AACCTGGTCATT             gtaAACCTGGTCATT
>RABBIT                                                6626           6640           15             5              CTGGTCATT                gataggCTGGTCATT
________________________________________________________________________________________________________________________________________________________________________________________________

Individual Motif Sites in Neighborhood 28:
----------------------------------------------------------------

-----------------------------------------------------------------------------------------------------------------------------------------------------------------------------------------------
Motif 28.1   Depth:5

E(i)-value=0.000    P(i)-value=0.000    E(r)-value=0.000    E(r)-value=0.000
-----------------------------------------------------------------------------------------------------------------------------------------------------------------------------------------------
Species                                                Start          End            Width          Depth                    -Site-          
-----------------------------------------------------------------------------------------------------------------------------------------------------------------------------------------------
>HUMAN                                                 10623          10631          9              1              actcgataac-CTGGTCATT-atttttttga
>PIG                                                   16402          16410          9              2              aattgataac-CTGGTCATT-gaatttttga
>COW                                                   5481           5489           9              3              aattgataac-CTGGTCATT-gaaattttga
>DOG                                                   6965           6973           9              4              aattgtaaac-CTGGTCATT-taattttcga
>RABBIT                                                6632           6640           9              5              aattgatagg-CTGGTCATT-aattttttta
-----------------------------------------------------------------------------------------------------------------------------------------------------------------------------------------------
Motif 28.1 (CTGGTCATT) Annotations:
----------------------------------------------
TargetScan Matches:
 None


eCLIP determined binding proteins (based on BLAT alignment):
 None


eCLIP determined binding proteins (based on BED File):
 None
-----------------------------------------------------------------------------------------------------------------------------------------------------------------------------------------------


-----------------------------------------------------------------------------------------------------------------------------------------------------------------------------------------------
Motif 28.2   Depth:4

E(i)-value=0.000    P(i)-value=0.000    E(r)-value=0.000    E(r)-value=0.000
-----------------------------------------------------------------------------------------------------------------------------------------------------------------------------------------------
Species                                                Start          End            Width          Depth                    -Site-          
-----------------------------------------------------------------------------------------------------------------------------------------------------------------------------------------------
>HUMAN                                                 10620          10631          12             1              tggactcgat-AACCTGGTCATT-atttttttga
>PIG                                                   16399          16410          12             2              tggaattgat-AACCTGGTCATT-gaatttttga
>COW                                                   5478           5489           12             3              tggaattgat-AACCTGGTCATT-gaaattttga
>DOG                                                   6962           6973           12             4              tggaattgta-AACCTGGTCATT-taattttcga
-----------------------------------------------------------------------------------------------------------------------------------------------------------------------------------------------
Motif 28.2 (AACCTGGTCATT) Annotations:
----------------------------------------------
TargetScan Matches:
 None


eCLIP determined binding proteins (based on BLAT alignment):
 None


eCLIP determined binding proteins (based on BED File):
 None
-----------------------------------------------------------------------------------------------------------------------------------------------------------------------------------------------


-----------------------------------------------------------------------------------------------------------------------------------------------------------------------------------------------
Motif 28.3   Depth:3

E(i)-value=0.000    P(i)-value=0.000    E(r)-value=0.000    E(r)-value=0.000
-----------------------------------------------------------------------------------------------------------------------------------------------------------------------------------------------
Species                                                Start          End            Width          Depth                    -Site-          
-----------------------------------------------------------------------------------------------------------------------------------------------------------------------------------------------
>HUMAN                                                 10617          10631          15             1              gggtggactc-GATAACCTGGTCATT-atttttttga
>PIG                                                   16396          16410          15             2              aggtggaatt-GATAACCTGGTCATT-gaatttttga
>COW                                                   5475           5489           15             3              gggtggaatt-GATAACCTGGTCATT-gaaattttga
-----------------------------------------------------------------------------------------------------------------------------------------------------------------------------------------------
Motif 28.3 (GATAACCTGGTCATT) Annotations:
----------------------------------------------
TargetScan Matches:
>HUMAN:    miR-154-5p,
>PIG:    miR-154-5p,
>COW:    miR-154-5p,


eCLIP determined binding proteins (based on BLAT alignment):
 None


eCLIP determined binding proteins (based on BED File):
 None
-----------------------------------------------------------------------------------------------------------------------------------------------------------------------------------------------


***************************************************************************************************************************************************************************
Motif Neighborhood 29   Depth:5
___________________________________________________________________________________________________________________________________________________________________________

Species                                                Start          End            Width          Depth          Conserved Sites   Motif Neighborhood
___________________________________________________________________________________________________________________________________________________________________________

>HUMAN                                                 10653          10660          8              1              CCATTTAT          CCATTTAT
>PIG                                                   16433          16440          8              2              CCATTTAT          CCATTTAT
>COW                                                   5511           5518           8              3              CCATTTAT          CCATTTAT
>DOG                                                   6995           7002           8              4              CCATTTAT          CCATTTAT
>RABBIT                                                6662           6669           8              5              CCATTTAT          CCATTTAT
___________________________________________________________________________________________________________________________________________________________________________

Individual Motif Sites in Neighborhood 29:
----------------------------------------------------------------

--------------------------------------------------------------------------------------------------------------------------------------------------------------------------
Motif 29.1   Depth:5

E(i)-value=0.000    P(i)-value=0.000    E(r)-value=0.000    E(r)-value=0.000
--------------------------------------------------------------------------------------------------------------------------------------------------------------------------
Species                                                Start          End            Width          Depth                    -Site-          
--------------------------------------------------------------------------------------------------------------------------------------------------------------------------
>HUMAN                                                 10653          10660          8              1              gccaaaatat-CCATTTAT-actatgtacc
>PIG                                                   16433          16440          8              2              tcttaaaaac-CCATTTAT-tccatgtatc
>COW                                                   5511           5518           8              3              attggtaaac-CCATTTAT-atcatgtacc
>DOG                                                   6995           7002           8              4              gtccaaaaac-CCATTTAT-accgtgtacc
>RABBIT                                                6662           6669           8              5              gctgaaaagt-CCATTTAT-actatgtact
--------------------------------------------------------------------------------------------------------------------------------------------------------------------------
Motif 29.1 (CCATTTAT) Annotations:
----------------------------------------------
TargetScan Matches:
 None


eCLIP determined binding proteins (based on BLAT alignment):
 None


eCLIP determined binding proteins (based on BED File):
 None
--------------------------------------------------------------------------------------------------------------------------------------------------------------------------


************************************************************************************************************************************************************************************************************
Motif Neighborhood 30   Depth:5
____________________________________________________________________________________________________________________________________________________________________________________________________________

Species                                                Start          End            Width          Depth          Conserved Sites              Motif Neighborhood
____________________________________________________________________________________________________________________________________________________________________________________________________________

>HUMAN                                                 10674          10692          19             1              TGACCAGTGTCTCTCATTT          TGACCAGTGTCTCTCATTT
>PIG                                                   16454          16472          19             2              TGACCAGTGTCTCTCATTT          TGACCAGTGTCTCTCATTT
>COW                                                   5532           5550           19             3              TGACCAGTGTCTCTCATTT          TGACCAGTGTCTCTCATTT
>DOG                                                   7016           7034           19             4              TGACCAGTGTCTCTCATTT          TGACCAGTGTCTCTCATTT
>RABBIT                                                6683           6701           19             5              CAGTGTCTCTCATTT              tgatCAGTGTCTCTCATTT
____________________________________________________________________________________________________________________________________________________________________________________________________________

Individual Motif Sites in Neighborhood 30:
----------------------------------------------------------------

-----------------------------------------------------------------------------------------------------------------------------------------------------------------------------------------------------------
Motif 30.1   Depth:5

E(i)-value=0.000    P(i)-value=0.000    E(r)-value=0.000    E(r)-value=0.000
-----------------------------------------------------------------------------------------------------------------------------------------------------------------------------------------------------------
Species                                                Start          End            Width          Depth                    -Site-          
-----------------------------------------------------------------------------------------------------------------------------------------------------------------------------------------------------------
>HUMAN                                                 10678          10692          15             1              acctggtgac-CAGTGTCTCTCATTT-taactgaggg
>PIG                                                   16458          16472          15             2              atctgatgac-CAGTGTCTCTCATTT-actaagggtg
>COW                                                   5536           5550           15             3              acctgatgac-CAGTGTCTCTCATTT-tactaagggt
>DOG                                                   7020           7034           15             4              acctgatgac-CAGTGTCTCTCATTT-tactgagggt
>RABBIT                                                6687           6701           15             5              acttaatgat-CAGTGTCTCTCATTT-taccgagtgt
-----------------------------------------------------------------------------------------------------------------------------------------------------------------------------------------------------------
Motif 30.1 (CAGTGTCTCTCATTT) Annotations:
----------------------------------------------
TargetScan Matches:
 None


eCLIP determined binding proteins (based on BLAT alignment):
>HUMAN:    SUPV3L1,


eCLIP determined binding proteins (based on BED File):
 None
-----------------------------------------------------------------------------------------------------------------------------------------------------------------------------------------------------------


-----------------------------------------------------------------------------------------------------------------------------------------------------------------------------------------------------------
Motif 30.2   Depth:4

E(i)-value=0.000    P(i)-value=0.000    E(r)-value=0.000    E(r)-value=0.000
-----------------------------------------------------------------------------------------------------------------------------------------------------------------------------------------------------------
Species                                                Start          End            Width          Depth                    -Site-          
-----------------------------------------------------------------------------------------------------------------------------------------------------------------------------------------------------------
>HUMAN                                                 10674          10692          19             1              atgtacctgg-TGACCAGTGTCTCTCATTT-taactgaggg
>PIG                                                   16454          16472          19             2              atgtatctga-TGACCAGTGTCTCTCATTT-actaagggtg
>COW                                                   5532           5550           19             3              atgtacctga-TGACCAGTGTCTCTCATTT-tactaagggt
>DOG                                                   7016           7034           19             4              gtgtacctga-TGACCAGTGTCTCTCATTT-tactgagggt
-----------------------------------------------------------------------------------------------------------------------------------------------------------------------------------------------------------
Motif 30.2 (TGACCAGTGTCTCTCATTT) Annotations:
----------------------------------------------
TargetScan Matches:
 None


eCLIP determined binding proteins (based on BLAT alignment):
>HUMAN:    SUPV3L1,


eCLIP determined binding proteins (based on BED File):
 None
-----------------------------------------------------------------------------------------------------------------------------------------------------------------------------------------------------------


************************************************************************************************************************************************************************************************************************
Motif Neighborhood 31   Depth:5
________________________________________________________________________________________________________________________________________________________________________________________________________________________

Species                                                Start          End            Width          Depth          Conserved Sites                  Motif Neighborhood
________________________________________________________________________________________________________________________________________________________________________________________________________________________

>HUMAN                                                 10699          10721          23             1              AGGGTGGTGGGTCTGTGGATAGA          AGGGTGGTGGGTCTGTGGATAGA
>PIG                                                   16477          16499          23             2              AGGGTGGTGGGTCTGTGGATAGA          AGGGTGGTGGGTCTGTGGATAGA
>COW                                                   5556           5578           23             3              AGGGTGGTG-GTCTGTGGATAGA          AGGGTGGTGaGTCTGTGGATAGA
>DOG                                                   7040           7062           23             4              AGGGTGGTG-GTCTGTGGATA            AGGGTGGTGgGTCTGTGGATAca
>RABBIT                                                6707           6729           23             5              GTGGTG-GTCTGTGGATA               agtGTGGTGgGTCTGTGGATAga
________________________________________________________________________________________________________________________________________________________________________________________________________________________

Individual Motif Sites in Neighborhood 31:
----------------------------------------------------------------

-----------------------------------------------------------------------------------------------------------------------------------------------------------------------------------------------------------------------
Motif 31.1   Depth:5

E(i)-value=0.000    P(i)-value=0.000    E(r)-value=0.000    E(r)-value=0.000
-----------------------------------------------------------------------------------------------------------------------------------------------------------------------------------------------------------------------
Species                                                Start          End            Width          Depth                    -Site-          
-----------------------------------------------------------------------------------------------------------------------------------------------------------------------------------------------------------------------
>HUMAN                                                 10702          10707          6              1              ttaactgagg-GTGGTG-ggtctgtgga
>PIG                                                   16480          16485          6              2              tttactaagg-GTGGTG-ggtctgtgga
>COW                                                   5559           5564           6              3              tttactaagg-GTGGTG-agtctgtgga
>DOG                                                   7043           7048           6              4              tttactgagg-GTGGTG-ggtctgtgga
>RABBIT                                                6710           6715           6              5              tttaccgagt-GTGGTG-ggtctgtgga
-----------------------------------------------------------------------------------------------------------------------------------------------------------------------------------------------------------------------
Motif 31.1 (GTGGTG) Annotations:
----------------------------------------------
TargetScan Matches:
 None


eCLIP determined binding proteins (based on BLAT alignment):
>HUMAN:    SUPV3L1,


eCLIP determined binding proteins (based on BED File):
 None
-----------------------------------------------------------------------------------------------------------------------------------------------------------------------------------------------------------------------


-----------------------------------------------------------------------------------------------------------------------------------------------------------------------------------------------------------------------
Motif 31.2   Depth:5

E(i)-value=0.000    P(i)-value=0.000    E(r)-value=0.000    E(r)-value=0.000
-----------------------------------------------------------------------------------------------------------------------------------------------------------------------------------------------------------------------
Species                                                Start          End            Width          Depth                    -Site-          
-----------------------------------------------------------------------------------------------------------------------------------------------------------------------------------------------------------------------
>HUMAN                                                 10709          10719          11             1              agggtggtgg-GTCTGTGGATA-gaacactgac
>PIG                                                   16487          16497          11             2              agggtggtgg-GTCTGTGGATA-gacggctgtg
>COW                                                   5566           5576           11             3              agggtggtga-GTCTGTGGATA-gaccactgtg
>DOG                                                   7050           7060           11             4              agggtggtgg-GTCTGTGGATA-cacattgtga
>RABBIT                                                6717           6727           11             5              agtgtggtgg-GTCTGTGGATA-gaccactgtg
-----------------------------------------------------------------------------------------------------------------------------------------------------------------------------------------------------------------------
Motif 31.2 (GTCTGTGGATA) Annotations:
----------------------------------------------
TargetScan Matches:
>HUMAN:    miR-140-3p.1,
>PIG:    miR-140-3p.1,
>COW:    miR-140-3p.1,
>DOG:    miR-140-3p.1,
>RABBIT:    miR-140-3p.1,


eCLIP determined binding proteins (based on BLAT alignment):
>HUMAN:    SUPV3L1,


eCLIP determined binding proteins (based on BED File):
 None
-----------------------------------------------------------------------------------------------------------------------------------------------------------------------------------------------------------------------


-----------------------------------------------------------------------------------------------------------------------------------------------------------------------------------------------------------------------
Motif 31.3   Depth:4

E(i)-value=0.000    P(i)-value=0.000    E(r)-value=0.000    E(r)-value=0.000
-----------------------------------------------------------------------------------------------------------------------------------------------------------------------------------------------------------------------
Species                                                Start          End            Width          Depth                    -Site-          
-----------------------------------------------------------------------------------------------------------------------------------------------------------------------------------------------------------------------
>HUMAN                                                 10699          10707          9              1              attttaactg-AGGGTGGTG-ggtctgtgga
>PIG                                                   16477          16485          9              2              tcatttacta-AGGGTGGTG-ggtctgtgga
>COW                                                   5556           5564           9              3              cattttacta-AGGGTGGTG-agtctgtgga
>DOG                                                   7040           7048           9              4              cattttactg-AGGGTGGTG-ggtctgtgga
-----------------------------------------------------------------------------------------------------------------------------------------------------------------------------------------------------------------------
Motif 31.3 (AGGGTGGTG) Annotations:
----------------------------------------------
TargetScan Matches:
 None


eCLIP determined binding proteins (based on BLAT alignment):
>HUMAN:    SUPV3L1,


eCLIP determined binding proteins (based on BED File):
 None
-----------------------------------------------------------------------------------------------------------------------------------------------------------------------------------------------------------------------


-----------------------------------------------------------------------------------------------------------------------------------------------------------------------------------------------------------------------
Motif 31.4   Depth:3

E(i)-value=0.000    P(i)-value=0.000    E(r)-value=0.000    E(r)-value=0.000
-----------------------------------------------------------------------------------------------------------------------------------------------------------------------------------------------------------------------
Species                                                Start          End            Width          Depth                    -Site-          
-----------------------------------------------------------------------------------------------------------------------------------------------------------------------------------------------------------------------
>HUMAN                                                 10709          10721          13             1              agggtggtgg-GTCTGTGGATAGA-acactgactc
>PIG                                                   16487          16499          13             2              agggtggtgg-GTCTGTGGATAGA-cggctgtgac
>COW                                                   5566           5578           13             3              agggtggtga-GTCTGTGGATAGA-ccactgtgac
-----------------------------------------------------------------------------------------------------------------------------------------------------------------------------------------------------------------------
Motif 31.4 (GTCTGTGGATAGA) Annotations:
----------------------------------------------
TargetScan Matches:
>HUMAN:    miR-140-3p.1,
>PIG:    miR-140-3p.1,
>COW:    miR-140-3p.1,


eCLIP determined binding proteins (based on BLAT alignment):
>HUMAN:    SUPV3L1,


eCLIP determined binding proteins (based on BED File):
 None
-----------------------------------------------------------------------------------------------------------------------------------------------------------------------------------------------------------------------


-----------------------------------------------------------------------------------------------------------------------------------------------------------------------------------------------------------------------
Motif 31.5   Depth:2

E(i)-value=0.000    P(i)-value=0.000    E(r)-value=0.000    E(r)-value=0.000
-----------------------------------------------------------------------------------------------------------------------------------------------------------------------------------------------------------------------
Species                                                Start          End            Width          Depth                    -Site-          
-----------------------------------------------------------------------------------------------------------------------------------------------------------------------------------------------------------------------
>HUMAN                                                 10699          10721          23             1              attttaactg-AGGGTGGTGGGTCTGTGGATAGA-acactgactc
>PIG                                                   16477          16499          23             2              tcatttacta-AGGGTGGTGGGTCTGTGGATAGA-cggctgtgac
-----------------------------------------------------------------------------------------------------------------------------------------------------------------------------------------------------------------------
Motif 31.5 (AGGGTGGTGGGTCTGTGGATAGA) Annotations:
----------------------------------------------
TargetScan Matches:
>HUMAN:    miR-140-3p.1,
>PIG:    miR-140-3p.1,


eCLIP determined binding proteins (based on BLAT alignment):
>HUMAN:    SUPV3L1,


eCLIP determined binding proteins (based on BED File):
 None
-----------------------------------------------------------------------------------------------------------------------------------------------------------------------------------------------------------------------


************************************************************************************************************************************************************************************************************
Motif Neighborhood 32   Depth:5
____________________________________________________________________________________________________________________________________________________________________________________________________________

Species                                                Start          End            Width          Depth          Conserved Sites              Motif Neighborhood
____________________________________________________________________________________________________________________________________________________________________________________________________________

>HUMAN                                                 10845          10863          19             1              AATTTCTTCATCTGGAGCA          AATTTCTTCATCTGGAGCA
>PIG                                                   16660          16678          19             2              AATTTCTTCATCTGGAGCA          AATTTCTTCATCTGGAGCA
>COW                                                   5740           5758           19             3              AATTTCTTCATCTGGAGC           AATTTCTTCATCTGGAGCt
>DOG                                                   7201           7219           19             4              AATTTCTTCATCTGGAGC           AATTTCTTCATCTGGAGCa
>RABBIT                                                6899           6917           19             5              AATTTCTTCATCTGGAGC           AATTTCTTCATCTGGAGCa
____________________________________________________________________________________________________________________________________________________________________________________________________________

Individual Motif Sites in Neighborhood 32:
----------------------------------------------------------------

-----------------------------------------------------------------------------------------------------------------------------------------------------------------------------------------------------------
Motif 32.1   Depth:5

E(i)-value=0.000    P(i)-value=0.000    E(r)-value=0.000    E(r)-value=0.000
-----------------------------------------------------------------------------------------------------------------------------------------------------------------------------------------------------------
Species                                                Start          End            Width          Depth                    -Site-          
-----------------------------------------------------------------------------------------------------------------------------------------------------------------------------------------------------------
>HUMAN                                                 10845          10862          18             1              ataatccttt-AATTTCTTCATCTGGAGC-acctgcccct
>PIG                                                   16660          16677          18             2              ctaatcctta-AATTTCTTCATCTGGAGC-atcaaccagc
>COW                                                   5740           5757           18             3              ctaatcgtta-AATTTCTTCATCTGGAGC-tccaactagt
>DOG                                                   7201           7218           18             4              ctaatcctta-AATTTCTTCATCTGGAGC-atcaacctcc
>RABBIT                                                6899           6916           18             5              ctaatccttc-AATTTCTTCATCTGGAGC-accagcctct
-----------------------------------------------------------------------------------------------------------------------------------------------------------------------------------------------------------
Motif 32.1 (AATTTCTTCATCTGGAGC) Annotations:
----------------------------------------------
TargetScan Matches:
 None


eCLIP determined binding proteins (based on BLAT alignment):
>HUMAN:    SUPV3L1,U2AF2,


eCLIP determined binding proteins (based on BED File):
 None
-----------------------------------------------------------------------------------------------------------------------------------------------------------------------------------------------------------


-----------------------------------------------------------------------------------------------------------------------------------------------------------------------------------------------------------
Motif 32.2   Depth:2

E(i)-value=0.000    P(i)-value=0.000    E(r)-value=0.000    E(r)-value=0.000
-----------------------------------------------------------------------------------------------------------------------------------------------------------------------------------------------------------
Species                                                Start          End            Width          Depth                    -Site-          
-----------------------------------------------------------------------------------------------------------------------------------------------------------------------------------------------------------
>HUMAN                                                 10845          10863          19             1              ataatccttt-AATTTCTTCATCTGGAGCA-cctgccccta
>PIG                                                   16660          16678          19             2              ctaatcctta-AATTTCTTCATCTGGAGCA-tcaaccagcc
-----------------------------------------------------------------------------------------------------------------------------------------------------------------------------------------------------------
Motif 32.2 (AATTTCTTCATCTGGAGCA) Annotations:
----------------------------------------------
TargetScan Matches:
 None


eCLIP determined binding proteins (based on BLAT alignment):
>HUMAN:    SUPV3L1,U2AF2,


eCLIP determined binding proteins (based on BED File):
 None
-----------------------------------------------------------------------------------------------------------------------------------------------------------------------------------------------------------


******************************************************************************************************************************************************************************************
Motif Neighborhood 33   Depth:5
__________________________________________________________________________________________________________________________________________________________________________________________

Species                                                Start          End            Width          Depth          Conserved Sites        Motif Neighborhood
__________________________________________________________________________________________________________________________________________________________________________________________

>HUMAN                                                 11072          11084          13             1              AAAAATAAGCCAA          AAAAATAAGCCAA
>PIG                                                   16886          16898          13             2              AAAAATAAGCCAA          AAAAATAAGCCAA
>COW                                                   5976           5988           13             3              AAAAATAAGCCAA          AAAAATAAGCCAA
>DOG                                                   7642           7654           13             4              AAAAATAAGCCAA          AAAAATAAGCCAA
>RABBIT                                                7095           7107           13             5              AAAAATAAGCCA           AAAAATAAGCCAt
__________________________________________________________________________________________________________________________________________________________________________________________

Individual Motif Sites in Neighborhood 33:
----------------------------------------------------------------

-----------------------------------------------------------------------------------------------------------------------------------------------------------------------------------------
Motif 33.1   Depth:5

E(i)-value=0.000    P(i)-value=0.000    E(r)-value=0.000    E(r)-value=0.000
-----------------------------------------------------------------------------------------------------------------------------------------------------------------------------------------
Species                                                Start          End            Width          Depth                    -Site-          
-----------------------------------------------------------------------------------------------------------------------------------------------------------------------------------------
>HUMAN                                                 11072          11083          12             1              attttataag-AAAAATAAGCCA-aaattaaata
>PIG                                                   16886          16897          12             2              atattaaaat-AAAAATAAGCCA-agatctagtc
>COW                                                   5976           5987           12             3              atatgaaaag-AAAAATAAGCCA-aggtctaatc
>DOG                                                   7642           7653           12             4              gtattaaagg-AAAAATAAGCCA-agatctaatc
>RABBIT                                                7095           7106           12             5              attttataag-AAAAATAAGCCA-ttacctcatc
-----------------------------------------------------------------------------------------------------------------------------------------------------------------------------------------
Motif 33.1 (AAAAATAAGCCA) Annotations:
----------------------------------------------
TargetScan Matches:
 None


eCLIP determined binding proteins (based on BLAT alignment):
 None


eCLIP determined binding proteins (based on BED File):
 None
-----------------------------------------------------------------------------------------------------------------------------------------------------------------------------------------


-----------------------------------------------------------------------------------------------------------------------------------------------------------------------------------------
Motif 33.2   Depth:4

E(i)-value=0.000    P(i)-value=0.000    E(r)-value=0.000    E(r)-value=0.000
-----------------------------------------------------------------------------------------------------------------------------------------------------------------------------------------
Species                                                Start          End            Width          Depth                    -Site-          
-----------------------------------------------------------------------------------------------------------------------------------------------------------------------------------------
>HUMAN                                                 11072          11084          13             1              attttataag-AAAAATAAGCCAA-aattaaatat
>PIG                                                   16886          16898          13             2              atattaaaat-AAAAATAAGCCAA-gatctagtca
>COW                                                   5976           5988           13             3              atatgaaaag-AAAAATAAGCCAA-ggtctaatca
>DOG                                                   7642           7654           13             4              gtattaaagg-AAAAATAAGCCAA-gatctaatca
-----------------------------------------------------------------------------------------------------------------------------------------------------------------------------------------
Motif 33.2 (AAAAATAAGCCAA) Annotations:
----------------------------------------------
TargetScan Matches:
 None


eCLIP determined binding proteins (based on BLAT alignment):
 None


eCLIP determined binding proteins (based on BED File):
 None
-----------------------------------------------------------------------------------------------------------------------------------------------------------------------------------------


******************************************************************************************************************************************************************************
Motif Neighborhood 34   Depth:5
______________________________________________________________________________________________________________________________________________________________________________

Species                                                Start          End            Width          Depth          Conserved Sites    Motif Neighborhood
______________________________________________________________________________________________________________________________________________________________________________

>HUMAN                                                 11233          11241          9              1              CAGCAGTTC          CAGCAGTTC
>PIG                                                   17048          17056          9              2              CAGCAGTTC          CAGCAGTTC
>COW                                                   6129           6137           9              3              CAGCAGTTC          CAGCAGTTC
>DOG                                                   7798           7806           9              4              CAGCAGTTC          CAGCAGTTC
>RABBIT                                                7255           7263           9              5              CAGCAGTTC          CAGCAGTTC
______________________________________________________________________________________________________________________________________________________________________________

Individual Motif Sites in Neighborhood 34:
----------------------------------------------------------------

-----------------------------------------------------------------------------------------------------------------------------------------------------------------------------
Motif 34.1   Depth:5

E(i)-value=0.000    P(i)-value=0.000    E(r)-value=0.000    E(r)-value=0.000
-----------------------------------------------------------------------------------------------------------------------------------------------------------------------------
Species                                                Start          End            Width          Depth                    -Site-          
-----------------------------------------------------------------------------------------------------------------------------------------------------------------------------
>HUMAN                                                 11233          11241          9              1              gtcatcacaa-CAGCAGTTC-tttgtaataa
>PIG                                                   17048          17056          9              2              gttatcactg-CAGCAGTTC-cttgtaatca
>COW                                                   6129           6137           9              3              attatcacca-CAGCAGTTC-tttgtaatca
>DOG                                                   7798           7806           9              4              gttatcacaa-CAGCAGTTC-tttgtaatca
>RABBIT                                                7255           7263           9              5              gtcatcacaa-CAGCAGTTC-tttttaacca
-----------------------------------------------------------------------------------------------------------------------------------------------------------------------------
Motif 34.1 (CAGCAGTTC) Annotations:
----------------------------------------------
TargetScan Matches:
 None


eCLIP determined binding proteins (based on BLAT alignment):
 None


eCLIP determined binding proteins (based on BED File):
 None
-----------------------------------------------------------------------------------------------------------------------------------------------------------------------------


***************************************************************************************************************************************************************************
Motif Neighborhood 35   Depth:5
___________________________________________________________________________________________________________________________________________________________________________

Species                                                Start          End            Width          Depth          Conserved Sites   Motif Neighborhood
___________________________________________________________________________________________________________________________________________________________________________

>HUMAN                                                 11251          11258          8              1              ACTGAAAA          ACTGAAAA
>PIG                                                   17066          17073          8              2              ACTGAAAA          ACTGAAAA
>COW                                                   6147           6154           8              3              ACTGAAAA          ACTGAAAA
>DOG                                                   7816           7823           8              4              ACTGAAAA          ACTGAAAA
>RABBIT                                                7273           7280           8              5              ACTGAAAA          ACTGAAAA
___________________________________________________________________________________________________________________________________________________________________________

Individual Motif Sites in Neighborhood 35:
----------------------------------------------------------------

--------------------------------------------------------------------------------------------------------------------------------------------------------------------------
Motif 35.1   Depth:5

E(i)-value=0.000    P(i)-value=0.000    E(r)-value=0.000    E(r)-value=0.000
--------------------------------------------------------------------------------------------------------------------------------------------------------------------------
Species                                                Start          End            Width          Depth                    -Site-          
--------------------------------------------------------------------------------------------------------------------------------------------------------------------------
>HUMAN                                                 11251          11258          8              1              ctttgtaata-ACTGAAAA-agaatattgt
>PIG                                                   17066          17073          8              2              ccttgtaatc-ACTGAAAA-ggatactctt
>COW                                                   6147           6154           8              3              ctttgtaatc-ACTGAAAA-aggatactgt
>DOG                                                   7816           7823           8              4              ctttgtaatc-ACTGAAAA-agaatactat
>RABBIT                                                7273           7280           8              5              ctttttaacc-ACTGAAAA-aggatactat
--------------------------------------------------------------------------------------------------------------------------------------------------------------------------
Motif 35.1 (ACTGAAAA) Annotations:
----------------------------------------------
TargetScan Matches:
 None


eCLIP determined binding proteins (based on BLAT alignment):
 None


eCLIP determined binding proteins (based on BED File):
 None
--------------------------------------------------------------------------------------------------------------------------------------------------------------------------


*********************************************************************************************************************************************************************************
Motif Neighborhood 36   Depth:5
_________________________________________________________________________________________________________________________________________________________________________________

Species                                                Start          End            Width          Depth          Conserved Sites     Motif Neighborhood
_________________________________________________________________________________________________________________________________________________________________________________

>HUMAN                                                 11333          11342          10             1              GGACAGCTGT          GGACAGCTGT
>PIG                                                   17146          17155          10             2              GGACAGCTGT          GGACAGCTGT
>COW                                                   6228           6237           10             3              GGACAGCTGT          GGACAGCTGT
>DOG                                                   7899           7908           10             4              GGACAGCTGT          GGACAGCTGT
>RABBIT                                                7355           7364           10             5              GGACAGCTG           GGACAGCTGc
_________________________________________________________________________________________________________________________________________________________________________________

Individual Motif Sites in Neighborhood 36:
----------------------------------------------------------------

--------------------------------------------------------------------------------------------------------------------------------------------------------------------------------
Motif 36.1   Depth:5

E(i)-value=0.000    P(i)-value=0.000    E(r)-value=0.000    E(r)-value=0.000
--------------------------------------------------------------------------------------------------------------------------------------------------------------------------------
Species                                                Start          End            Width          Depth                    -Site-          
--------------------------------------------------------------------------------------------------------------------------------------------------------------------------------
>HUMAN                                                 11333          11341          9              1              ctagctcctc-GGACAGCTG-taaagaagag
>PIG                                                   17146          17154          9              2              ctagctcctt-GGACAGCTG-taagaagagt
>COW                                                   6228           6236           9              3              ctagctcctt-GGACAGCTG-taagaagagt
>DOG                                                   7899           7907           9              4              ctagctcctt-GGACAGCTG-tgagaagagt
>RABBIT                                                7355           7363           9              5              ctggctcctt-GGACAGCTG-caagaagagt
--------------------------------------------------------------------------------------------------------------------------------------------------------------------------------
Motif 36.1 (GGACAGCTG) Annotations:
----------------------------------------------
TargetScan Matches:
 None


eCLIP determined binding proteins (based on BLAT alignment):
>HUMAN:    SRSF1,SRSF1,SRSF7,U2AF2,U2AF2,ZNF622,


eCLIP determined binding proteins (based on BED File):
 None
--------------------------------------------------------------------------------------------------------------------------------------------------------------------------------


--------------------------------------------------------------------------------------------------------------------------------------------------------------------------------
Motif 36.2   Depth:4

E(i)-value=0.000    P(i)-value=0.000    E(r)-value=0.000    E(r)-value=0.000
--------------------------------------------------------------------------------------------------------------------------------------------------------------------------------
Species                                                Start          End            Width          Depth                    -Site-          
--------------------------------------------------------------------------------------------------------------------------------------------------------------------------------
>HUMAN                                                 11333          11342          10             1              ctagctcctc-GGACAGCTGT-aaagaagagt
>PIG                                                   17146          17155          10             2              ctagctcctt-GGACAGCTGT-aagaagagtc
>COW                                                   6228           6237           10             3              ctagctcctt-GGACAGCTGT-aagaagagtc
>DOG                                                   7899           7908           10             4              ctagctcctt-GGACAGCTGT-gagaagagtc
--------------------------------------------------------------------------------------------------------------------------------------------------------------------------------
Motif 36.2 (GGACAGCTGT) Annotations:
----------------------------------------------
TargetScan Matches:
 None


eCLIP determined binding proteins (based on BLAT alignment):
>HUMAN:    SRSF1,SRSF1,SRSF7,U2AF2,U2AF2,ZNF622,


eCLIP determined binding proteins (based on BED File):
 None
--------------------------------------------------------------------------------------------------------------------------------------------------------------------------------


***************************************************************************************************************************************************************************************************************************
Motif Neighborhood 37   Depth:5
___________________________________________________________________________________________________________________________________________________________________________________________________________________________

Species                                                Start          End            Width          Depth          Conserved Sites                   Motif Neighborhood
___________________________________________________________________________________________________________________________________________________________________________________________________________________________

>HUMAN                                                 11344          11367          24             1              AAGAAGAGTCTCTGGCTCTTTAGA          AAGAAGAGTCTCTGGCTCTTTAGA
>PIG                                                   17156          17179          24             2              AAGAAGAGTCTCTGGCTCTTTAGA          AAGAAGAGTCTCTGGCTCTTTAGA
>COW                                                   6238           6261           24             3              AAGAAGAGTCTCTGGCTCTTTAGA          AAGAAGAGTCTCTGGCTCTTTAGA
>DOG                                                   7909           7932           24             4              AGAAGAGTCTCTGGCTCTTTAGA           gAGAAGAGTCTCTGGCTCTTTAGA
>RABBIT                                                7365           7388           24             5              AGAAGAGTCTCTGGCTCTTTA             aAGAAGAGTCTCTGGCTCTTTAag
___________________________________________________________________________________________________________________________________________________________________________________________________________________________

Individual Motif Sites in Neighborhood 37:
----------------------------------------------------------------

--------------------------------------------------------------------------------------------------------------------------------------------------------------------------------------------------------------------------
Motif 37.1   Depth:5

E(i)-value=0.000    P(i)-value=0.000    E(r)-value=0.000    E(r)-value=0.000
--------------------------------------------------------------------------------------------------------------------------------------------------------------------------------------------------------------------------
Species                                                Start          End            Width          Depth                    -Site-          
--------------------------------------------------------------------------------------------------------------------------------------------------------------------------------------------------------------------------
>HUMAN                                                 11345          11365          21             1              acagctgtaa-AGAAGAGTCTCTGGCTCTTTA-gaatactgat
>PIG                                                   17157          17177          21             2              gacagctgta-AGAAGAGTCTCTGGCTCTTTA-gactactgga
>COW                                                   6239           6259           21             3              gacagctgta-AGAAGAGTCTCTGGCTCTTTA-gaatactgga
>DOG                                                   7910           7930           21             4              gacagctgtg-AGAAGAGTCTCTGGCTCTTTA-gaatactgga
>RABBIT                                                7366           7386           21             5              gacagctgca-AGAAGAGTCTCTGGCTCTTTA-agattctggt
--------------------------------------------------------------------------------------------------------------------------------------------------------------------------------------------------------------------------
Motif 37.1 (AGAAGAGTCTCTGGCTCTTTA) Annotations:
----------------------------------------------
TargetScan Matches:
 None


eCLIP determined binding proteins (based on BLAT alignment):
>HUMAN:    DDX24,SRSF1,SRSF1,SRSF1,SRSF7,U2AF2,ZNF622,ZNF622,


eCLIP determined binding proteins (based on BED File):
 None
--------------------------------------------------------------------------------------------------------------------------------------------------------------------------------------------------------------------------


--------------------------------------------------------------------------------------------------------------------------------------------------------------------------------------------------------------------------
Motif 37.2   Depth:4

E(i)-value=0.000    P(i)-value=0.000    E(r)-value=0.000    E(r)-value=0.000
--------------------------------------------------------------------------------------------------------------------------------------------------------------------------------------------------------------------------
Species                                                Start          End            Width          Depth                    -Site-          
--------------------------------------------------------------------------------------------------------------------------------------------------------------------------------------------------------------------------
>HUMAN                                                 11345          11367          23             1              acagctgtaa-AGAAGAGTCTCTGGCTCTTTAGA-atactgatcc
>PIG                                                   17157          17179          23             2              gacagctgta-AGAAGAGTCTCTGGCTCTTTAGA-ctactggatg
>COW                                                   6239           6261           23             3              gacagctgta-AGAAGAGTCTCTGGCTCTTTAGA-atactggatg
>DOG                                                   7910           7932           23             4              gacagctgtg-AGAAGAGTCTCTGGCTCTTTAGA-atactggatg
--------------------------------------------------------------------------------------------------------------------------------------------------------------------------------------------------------------------------
Motif 37.2 (AGAAGAGTCTCTGGCTCTTTAGA) Annotations:
----------------------------------------------
TargetScan Matches:
 None


eCLIP determined binding proteins (based on BLAT alignment):
>HUMAN:    DDX24,SRSF1,SRSF1,SRSF1,SRSF7,U2AF2,ZNF622,ZNF622,


eCLIP determined binding proteins (based on BED File):
 None
--------------------------------------------------------------------------------------------------------------------------------------------------------------------------------------------------------------------------


--------------------------------------------------------------------------------------------------------------------------------------------------------------------------------------------------------------------------
Motif 37.3   Depth:3

E(i)-value=0.000    P(i)-value=0.000    E(r)-value=0.000    E(r)-value=0.000
--------------------------------------------------------------------------------------------------------------------------------------------------------------------------------------------------------------------------
Species                                                Start          End            Width          Depth                    -Site-          
--------------------------------------------------------------------------------------------------------------------------------------------------------------------------------------------------------------------------
>HUMAN                                                 11344          11367          24             1              gacagctgta-AAGAAGAGTCTCTGGCTCTTTAGA-atactgatcc
>PIG                                                   17156          17179          24             2              ggacagctgt-AAGAAGAGTCTCTGGCTCTTTAGA-ctactggatg
>COW                                                   6238           6261           24             3              ggacagctgt-AAGAAGAGTCTCTGGCTCTTTAGA-atactggatg
--------------------------------------------------------------------------------------------------------------------------------------------------------------------------------------------------------------------------
Motif 37.3 (AAGAAGAGTCTCTGGCTCTTTAGA) Annotations:
----------------------------------------------
TargetScan Matches:
 None


eCLIP determined binding proteins (based on BLAT alignment):
>HUMAN:    DDX24,SRSF1,SRSF1,SRSF1,SRSF7,U2AF2,ZNF622,ZNF622,


eCLIP determined binding proteins (based on BED File):
 None
--------------------------------------------------------------------------------------------------------------------------------------------------------------------------------------------------------------------------


***************************************************************************************************************************************************************************
Motif Neighborhood 38   Depth:5
___________________________________________________________________________________________________________________________________________________________________________

Species                                                Start          End            Width          Depth          Conserved Sites   Motif Neighborhood
___________________________________________________________________________________________________________________________________________________________________________

>HUMAN                                                 11463          11470          8              1              GACTGCAA          GACTGCAA
>PIG                                                   17299          17306          8              2              GACTGCAA          GACTGCAA
>COW                                                   6383           6390           8              3              GACTGCAA          GACTGCAA
>DOG                                                   8007           8014           8              4              CTGCAA            gcCTGCAA
>RABBIT                                                7432           7439           8              5              CTGCAA            agCTGCAA
___________________________________________________________________________________________________________________________________________________________________________

Individual Motif Sites in Neighborhood 38:
----------------------------------------------------------------

--------------------------------------------------------------------------------------------------------------------------------------------------------------------------
Motif 38.1   Depth:5

E(i)-value=0.000    P(i)-value=0.000    E(r)-value=0.000    E(r)-value=0.000
--------------------------------------------------------------------------------------------------------------------------------------------------------------------------
Species                                                Start          End            Width          Depth                    -Site-          
--------------------------------------------------------------------------------------------------------------------------------------------------------------------------
>HUMAN                                                 11465          11470          6              1              gacctgagga-CTGCAA-acagctataa
>PIG                                                   17301          17306          6              2              agccctgaga-CTGCAA-gcagctctaa
>COW                                                   6385           6390           6              3              gacctgagga-CTGCAA-gcaactttaa
>DOG                                                   8009           8014           6              4              ggattgaagc-CTGCAA-cagacagcat
>RABBIT                                                7434           7439           6              5              ctgagagcag-CTGCAA-gagacctcaa
--------------------------------------------------------------------------------------------------------------------------------------------------------------------------
Motif 38.1 (CTGCAA) Annotations:
----------------------------------------------
TargetScan Matches:
 None


eCLIP determined binding proteins (based on BLAT alignment):
>HUMAN:    DDX24,GRWD1,GRWD1,MTPAP,NOLC1,SRSF1,SRSF1,UTP3,ZNF622,ZNF622,


eCLIP determined binding proteins (based on BED File):
 None
--------------------------------------------------------------------------------------------------------------------------------------------------------------------------


--------------------------------------------------------------------------------------------------------------------------------------------------------------------------
Motif 38.2   Depth:3

E(i)-value=0.000    P(i)-value=0.000    E(r)-value=0.000    E(r)-value=0.000
--------------------------------------------------------------------------------------------------------------------------------------------------------------------------
Species                                                Start          End            Width          Depth                    -Site-          
--------------------------------------------------------------------------------------------------------------------------------------------------------------------------
>HUMAN                                                 11463          11470          8              1              gagacctgag-GACTGCAA-acagctataa
>PIG                                                   17299          17306          8              2              tgagccctga-GACTGCAA-gcagctctaa
>COW                                                   6383           6390           8              3              cagacctgag-GACTGCAA-gcaactttaa
--------------------------------------------------------------------------------------------------------------------------------------------------------------------------
Motif 38.2 (GACTGCAA) Annotations:
----------------------------------------------
TargetScan Matches:
>HUMAN:    miR-455-3p.2,
>PIG:    miR-455-3p.2,
>COW:    miR-455-3p.2,


eCLIP determined binding proteins (based on BLAT alignment):
>HUMAN:    DDX24,GRWD1,GRWD1,MTPAP,NOLC1,SRSF1,SRSF1,UTP3,ZNF622,ZNF622,


eCLIP determined binding proteins (based on BED File):
 None
--------------------------------------------------------------------------------------------------------------------------------------------------------------------------


***************************************************************************************************************************************************************************************************************************************************************************
Motif Neighborhood 39   Depth:5
___________________________________________________________________________________________________________________________________________________________________________________________________________________________________________________________________________

Species                                                Start          End            Width          Depth          Conserved Sites                                   Motif Neighborhood
___________________________________________________________________________________________________________________________________________________________________________________________________________________________________________________________________________

>HUMAN                                                 11561          11600          40             1              TCTGGAGAAAAAGATCTTCCTCAGAAGAATAGGCTTGTTG          TCTGGAGAAAAAGATCTTCCTCAGAAGAATAGGCTTGTTG
>PIG                                                   17397          17436          40             2              TCTGGAGAAAAAGATCTTCCTCAGAAGAATAGGCTTGTTG          TCTGGAGAAAAAGATCTTCCTCAGAAGAATAGGCTTGTTG
>COW                                                   6481           6520           40             3              CTGGAGAAAAAGATCT-------AAGAATAGGC                 cCTGGAGAAAAAGATCTacctcaaAAGAATAGGCctgttg
>DOG                                                   8021           8060           40             4              AAGAATAGGC                                        gcatcatccaaagatgttcctcagAAGAATAGGCttgttg
>RABBIT                                                7519           7558           40             5              AAGAATAGGC                                        gcctggagaaaaagatcttcctggAAGAATAGGCttgttg
___________________________________________________________________________________________________________________________________________________________________________________________________________________________________________________________________________

Individual Motif Sites in Neighborhood 39:
----------------------------------------------------------------

--------------------------------------------------------------------------------------------------------------------------------------------------------------------------------------------------------------------------------------------------------------------------
Motif 39.1   Depth:5

E(i)-value=0.000    P(i)-value=0.000    E(r)-value=0.000    E(r)-value=0.000
--------------------------------------------------------------------------------------------------------------------------------------------------------------------------------------------------------------------------------------------------------------------------
Species                                                Start          End            Width          Depth                    -Site-          
--------------------------------------------------------------------------------------------------------------------------------------------------------------------------------------------------------------------------------------------------------------------------
>HUMAN                                                 11585          11594          10             1              tcttcctcag-AAGAATAGGC-ttgttgtttt
>PIG                                                   17421          17430          10             2              tcttcctcag-AAGAATAGGC-ttgttgcctt
>COW                                                   6505           6514           10             3              tctacctcaa-AAGAATAGGC-ctgttgcttt
>DOG                                                   8045           8054           10             4              tgttcctcag-AAGAATAGGC-ttgttgctct
>RABBIT                                                7543           7552           10             5              atcttcctgg-AAGAATAGGC-ttgttgcttt
--------------------------------------------------------------------------------------------------------------------------------------------------------------------------------------------------------------------------------------------------------------------------
Motif 39.1 (AAGAATAGGC) Annotations:
----------------------------------------------
TargetScan Matches:
 None


eCLIP determined binding proteins (based on BLAT alignment):
>HUMAN:    NOLC1,SRSF7,uchl5,uchl5,


eCLIP determined binding proteins (based on BED File):
 None
--------------------------------------------------------------------------------------------------------------------------------------------------------------------------------------------------------------------------------------------------------------------------


--------------------------------------------------------------------------------------------------------------------------------------------------------------------------------------------------------------------------------------------------------------------------
Motif 39.2   Depth:3

E(i)-value=0.000    P(i)-value=0.000    E(r)-value=0.000    E(r)-value=0.000
--------------------------------------------------------------------------------------------------------------------------------------------------------------------------------------------------------------------------------------------------------------------------
Species                                                Start          End            Width          Depth                    -Site-          
--------------------------------------------------------------------------------------------------------------------------------------------------------------------------------------------------------------------------------------------------------------------------
>HUMAN                                                 11562          11577          16             1              tgccagctat-CTGGAGAAAAAGATCT-tcctcagaag
>PIG                                                   17398          17413          16             2              tgcagactgt-CTGGAGAAAAAGATCT-tcctcagaag
>COW                                                   6482           6497           16             3              tgcagtttcc-CTGGAGAAAAAGATCT-acctcaaaag
--------------------------------------------------------------------------------------------------------------------------------------------------------------------------------------------------------------------------------------------------------------------------
Motif 39.2 (CTGGAGAAAAAGATCT) Annotations:
----------------------------------------------
TargetScan Matches:
 None


eCLIP determined binding proteins (based on BLAT alignment):
>HUMAN:    DDX24,DDX24,GRWD1,GRWD1,NIPBL,NOLC1,NOLC1,NOLC1,SRSF1,SRSF1,SRSF7,TARDBP,uchl5,uchl5,uchl5,uchl5,uchl5,uchl5,ZNF622,ZNF622,


eCLIP determined binding proteins (based on BED File):
 None
--------------------------------------------------------------------------------------------------------------------------------------------------------------------------------------------------------------------------------------------------------------------------


--------------------------------------------------------------------------------------------------------------------------------------------------------------------------------------------------------------------------------------------------------------------------
Motif 39.3   Depth:2

E(i)-value=0.000    P(i)-value=0.000    E(r)-value=0.000    E(r)-value=0.000
--------------------------------------------------------------------------------------------------------------------------------------------------------------------------------------------------------------------------------------------------------------------------
Species                                                Start          End            Width          Depth                    -Site-          
--------------------------------------------------------------------------------------------------------------------------------------------------------------------------------------------------------------------------------------------------------------------------
>HUMAN                                                 11561          11600          40             1              ttgccagcta-TCTGGAGAAAAAGATCTTCCTCAGAAGAATAGGCTTGTTG-ttttacagtg
>PIG                                                   17397          17436          40             2              ttgcagactg-TCTGGAGAAAAAGATCTTCCTCAGAAGAATAGGCTTGTTG-ccttacagtg
--------------------------------------------------------------------------------------------------------------------------------------------------------------------------------------------------------------------------------------------------------------------------
Motif 39.3 (TCTGGAGAAAAAGATCTTCCTCAGAAGAATAGGCTTGTTG) Annotations:
----------------------------------------------
TargetScan Matches:
>HUMAN:    miR-1224-5p,miR-7-5p,
>PIG:    miR-1224-5p,miR-7-5p,


eCLIP determined binding proteins (based on BLAT alignment):
>HUMAN:    DDX24,DDX24,GRWD1,GRWD1,NIPBL,NOLC1,NOLC1,NOLC1,SRSF1,SRSF1,SRSF7,TARDBP,uchl5,uchl5,uchl5,uchl5,uchl5,uchl5,ZNF622,ZNF622,ZNF622,ZNF622,


eCLIP determined binding proteins (based on BED File):
 None
--------------------------------------------------------------------------------------------------------------------------------------------------------------------------------------------------------------------------------------------------------------------------


************************************************************************************************************************************************************************************************
Motif Neighborhood 40   Depth:5
________________________________________________________________________________________________________________________________________________________________________________________________

Species                                                Start          End            Width          Depth          Conserved Sites          Motif Neighborhood
________________________________________________________________________________________________________________________________________________________________________________________________

>HUMAN                                                 11603          11617          15             1              TTACAGTGTTAGTGA          TTACAGTGTTAGTGA
>PIG                                                   17439          17453          15             2              TTACAGTGTTAGTGA          TTACAGTGTTAGTGA
>COW                                                   6523           6537           15             3              TTACAGTGTTAGTGA          TTACAGTGTTAGTGA
>DOG                                                   8063           8077           15             4              TACAGTGTTAGTGA           cTACAGTGTTAGTGA
>RABBIT                                                7561           7575           15             5              TACAGTGTTAGTGA           tTACAGTGTTAGTGA
________________________________________________________________________________________________________________________________________________________________________________________________

Individual Motif Sites in Neighborhood 40:
----------------------------------------------------------------

-----------------------------------------------------------------------------------------------------------------------------------------------------------------------------------------------
Motif 40.1   Depth:5

E(i)-value=0.000    P(i)-value=0.000    E(r)-value=0.000    E(r)-value=0.000
-----------------------------------------------------------------------------------------------------------------------------------------------------------------------------------------------
Species                                                Start          End            Width          Depth                    -Site-          
-----------------------------------------------------------------------------------------------------------------------------------------------------------------------------------------------
>HUMAN                                                 11604          11617          14             1              cttgttgttt-TACAGTGTTAGTGA-tccattccct
>PIG                                                   17440          17453          14             2              cttgttgcct-TACAGTGTTAGTGA-ctcattccct
>COW                                                   6524           6537           14             3              cctgttgctt-TACAGTGTTAGTGA-cccattccct
>DOG                                                   8064           8077           14             4              cttgttgctc-TACAGTGTTAGTGA-cccgttccct
>RABBIT                                                7562           7575           14             5              cttgttgctt-TACAGTGTTAGTGA-cccattccct
-----------------------------------------------------------------------------------------------------------------------------------------------------------------------------------------------
Motif 40.1 (TACAGTGTTAGTGA) Annotations:
----------------------------------------------
TargetScan Matches:
>HUMAN:    miR-141-3p/200a-3p,
>PIG:    miR-141-3p/200a-3p,
>COW:    miR-141-3p/200a-3p,
>DOG:    miR-141-3p/200a-3p,
>RABBIT:    miR-141-3p/200a-3p,


eCLIP determined binding proteins (based on BLAT alignment):
>HUMAN:    ILF3,NOLC1,RBM15,RBM15,RBM15,SRSF7,ZNF622,ZNF622,


eCLIP determined binding proteins (based on BED File):
 None
-----------------------------------------------------------------------------------------------------------------------------------------------------------------------------------------------


-----------------------------------------------------------------------------------------------------------------------------------------------------------------------------------------------
Motif 40.2   Depth:3

E(i)-value=0.000    P(i)-value=0.000    E(r)-value=0.000    E(r)-value=0.000
-----------------------------------------------------------------------------------------------------------------------------------------------------------------------------------------------
Species                                                Start          End            Width          Depth                    -Site-          
-----------------------------------------------------------------------------------------------------------------------------------------------------------------------------------------------
>HUMAN                                                 11603          11617          15             1              gcttgttgtt-TTACAGTGTTAGTGA-tccattccct
>PIG                                                   17439          17453          15             2              gcttgttgcc-TTACAGTGTTAGTGA-ctcattccct
>COW                                                   6523           6537           15             3              gcctgttgct-TTACAGTGTTAGTGA-cccattccct
-----------------------------------------------------------------------------------------------------------------------------------------------------------------------------------------------
Motif 40.2 (TTACAGTGTTAGTGA) Annotations:
----------------------------------------------
TargetScan Matches:
>HUMAN:    miR-141-3p/200a-3p,
>PIG:    miR-141-3p/200a-3p,
>COW:    miR-141-3p/200a-3p,


eCLIP determined binding proteins (based on BLAT alignment):
>HUMAN:    ILF3,NOLC1,RBM15,RBM15,RBM15,SRSF7,ZNF622,ZNF622,


eCLIP determined binding proteins (based on BED File):
 None
-----------------------------------------------------------------------------------------------------------------------------------------------------------------------------------------------


******************************************************************************************************************************************************************************************
Motif Neighborhood 41   Depth:5
__________________________________________________________________________________________________________________________________________________________________________________________

Species                                                Start          End            Width          Depth          Conserved Sites        Motif Neighborhood
__________________________________________________________________________________________________________________________________________________________________________________________

>HUMAN                                                 11764          11776          13             1              ACAACCACCACAC          ACAACCACCACAC
>PIG                                                   17599          17611          13             2              ACAACCACCACAC          ACAACCACCACAC
>COW                                                   6683           6695           13             3              ACAACCACCACAC          ACAACCACCACAC
>DOG                                                   8226           8238           13             4              ACAACCACCACAC          ACAACCACCACAC
>RABBIT                                                7722           7734           13             5              ACAACCACC              ACAACCACCttgt
__________________________________________________________________________________________________________________________________________________________________________________________

Individual Motif Sites in Neighborhood 41:
----------------------------------------------------------------

-----------------------------------------------------------------------------------------------------------------------------------------------------------------------------------------
Motif 41.1   Depth:5

E(i)-value=0.000    P(i)-value=0.000    E(r)-value=0.000    E(r)-value=0.000
-----------------------------------------------------------------------------------------------------------------------------------------------------------------------------------------
Species                                                Start          End            Width          Depth                    -Site-          
-----------------------------------------------------------------------------------------------------------------------------------------------------------------------------------------
>HUMAN                                                 11764          11772          9              1              agtctcaaaa-ACAACCACC-acacgtcaag
>PIG                                                   17599          17607          9              2              aagtctcaag-ACAACCACC-acacatctga
>COW                                                   6683           6691           9              3              aagcctcaag-ACAACCACC-acacatccag
>DOG                                                   8226           8234           9              4              aagtctcaaa-ACAACCACC-acacattaga
>RABBIT                                                7722           7730           9              5              aatctgaaag-ACAACCACC-ttgtgtcaag
-----------------------------------------------------------------------------------------------------------------------------------------------------------------------------------------
Motif 41.1 (ACAACCACC) Annotations:
----------------------------------------------
TargetScan Matches:
 None


eCLIP determined binding proteins (based on BLAT alignment):
>HUMAN:    PRPF8,


eCLIP determined binding proteins (based on BED File):
 None
-----------------------------------------------------------------------------------------------------------------------------------------------------------------------------------------


-----------------------------------------------------------------------------------------------------------------------------------------------------------------------------------------
Motif 41.2   Depth:4

E(i)-value=0.000    P(i)-value=0.000    E(r)-value=0.000    E(r)-value=0.000
-----------------------------------------------------------------------------------------------------------------------------------------------------------------------------------------
Species                                                Start          End            Width          Depth                    -Site-          
-----------------------------------------------------------------------------------------------------------------------------------------------------------------------------------------
>HUMAN                                                 11764          11776          13             1              agtctcaaaa-ACAACCACCACAC-gtcaagctct
>PIG                                                   17599          17611          13             2              aagtctcaag-ACAACCACCACAC-atctgaggaa
>COW                                                   6683           6695           13             3              aagcctcaag-ACAACCACCACAC-atccagagct
>DOG                                                   8226           8238           13             4              aagtctcaaa-ACAACCACCACAC-attagaggtg
-----------------------------------------------------------------------------------------------------------------------------------------------------------------------------------------
Motif 41.2 (ACAACCACCACAC) Annotations:
----------------------------------------------
TargetScan Matches:
 None


eCLIP determined binding proteins (based on BLAT alignment):
>HUMAN:    PRPF8,


eCLIP determined binding proteins (based on BED File):
 None
-----------------------------------------------------------------------------------------------------------------------------------------------------------------------------------------


*********************************************************************************************************************************************************************************************************
Motif Neighborhood 42   Depth:5
_________________________________________________________________________________________________________________________________________________________________________________________________________

Species                                                Start          End            Width          Depth          Conserved Sites             Motif Neighborhood
_________________________________________________________________________________________________________________________________________________________________________________________________________

>HUMAN                                                 11857          11874          18             1              CAAGAAATTTGAACACAC          CAAGAAATTTGAACACAC
>PIG                                                   18009          18026          18             2              CAAGAAATTTGAACACAC          CAAGAAATTTGAACACAC
>COW                                                   6765           6782           18             3              CAAGAAAT-TGAACACAC          CAAGAAATgTGAACACAC
>DOG                                                   8569           8586           18             4              CAAGAAA                     CAAGAAAgtggaacatat
>RABBIT                                                8034           8051           18             5              CAAGAAA                     CAAGAAAtttgaacatgc
_________________________________________________________________________________________________________________________________________________________________________________________________________

Individual Motif Sites in Neighborhood 42:
----------------------------------------------------------------

--------------------------------------------------------------------------------------------------------------------------------------------------------------------------------------------------------
Motif 42.1   Depth:5

E(i)-value=0.000    P(i)-value=0.000    E(r)-value=0.000    E(r)-value=0.000
--------------------------------------------------------------------------------------------------------------------------------------------------------------------------------------------------------
Species                                                Start          End            Width          Depth                    -Site-          
--------------------------------------------------------------------------------------------------------------------------------------------------------------------------------------------------------
>HUMAN                                                 11857          11863          7              1              tcagcaggtc-CAAGAAA-tttgaacaca
>PIG                                                   18009          18015          7              2              gtgtagagag-CAAGAAA-tttgaacaca
>COW                                                   6765           6771           7              3              gtgcaaagag-CAAGAAA-tgtgaacaca
>DOG                                                   8569           8575           7              4              gtgcagaggg-CAAGAAA-gtggaacata
>RABBIT                                                8034           8040           7              5              tccgcagaat-CAAGAAA-tttgaacatg
--------------------------------------------------------------------------------------------------------------------------------------------------------------------------------------------------------
Motif 42.1 (CAAGAAA) Annotations:
----------------------------------------------
TargetScan Matches:
 None


eCLIP determined binding proteins (based on BLAT alignment):
>HUMAN:    GRWD1,NOLC1,uchl5,uchl5,ZNF622,ZNF622,


eCLIP determined binding proteins (based on BED File):
 None
--------------------------------------------------------------------------------------------------------------------------------------------------------------------------------------------------------


--------------------------------------------------------------------------------------------------------------------------------------------------------------------------------------------------------
Motif 42.2   Depth:3

E(i)-value=0.000    P(i)-value=0.000    E(r)-value=0.000    E(r)-value=0.000
--------------------------------------------------------------------------------------------------------------------------------------------------------------------------------------------------------
Species                                                Start          End            Width          Depth                    -Site-          
--------------------------------------------------------------------------------------------------------------------------------------------------------------------------------------------------------
>HUMAN                                                 11857          11864          8              1              tcagcaggtc-CAAGAAAT-ttgaacacac
>PIG                                                   18009          18016          8              2              gtgtagagag-CAAGAAAT-ttgaacacac
>COW                                                   6765           6772           8              3              gtgcaaagag-CAAGAAAT-gtgaacacac
--------------------------------------------------------------------------------------------------------------------------------------------------------------------------------------------------------
Motif 42.2 (CAAGAAAT) Annotations:
----------------------------------------------
TargetScan Matches:
 None


eCLIP determined binding proteins (based on BLAT alignment):
>HUMAN:    GRWD1,NOLC1,TRA2A,uchl5,uchl5,ZNF622,ZNF622,


eCLIP determined binding proteins (based on BED File):
 None
--------------------------------------------------------------------------------------------------------------------------------------------------------------------------------------------------------


--------------------------------------------------------------------------------------------------------------------------------------------------------------------------------------------------------
Motif 42.3   Depth:3

E(i)-value=0.000    P(i)-value=0.000    E(r)-value=0.000    E(r)-value=0.000
--------------------------------------------------------------------------------------------------------------------------------------------------------------------------------------------------------
Species                                                Start          End            Width          Depth                    -Site-          
--------------------------------------------------------------------------------------------------------------------------------------------------------------------------------------------------------
>HUMAN                                                 11866          11874          9              1              ccaagaaatt-TGAACACAC-tgaaggaagt
>PIG                                                   18018          18026          9              2              gcaagaaatt-TGAACACAC-caaaggaaga
>COW                                                   6774           6782           9              3              gcaagaaatg-TGAACACAC-caaggaagat
--------------------------------------------------------------------------------------------------------------------------------------------------------------------------------------------------------
Motif 42.3 (TGAACACAC) Annotations:
----------------------------------------------
TargetScan Matches:
 None


eCLIP determined binding proteins (based on BLAT alignment):
>HUMAN:    GRWD1,NOLC1,PTBP1,PTBP1,RBM15,TRA2A,uchl5,uchl5,ZNF622,


eCLIP determined binding proteins (based on BED File):
 None
--------------------------------------------------------------------------------------------------------------------------------------------------------------------------------------------------------


--------------------------------------------------------------------------------------------------------------------------------------------------------------------------------------------------------
Motif 42.4   Depth:2

E(i)-value=0.000    P(i)-value=0.000    E(r)-value=0.000    E(r)-value=0.000
--------------------------------------------------------------------------------------------------------------------------------------------------------------------------------------------------------
Species                                                Start          End            Width          Depth                    -Site-          
--------------------------------------------------------------------------------------------------------------------------------------------------------------------------------------------------------
>HUMAN                                                 11857          11874          18             1              tcagcaggtc-CAAGAAATTTGAACACAC-tgaaggaagt
>PIG                                                   18009          18026          18             2              gtgtagagag-CAAGAAATTTGAACACAC-caaaggaaga
--------------------------------------------------------------------------------------------------------------------------------------------------------------------------------------------------------
Motif 42.4 (CAAGAAATTTGAACACAC) Annotations:
----------------------------------------------
TargetScan Matches:
 None


eCLIP determined binding proteins (based on BLAT alignment):
>HUMAN:    GRWD1,NOLC1,PTBP1,PTBP1,RBM15,TRA2A,uchl5,uchl5,ZNF622,ZNF622,


eCLIP determined binding proteins (based on BED File):
 None
--------------------------------------------------------------------------------------------------------------------------------------------------------------------------------------------------------


*********************************************************************************************************************************************************************************************
Motif Neighborhood 43   Depth:5
_____________________________________________________________________________________________________________________________________________________________________________________________

Species                                                Start          End            Width          Depth          Conserved Sites         Motif Neighborhood
_____________________________________________________________________________________________________________________________________________________________________________________________

>HUMAN                                                 12404          12417          14             1              TGCCTCTCTTGGGC          TGCCTCTCTTGGGC
>PIG                                                   18558          18571          14             2              TGCCTCTCTTGGGC          TGCCTCTCTTGGGC
>COW                                                   7327           7340           14             3              TCTTGGGC                tgccttTCTTGGGC
>DOG                                                   9086           9099           14             4              TCTTGGG                 tgcctcTCTTGGGg
>RABBIT                                                8551           8564           14             5              TCTTGGG                 tgccccTCTTGGGc
_____________________________________________________________________________________________________________________________________________________________________________________________

Individual Motif Sites in Neighborhood 43:
----------------------------------------------------------------

--------------------------------------------------------------------------------------------------------------------------------------------------------------------------------------------
Motif 43.1   Depth:5

E(i)-value=0.000    P(i)-value=0.000    E(r)-value=0.000    E(r)-value=0.000
--------------------------------------------------------------------------------------------------------------------------------------------------------------------------------------------
Species                                                Start          End            Width          Depth                    -Site-          
--------------------------------------------------------------------------------------------------------------------------------------------------------------------------------------------
>HUMAN                                                 12410          12416          7              1              tttctgcctc-TCTTGGG-ctattctctc
>PIG                                                   18564          18570          7              2              tttttgcctc-TCTTGGG-ccattttctc
>COW                                                   7333           7339           7              3              tttgtgcctt-TCTTGGG-ctattttctc
>DOG                                                   9092           9098           7              4              tttctgcctc-TCTTGGG-ggcagttttc
>RABBIT                                                8557           8563           7              5              tttttgcccc-TCTTGGG-ctattttctc
--------------------------------------------------------------------------------------------------------------------------------------------------------------------------------------------
Motif 43.1 (TCTTGGG) Annotations:
----------------------------------------------
TargetScan Matches:
 None


eCLIP determined binding proteins (based on BLAT alignment):
>HUMAN:    MATR3,MATR3,PTBP1,PTBP1,PTBP1,PTBP1,SMNDC1,TIA1,TIA1,


eCLIP determined binding proteins (based on BED File):
 None
--------------------------------------------------------------------------------------------------------------------------------------------------------------------------------------------


--------------------------------------------------------------------------------------------------------------------------------------------------------------------------------------------
Motif 43.2   Depth:3

E(i)-value=0.000    P(i)-value=0.000    E(r)-value=0.000    E(r)-value=0.000
--------------------------------------------------------------------------------------------------------------------------------------------------------------------------------------------
Species                                                Start          End            Width          Depth                    -Site-          
--------------------------------------------------------------------------------------------------------------------------------------------------------------------------------------------
>HUMAN                                                 12410          12417          8              1              tttctgcctc-TCTTGGGC-tattctctct
>PIG                                                   18564          18571          8              2              tttttgcctc-TCTTGGGC-cattttctct
>COW                                                   7333           7340           8              3              tttgtgcctt-TCTTGGGC-tattttctct
--------------------------------------------------------------------------------------------------------------------------------------------------------------------------------------------
Motif 43.2 (TCTTGGGC) Annotations:
----------------------------------------------
TargetScan Matches:
 None


eCLIP determined binding proteins (based on BLAT alignment):
>HUMAN:    MATR3,MATR3,PTBP1,PTBP1,PTBP1,PTBP1,SMNDC1,TIA1,TIA1,


eCLIP determined binding proteins (based on BED File):
 None
--------------------------------------------------------------------------------------------------------------------------------------------------------------------------------------------


--------------------------------------------------------------------------------------------------------------------------------------------------------------------------------------------
Motif 43.3   Depth:2

E(i)-value=0.000    P(i)-value=0.000    E(r)-value=0.000    E(r)-value=0.000
--------------------------------------------------------------------------------------------------------------------------------------------------------------------------------------------
Species                                                Start          End            Width          Depth                    -Site-          
--------------------------------------------------------------------------------------------------------------------------------------------------------------------------------------------
>HUMAN                                                 12404          12417          14             1              atttcctttc-TGCCTCTCTTGGGC-tattctctct
>PIG                                                   18558          18571          14             2              atattctttt-TGCCTCTCTTGGGC-cattttctct
--------------------------------------------------------------------------------------------------------------------------------------------------------------------------------------------
Motif 43.3 (TGCCTCTCTTGGGC) Annotations:
----------------------------------------------
TargetScan Matches:
>HUMAN:    miR-335-5p,
>PIG:    miR-335-5p,


eCLIP determined binding proteins (based on BLAT alignment):
>HUMAN:    MATR3,MATR3,PTBP1,PTBP1,PTBP1,PTBP1,SMNDC1,TIA1,TIA1,


eCLIP determined binding proteins (based on BED File):
 None
--------------------------------------------------------------------------------------------------------------------------------------------------------------------------------------------


*********************************************************************************************************************************************************************************************************
Motif Neighborhood 44   Depth:5
_________________________________________________________________________________________________________________________________________________________________________________________________________

Species                                                Start          End            Width          Depth          Conserved Sites             Motif Neighborhood
_________________________________________________________________________________________________________________________________________________________________________________________________________

>HUMAN                                                 12655          12672          18             1              AGGGGCTTCCTAACCCCT          AGGGGCTTCCTAACCCCT
>PIG                                                   18803          18820          18             2              AGGGGCTTCCTAACCCCT          AGGGGCTTCCTAACCCCT
>COW                                                   7573           7590           18             3              TCCTAACCCCT                 aggcgccTCCTAACCCCT
>DOG                                                   9329           9346           18             4              TCCTAACCCCT                 aggggttTCCTAACCCCT
>RABBIT                                                8800           8817           18             5              TCCTAACCCCT                 agggggtTCCTAACCCCT
_________________________________________________________________________________________________________________________________________________________________________________________________________

Individual Motif Sites in Neighborhood 44:
----------------------------------------------------------------

--------------------------------------------------------------------------------------------------------------------------------------------------------------------------------------------------------
Motif 44.1   Depth:5

E(i)-value=0.000    P(i)-value=0.000    E(r)-value=0.000    E(r)-value=0.000
--------------------------------------------------------------------------------------------------------------------------------------------------------------------------------------------------------
Species                                                Start          End            Width          Depth                    -Site-          
--------------------------------------------------------------------------------------------------------------------------------------------------------------------------------------------------------
>HUMAN                                                 12662          12672          11             1              cagaggggct-TCCTAACCCCT-gcctgatagg
>PIG                                                   18810          18820          11             2              caaaggggct-TCCTAACCCCT-tctcagtagg
>COW                                                   7580           7590           11             3              taaaggcgcc-TCCTAACCCCT-tccagtaggt
>DOG                                                   9336           9346           11             4              cagaggggtt-TCCTAACCCCT-tcccaatagg
>RABBIT                                                8807           8817           11             5              ttgagggggt-TCCTAACCCCT-tcccaatagg
--------------------------------------------------------------------------------------------------------------------------------------------------------------------------------------------------------
Motif 44.1 (TCCTAACCCCT) Annotations:
----------------------------------------------
TargetScan Matches:
 None


eCLIP determined binding proteins (based on BLAT alignment):
>HUMAN:    AATF,DDX24,NCBP2,NOLC1,NOLC1,PTBP1,SND1,SND1,SRSF7,TARDBP,TARDBP,UTP3,WDR43,WDR43,XRCC6,ZC3H8,


eCLIP determined binding proteins (based on BED File):
 None
--------------------------------------------------------------------------------------------------------------------------------------------------------------------------------------------------------


--------------------------------------------------------------------------------------------------------------------------------------------------------------------------------------------------------
Motif 44.2   Depth:2

E(i)-value=0.000    P(i)-value=0.000    E(r)-value=0.000    E(r)-value=0.000
--------------------------------------------------------------------------------------------------------------------------------------------------------------------------------------------------------
Species                                                Start          End            Width          Depth                    -Site-          
--------------------------------------------------------------------------------------------------------------------------------------------------------------------------------------------------------
>HUMAN                                                 12655          12672          18             1              tgtgtggcag-AGGGGCTTCCTAACCCCT-gcctgatagg
>PIG                                                   18803          18820          18             2              tttgtaacaa-AGGGGCTTCCTAACCCCT-tctcagtagg
--------------------------------------------------------------------------------------------------------------------------------------------------------------------------------------------------------
Motif 44.2 (AGGGGCTTCCTAACCCCT) Annotations:
----------------------------------------------
TargetScan Matches:
 None


eCLIP determined binding proteins (based on BLAT alignment):
>HUMAN:    AATF,DDX24,NCBP2,NCBP2,NOLC1,NOLC1,PTBP1,SND1,SND1,SRSF7,TARDBP,TARDBP,UTP3,WDR43,WDR43,XRCC6,ZC3H8,


eCLIP determined binding proteins (based on BED File):
 None
--------------------------------------------------------------------------------------------------------------------------------------------------------------------------------------------------------


*********************************************************************************************************************************************************************************************
Motif Neighborhood 45   Depth:5
_____________________________________________________________________________________________________________________________________________________________________________________________

Species                                                Start          End            Width          Depth          Conserved Sites         Motif Neighborhood
_____________________________________________________________________________________________________________________________________________________________________________________________

>HUMAN                                                 12721          12734          14             1              GTTCCTTATGCCAG          GTTCCTTATGCCAG
>PIG                                                   18871          18884          14             2              GTTCCTTATGCCAG          GTTCCTTATGCCAG
>COW                                                   7638           7651           14             3              TTATGCCAG               gttcgTTATGCCAG
>DOG                                                   9395           9408           14             4              TTATGCCAG               gttcaTTATGCCAG
>RABBIT                                                8867           8880           14             5              TTATGCCA                gtttcTTATGCCAa
_____________________________________________________________________________________________________________________________________________________________________________________________

Individual Motif Sites in Neighborhood 45:
----------------------------------------------------------------

--------------------------------------------------------------------------------------------------------------------------------------------------------------------------------------------
Motif 45.1   Depth:5

E(i)-value=0.000    P(i)-value=0.000    E(r)-value=0.000    E(r)-value=0.000
--------------------------------------------------------------------------------------------------------------------------------------------------------------------------------------------
Species                                                Start          End            Width          Depth                    -Site-          
--------------------------------------------------------------------------------------------------------------------------------------------------------------------------------------------
>HUMAN                                                 12726          12733          8              1              gagcggttcc-TTATGCCA-ggctgccatg
>PIG                                                   18876          18883          8              2              gagctgttcc-TTATGCCA-gaccatgctg
>COW                                                   7643           7650           8              3              gagctgttcg-TTATGCCA-ggccgccctg
>DOG                                                   9400           9407           8              4              gagctgttca-TTATGCCA-ggacacccta
>RABBIT                                                8872           8879           8              5              aagctgtttc-TTATGCCA-agttacctaa
--------------------------------------------------------------------------------------------------------------------------------------------------------------------------------------------
Motif 45.1 (TTATGCCA) Annotations:
----------------------------------------------
TargetScan Matches:
 None


eCLIP determined binding proteins (based on BLAT alignment):
>HUMAN:    DDX24,FASTKD2,LARP4,NOLC1,NOLC1,NPM1,RBFOX2,RBM15,RBM15,RPS3,SRSF1,SRSF7,TARDBP,TARDBP,TARDBP,TRA2A,TRA2A,U2AF2,uchl5,uchl5,WDR43,WDR43,YWHAG,YWHAG,ZC3H11A,ZC3H11A,ZNF622,ZNF622,ZNF800,


eCLIP determined binding proteins (based on BED File):
 None
--------------------------------------------------------------------------------------------------------------------------------------------------------------------------------------------


--------------------------------------------------------------------------------------------------------------------------------------------------------------------------------------------
Motif 45.2   Depth:4

E(i)-value=0.000    P(i)-value=0.000    E(r)-value=0.000    E(r)-value=0.000
--------------------------------------------------------------------------------------------------------------------------------------------------------------------------------------------
Species                                                Start          End            Width          Depth                    -Site-          
--------------------------------------------------------------------------------------------------------------------------------------------------------------------------------------------
>HUMAN                                                 12726          12734          9              1              gagcggttcc-TTATGCCAG-gctgccatgt
>PIG                                                   18876          18884          9              2              gagctgttcc-TTATGCCAG-accatgctgt
>COW                                                   7643           7651           9              3              gagctgttcg-TTATGCCAG-gccgccctgt
>DOG                                                   9400           9408           9              4              gagctgttca-TTATGCCAG-gacaccctat
--------------------------------------------------------------------------------------------------------------------------------------------------------------------------------------------
Motif 45.2 (TTATGCCAG) Annotations:
----------------------------------------------
TargetScan Matches:
 None


eCLIP determined binding proteins (based on BLAT alignment):
>HUMAN:    DDX24,FASTKD2,LARP4,NOLC1,NOLC1,NPM1,RBFOX2,RBM15,RBM15,RPS3,SRSF1,SRSF7,TARDBP,TARDBP,TARDBP,TRA2A,TRA2A,U2AF2,uchl5,uchl5,WDR43,WDR43,YWHAG,YWHAG,ZC3H11A,ZC3H11A,ZNF622,ZNF622,ZNF800,


eCLIP determined binding proteins (based on BED File):
 None
--------------------------------------------------------------------------------------------------------------------------------------------------------------------------------------------


--------------------------------------------------------------------------------------------------------------------------------------------------------------------------------------------
Motif 45.3   Depth:2

E(i)-value=0.000    P(i)-value=0.000    E(r)-value=0.000    E(r)-value=0.000
--------------------------------------------------------------------------------------------------------------------------------------------------------------------------------------------
Species                                                Start          End            Width          Depth                    -Site-          
--------------------------------------------------------------------------------------------------------------------------------------------------------------------------------------------
>HUMAN                                                 12721          12734          14             1              ttgtggagcg-GTTCCTTATGCCAG-gctgccatgt
>PIG                                                   18871          18884          14             2              ttgcagagct-GTTCCTTATGCCAG-accatgctgt
--------------------------------------------------------------------------------------------------------------------------------------------------------------------------------------------
Motif 45.3 (GTTCCTTATGCCAG) Annotations:
----------------------------------------------
TargetScan Matches:
 None


eCLIP determined binding proteins (based on BLAT alignment):
>HUMAN:    DDX24,FASTKD2,LARP4,NOLC1,NOLC1,NPM1,RBFOX2,RBM15,RBM15,RPS3,SRSF1,SRSF7,TARDBP,TARDBP,TARDBP,TRA2A,TRA2A,U2AF2,uchl5,uchl5,WDR43,WDR43,YWHAG,YWHAG,ZC3H11A,ZC3H11A,ZNF622,ZNF622,ZNF800,


eCLIP determined binding proteins (based on BED File):
 None
--------------------------------------------------------------------------------------------------------------------------------------------------------------------------------------------


***************************************************************************************************************************************************************************************
Motif Neighborhood 46   Depth:5
_______________________________________________________________________________________________________________________________________________________________________________________

Species                                                Start          End            Width          Depth          Conserved Sites       Motif Neighborhood
_______________________________________________________________________________________________________________________________________________________________________________________

>HUMAN                                                 12830          12841          12             1              TAGAAGGCCCAA          TAGAAGGCCCAA
>PIG                                                   18936          18947          12             2              TAGAAGGCCCAA          TAGAAGGCCCAA
>COW                                                   7853           7864           12             3              AGAAGGCCCAA           cAGAAGGCCCAA
>DOG                                                   9469           9480           12             4              AGAAGGCCCAA           tAGAAGGCCCAA
>RABBIT                                                9163           9174           12             5              AGGCCCAA              ctggAGGCCCAA
_______________________________________________________________________________________________________________________________________________________________________________________

Individual Motif Sites in Neighborhood 46:
----------------------------------------------------------------

--------------------------------------------------------------------------------------------------------------------------------------------------------------------------------------
Motif 46.1   Depth:5

E(i)-value=0.000    P(i)-value=0.000    E(r)-value=0.000    E(r)-value=0.000
--------------------------------------------------------------------------------------------------------------------------------------------------------------------------------------
Species                                                Start          End            Width          Depth                    -Site-          
--------------------------------------------------------------------------------------------------------------------------------------------------------------------------------------
>HUMAN                                                 12834          12841          8              1              tatggataga-AGGCCCAA-agtataagac
>PIG                                                   18940          18947          8              2              gaccaataga-AGGCCCAA-gatctggact
>COW                                                   7857           7864           8              3              ataagacaga-AGGCCCAA-gagagacaga
>DOG                                                   9473           9480           8              4              aatggataga-AGGCCCAA-cgtaaaataa
>RABBIT                                                9167           9174           8              5              tggaggctgg-AGGCCCAA-gagctggaat
--------------------------------------------------------------------------------------------------------------------------------------------------------------------------------------
Motif 46.1 (AGGCCCAA) Annotations:
----------------------------------------------
TargetScan Matches:
 None


eCLIP determined binding proteins (based on BLAT alignment):
>HUMAN:    DDX24,LARP4,MTPAP,NOLC1,SRSF1,SRSF7,TRA2A,uchl5,uchl5,UTP3,ZNF622,ZNF622,ZNF800,


eCLIP determined binding proteins (based on BED File):
 None
--------------------------------------------------------------------------------------------------------------------------------------------------------------------------------------


--------------------------------------------------------------------------------------------------------------------------------------------------------------------------------------
Motif 46.2   Depth:4

E(i)-value=0.000    P(i)-value=0.000    E(r)-value=0.000    E(r)-value=0.000
--------------------------------------------------------------------------------------------------------------------------------------------------------------------------------------
Species                                                Start          End            Width          Depth                    -Site-          
--------------------------------------------------------------------------------------------------------------------------------------------------------------------------------------
>HUMAN                                                 12831          12841          11             1              tcatatggat-AGAAGGCCCAA-agtataagac
>PIG                                                   18937          18947          11             2              caagaccaat-AGAAGGCCCAA-gatctggact
>COW                                                   7854           7864           11             3              tatataagac-AGAAGGCCCAA-gagagacaga
>DOG                                                   9470           9480           11             4              cataatggat-AGAAGGCCCAA-cgtaaaataa
--------------------------------------------------------------------------------------------------------------------------------------------------------------------------------------
Motif 46.2 (AGAAGGCCCAA) Annotations:
----------------------------------------------
TargetScan Matches:
 None


eCLIP determined binding proteins (based on BLAT alignment):
>HUMAN:    DDX24,LARP4,MTPAP,NOLC1,SRSF1,SRSF7,TRA2A,uchl5,uchl5,UTP3,ZNF622,ZNF622,ZNF800,


eCLIP determined binding proteins (based on BED File):
 None
--------------------------------------------------------------------------------------------------------------------------------------------------------------------------------------


--------------------------------------------------------------------------------------------------------------------------------------------------------------------------------------
Motif 46.3   Depth:2

E(i)-value=0.000    P(i)-value=0.000    E(r)-value=0.000    E(r)-value=0.000
--------------------------------------------------------------------------------------------------------------------------------------------------------------------------------------
Species                                                Start          End            Width          Depth                    -Site-          
--------------------------------------------------------------------------------------------------------------------------------------------------------------------------------------
>HUMAN                                                 12830          12841          12             1              ctcatatgga-TAGAAGGCCCAA-agtataagac
>PIG                                                   18936          18947          12             2              ccaagaccaa-TAGAAGGCCCAA-gatctggact
--------------------------------------------------------------------------------------------------------------------------------------------------------------------------------------
Motif 46.3 (TAGAAGGCCCAA) Annotations:
----------------------------------------------
TargetScan Matches:
 None


eCLIP determined binding proteins (based on BLAT alignment):
>HUMAN:    DDX24,LARP4,MTPAP,NOLC1,SRSF1,SRSF7,TRA2A,uchl5,uchl5,UTP3,ZNF622,ZNF622,ZNF800,


eCLIP determined binding proteins (based on BED File):
 None
--------------------------------------------------------------------------------------------------------------------------------------------------------------------------------------


*********************************************************************************************************************************************************************************************
Motif Neighborhood 47   Depth:5
_____________________________________________________________________________________________________________________________________________________________________________________________

Species                                                Start          End            Width          Depth          Conserved Sites         Motif Neighborhood
_____________________________________________________________________________________________________________________________________________________________________________________________

>HUMAN                                                 13195          13208          14             1              TATCTCAAGACTAA          TATCTCAAGACTAA
>PIG                                                   19054          19067          14             2              TATCTCAAGACTAA          TATCTCAAGACTAA
>COW                                                   7875           7888           14             3              TCAAGACTAA              tattTCAAGACTAA
>DOG                                                   9832           9845           14             4              TCAAGACTAA              tataTCAAGACTAA
>RABBIT                                                9342           9355           14             5              GACTAA                  gatctcctGACTAA
_____________________________________________________________________________________________________________________________________________________________________________________________

Individual Motif Sites in Neighborhood 47:
----------------------------------------------------------------

--------------------------------------------------------------------------------------------------------------------------------------------------------------------------------------------
Motif 47.1   Depth:5

E(i)-value=0.000    P(i)-value=0.000    E(r)-value=0.000    E(r)-value=0.000
--------------------------------------------------------------------------------------------------------------------------------------------------------------------------------------------
Species                                                Start          End            Width          Depth                    -Site-          
--------------------------------------------------------------------------------------------------------------------------------------------------------------------------------------------
>HUMAN                                                 13203          13208          6              1              ggtatctcaa-GACTAA-cggccggaat
>PIG                                                   19062          19067          6              2              gatatctcaa-GACTAA-attaagtggg
>COW                                                   7883           7888           6              3              gatatttcaa-GACTAA-attagatggg
>DOG                                                   9840           9845           6              4              gatatatcaa-GACTAA-tcaggtgggc
>RABBIT                                                9350           9355           6              5              gtgatctcct-GACTAA-aggttggaag
--------------------------------------------------------------------------------------------------------------------------------------------------------------------------------------------
Motif 47.1 (GACTAA) Annotations:
----------------------------------------------
TargetScan Matches:
 None


eCLIP determined binding proteins (based on BLAT alignment):
>HUMAN:    CPEB4,FASTKD2,GRWD1,LARP4,MTPAP,MTPAP,NOLC1,NOLC1,RBFOX2,SRSF1,TRA2A,TRA2A,uchl5,uchl5,UTP18,UTP3,WDR43,ZNF622,ZNF622,


eCLIP determined binding proteins (based on BED File):
 None
--------------------------------------------------------------------------------------------------------------------------------------------------------------------------------------------


--------------------------------------------------------------------------------------------------------------------------------------------------------------------------------------------
Motif 47.2   Depth:4

E(i)-value=0.000    P(i)-value=0.000    E(r)-value=0.000    E(r)-value=0.000
--------------------------------------------------------------------------------------------------------------------------------------------------------------------------------------------
Species                                                Start          End            Width          Depth                    -Site-          
--------------------------------------------------------------------------------------------------------------------------------------------------------------------------------------------
>HUMAN                                                 13199          13208          10             1              aaaaggtatc-TCAAGACTAA-cggccggaat
>PIG                                                   19058          19067          10             2              gacagatatc-TCAAGACTAA-attaagtggg
>COW                                                   7879           7888           10             3              gacagatatt-TCAAGACTAA-attagatggg
>DOG                                                   9836           9845           10             4              gaaagatata-TCAAGACTAA-tcaggtgggc
--------------------------------------------------------------------------------------------------------------------------------------------------------------------------------------------
Motif 47.2 (TCAAGACTAA) Annotations:
----------------------------------------------
TargetScan Matches:
>HUMAN:    miR-431-5p,
>PIG:    miR-431-5p,
>COW:    miR-431-5p,
>DOG:    miR-431-5p,


eCLIP determined binding proteins (based on BLAT alignment):
>HUMAN:    CPEB4,FASTKD2,GRWD1,LARP4,MTPAP,MTPAP,NOLC1,NOLC1,RBFOX2,SRSF1,TRA2A,TRA2A,uchl5,uchl5,UTP18,UTP3,WDR43,ZNF622,ZNF622,


eCLIP determined binding proteins (based on BED File):
 None
--------------------------------------------------------------------------------------------------------------------------------------------------------------------------------------------


--------------------------------------------------------------------------------------------------------------------------------------------------------------------------------------------
Motif 47.3   Depth:2

E(i)-value=0.000    P(i)-value=0.000    E(r)-value=0.000    E(r)-value=0.000
--------------------------------------------------------------------------------------------------------------------------------------------------------------------------------------------
Species                                                Start          End            Width          Depth                    -Site-          
--------------------------------------------------------------------------------------------------------------------------------------------------------------------------------------------
>HUMAN                                                 13195          13208          14             1              gcgaaaaagg-TATCTCAAGACTAA-cggccggaat
>PIG                                                   19054          19067          14             2              gagagacaga-TATCTCAAGACTAA-attaagtggg
--------------------------------------------------------------------------------------------------------------------------------------------------------------------------------------------
Motif 47.3 (TATCTCAAGACTAA) Annotations:
----------------------------------------------
TargetScan Matches:
>HUMAN:    miR-431-5p,
>PIG:    miR-431-5p,


eCLIP determined binding proteins (based on BLAT alignment):
>HUMAN:    CPEB4,FASTKD2,GRWD1,LARP4,MTPAP,MTPAP,NOLC1,NOLC1,RBFOX2,SRSF1,TRA2A,TRA2A,uchl5,uchl5,UTP18,UTP3,WDR43,ZNF622,ZNF622,


eCLIP determined binding proteins (based on BED File):
 None
--------------------------------------------------------------------------------------------------------------------------------------------------------------------------------------------


***************************************************************************************************************************************************************************
Motif Neighborhood 48   Depth:5
___________________________________________________________________________________________________________________________________________________________________________

Species                                                Start          End            Width          Depth          Conserved Sites   Motif Neighborhood
___________________________________________________________________________________________________________________________________________________________________________

>HUMAN                                                 13278          13285          8              1              CAAGATGA          CAAGATGA
>PIG                                                   19140          19147          8              2              CAAGATGA          CAAGATGA
>COW                                                   7961           7968           8              3              CAAGATGA          CAAGATGA
>DOG                                                   9917           9924           8              4              AAGATGA           tAAGATGA
>RABBIT                                                9416           9423           8              5              AAGATGA           cAAGATGA
[truncated: 2,260,174 more chars]
