# Supplementary material for: Uncovering deeply conserved motif combinations in rapidly evolving noncoding sequences
Source: Genome Biol. 2021 Jan 11;22:29. doi: 10.1186/s13059-020-02247-1 (PMC7798263; doi:10.1186/s13059-020-02247-1)
Supplement: Supplementary file 5 — Additional file 5. LncLOOM output results for MALAT1 sequences from 19 vertebrates. [file 13059_2020_2247_MOESM5_ESM.gz]

Archive with 19 entries (17 files):
- AdditionalFile5
- AdditionalFile5/LOOM_HUMAN.bed
- AdditionalFile5/MALAT1_RESULTS.html
- AdditionalFile5/._lncLOOM_Results.txt
- AdditionalFile5/lncLOOM_Results.txt
- AdditionalFile5/._.DS_Store
- AdditionalFile5/.DS_Store
- AdditionalFile5/Html_Files
- AdditionalFile5/Html_Files/Modules.html
- AdditionalFile5/Html_Files/kmers_in_seqs_level.html
- AdditionalFile5/Html_Files/kmers_in_blocks.html
- AdditionalFile5/Html_Files/kmers_in_blocks_level.html
- AdditionalFile5/Html_Files/miRNA_Matches.html
- AdditionalFile5/Html_Files/kmers_in_blocks_layer_conservation.html
- AdditionalFile5/Html_Files/kmers_in_seqs.html
- AdditionalFile5/Html_Files/kmers_in_seqs_level_graded.html
- AdditionalFile5/Html_Files/kmers_in_seqs_graded.html
- AdditionalFile5/Html_Files/eCLIP_results_BLAT.html
- AdditionalFile5/Html_Files/kmers_in_seqs_layer_conservation.html
