# Supplementary material for: Uncovering deeply conserved motif combinations in rapidly evolving noncoding sequences
Source: Genome Biol. 2021 Jan 11;22:29. doi: 10.1186/s13059-020-02247-1 (PMC7798263; doi:10.1186/s13059-020-02247-1)
Supplement: Supplementary file 5 — Additional file 5. LncLOOM output results for MALAT1 sequences from 19 vertebrates. [file 13059_2020_2247_MOESM5_ESM.gz › AdditionalFile5/LOOM_HUMAN.bed]

browser position chr11:65266490-65273994
track name="MALAT1_CR_Gurobi_3000_20" description="LncLOOM Conserved Motifs" useScore="1" color="100,50,0" visibility="1" maxItems="911"
chr11	65266490	65266502	ATACGCCTCGCC	52	+	65266490	65266502
chr11	65266515	65266526	AGGCATTGAGG	52	+	65266515	65266526
chr11	65266527	65266540	AGCCAGCGCAGGG	52	+	65266527	65266540
chr11	65266531	65266538	AGCGCAG	104	+	65266531	65266538
chr11	65266563	65266576	AGCTTGAGGAAAC	52	+	65266563	65266576
chr11	65266577	65266591	GCAGATAAGTTTTT	260	+	65266577	65266591
chr11	65266610	65266622	ATTAATACAACT	52	+	65266610	65266622
chr11	65266612	65266618	TAATAC	104	+	65266612	65266618
chr11	65266629	65266636	AAATATA	52	+	65266629	65266636
chr11	65266655	65266661	ATTGCT	104	+	65266655	65266661
chr11	65266666	65266673	TTAAGTT	52	+	65266666	65266673
chr11	65266680	65266688	TAATTTTA	52	+	65266680	65266688
chr11	65266702	65266714	TAAGAGAAAATA	52	+	65266702	65266714
chr11	65266725	65266746	AAGAGTAGCATGAGGAAGGAA	52	+	65266725	65266746
chr11	65266725	65266734	AAGAGTAGC	104	+	65266725	65266734
chr11	65266756	65266762	GTTTCT	52	+	65266756	65266762
chr11	65266763	65266790	AAACATGACGGAGGTTGAGATGAAGCT	52	+	65266763	65266790
chr11	65266769	65266779	GACGGAGGTT	104	+	65266769	65266779
chr11	65266779	65266790	GAGATGAAGCT	104	+	65266779	65266790
chr11	65266791	65266803	CTTCATGGAGTA	52	+	65266791	65266803
chr11	65266795	65266802	ATGGAGT	104	+	65266795	65266802
chr11	65266804	65266828	AAAATGTATTTAAAAGAAAATTGA	52	+	65266804	65266828
chr11	65266811	65266819	ATTTAAAA	104	+	65266811	65266819
chr11	65266832	65266840	AAGGACTA	52	+	65266832	65266840
chr11	65266849	65266860	GAATTAATACC	52	+	65266849	65266860
chr11	65266862	65266872	TAGAAGGGCA	52	+	65266862	65266872
chr11	65266873	65266886	TGCTTTTAGATTA	52	+	65266873	65266886
chr11	65266891	65266907	AAGGTGACTTAAACAG	52	+	65266891	65266907
chr11	65266929	65266937	GTAGGTGA	52	+	65266929	65266937
chr11	65266938	65266945	TAAAATA	52	+	65266938	65266945
chr11	65266953	65266959	GCGATC	52	+	65266953	65266959
chr11	65266960	65266976	TTTAAAAAGAGATTAA	52	+	65266960	65266976
chr11	65266960	65266969	TTTAAAAAG	104	+	65266960	65266969
chr11	65266980	65267014	AAGGTGATTAAAAGACCTTGAAATCCATGACGCA	52	+	65266980	65267014
chr11	65266996	65267002	CTTGAA	104	+	65266996	65267002
chr11	65267017	65267040	AGAATTGCGTCATTTAAAGCCTA	52	+	65267017	65267040
chr11	65267020	65267032	ATTGCGTCATTT	104	+	65267020	65267032
chr11	65267050	65267068	TTACTAAACGCAGACGAA	52	+	65267050	65267068
chr11	65267071	65267078	GGAAAGA	52	+	65267071	65267078
chr11	65267078	65267097	TTAATTGGGAGTGGTAGGA	52	+	65267078	65267097
chr11	65267087	65267097	AGTGGTAGGA	104	+	65267087	65267097
chr11	65267099	65267117	AAACAATTTGGAGAAGAT	52	+	65267099	65267117
chr11	65267117	65267134	AGAAGTTTGAAGTGGAA	52	+	65267117	65267134
chr11	65267123	65267133	TTGAAGTGGA	104	+	65267123	65267133
chr11	65267135	65267153	ACTGGAAGACAGAAGTAC	52	+	65267135	65267153
chr11	65267144	65267152	CAGAAGTA	104	+	65267144	65267152
chr11	65267154	65267203	GGAAGGCGAAGAAAAGAATAGAGAAGATAGGGAAATTAGAAGATAAAAA	52	+	65267154	65267203
chr11	65267161	65267171	GAAGAAAAGA	104	+	65267161	65267171
chr11	65267172	65267185	TAGAGAAGATAGG	104	+	65267172	65267185
chr11	65267177	65267185	AAGATAGG	208	+	65267177	65267185
chr11	65267207	65267218	CTTTTAGAAGA	104	+	65267207	65267218
chr11	65267241	65267263	AAGTAGGAAGCAGAAGAAAAAA	52	+	65267241	65267263
chr11	65267245	65267263	AGGAAGCAGAAGAAAAAA	104	+	65267245	65267263
chr11	65267252	65267263	AGAAGAAAAAA	156	+	65267252	65267263
chr11	65267253	65267263	GAAGAAAAAA	208	+	65267253	65267263
chr11	65267253	65267262	GAAGAAAAA	260	+	65267253	65267262
chr11	65267263	65267283	GACAAGCTAGGAAACAAAAA	52	+	65267263	65267283
chr11	65267284	65267299	CTAAGGGCAAAATGT	52	+	65267284	65267299
chr11	65267300	65267316	CAAACTTAGAAGAAAA	52	+	65267300	65267316
chr11	65267307	65267314	AGAAGAA	104	+	65267307	65267314
chr11	65267319	65267329	GAAGATAGAA	52	+	65267319	65267329
chr11	65267346	65267380	AATATTGTCAAGAGTTTCAGATAGAAAATGAAAA	52	+	65267346	65267380
chr11	65267367	65267380	TAGAAAATGAAAA	104	+	65267367	65267380
chr11	65267367	65267377	TAGAAAATGA	156	+	65267367	65267377
chr11	65267384	65267402	GCTAAGACAAGTATTGGA	52	+	65267384	65267402
chr11	65267407	65267418	ATAGAAGATAG	52	+	65267407	65267418
chr11	65267411	65267418	AAGATAG	156	+	65267411	65267418
chr11	65267432	65267453	AAAAATTGGATAAAATAGCAC	52	+	65267432	65267453
chr11	65267432	65267442	AAAAATTGGA	156	+	65267432	65267442
chr11	65267433	65267442	AAAATTGGA	208	+	65267433	65267442
chr11	65267454	65267464	GAAAAAATGA	52	+	65267454	65267464
chr11	65267467	65267475	AATTATTG	52	+	65267467	65267475
chr11	65267477	65267483	AACCAA	52	+	65267477	65267483
chr11	65267488	65267515	TTTAAAAGCCCATCAATTTAATTTCTG	52	+	65267488	65267515
chr11	65267502	65267515	AATTTAATTTCTG	104	+	65267502	65267515
chr11	65267504	65267512	TTTAATTT	156	+	65267504	65267512
chr11	65267491	65267501	AAAAGCCCAT	208	+	65267491	65267501
chr11	65267491	65267498	AAAAGCC	260	+	65267491	65267498
chr11	65267516	65267540	TGGTGCAGAAGTTAGAAGGTAAAG	52	+	65267516	65267540
chr11	65267518	65267527	GTGCAGAAG	156	+	65267518	65267527
chr11	65267544	65267557	AGAAGATGAGGGT	52	+	65267544	65267557
chr11	65267550	65267557	TGAGGGT	104	+	65267550	65267557
chr11	65267551	65267557	GAGGGT	208	+	65267551	65267557
chr11	65267563	65267573	GTAGACCAGA	52	+	65267563	65267573
chr11	65267563	65267570	GTAGACC	208	+	65267563	65267570
chr11	65267574	65267590	CCAATTTAGAAGAATA	52	+	65267574	65267590
chr11	65267591	65267606	TTGAAGCTAGAAGGG	52	+	65267591	65267606
chr11	65267595	65267606	AGCTAGAAGGG	104	+	65267595	65267606
chr11	65267612	65267618	GGTTAA	52	+	65267612	65267618
chr11	65267624	65267636	CATCAAAAAGCT	52	+	65267624	65267636
chr11	65267627	65267634	CAAAAAG	104	+	65267627	65267634
chr11	65267661	65267716	AAAAACTAAGGCAGAAGGCTTTTGGAAGAGTTAGAAGAATTTGGAAGGCCTTAAA	52	+	65267661	65267716
chr11	65267688	65267694	GAGTTA	104	+	65267688	65267694
chr11	65267720	65267739	GTAGCTTAGTTTGAAAAAT	52	+	65267720	65267739
chr11	65267720	65267727	GTAGCTT	104	+	65267720	65267727
chr11	65267742	65267751	AAGGACTTT	52	+	65267742	65267751
chr11	65267752	65267799	GTAACGGAAGTAATTCAAGATCAAGAGTAATTACCAACTTAATGTTT	52	+	65267752	65267799
chr11	65267758	65267766	GAAGTAAT	104	+	65267758	65267766
chr11	65267767	65267778	CAAGATCAAGA	104	+	65267767	65267778
chr11	65267783	65267794	TACCAACTTAA	104	+	65267783	65267794
chr11	65267784	65267793	ACCAACTTA	208	+	65267784	65267793
chr11	65267802	65267814	CATTGGACTTTG	156	+	65267802	65267814
chr11	65267803	65267814	ATTGGACTTTG	208	+	65267803	65267814
chr11	65267803	65267812	ATTGGACTT	260	+	65267803	65267812
chr11	65267804	65267811	TTGGACT	416	+	65267804	65267811
chr11	65267826	65267834	TTTTTAAA	104	+	65267826	65267834
chr11	65267837	65267848	TGAGGACTAGC	104	+	65267837	65267848
chr11	65267837	65267847	TGAGGACTAG	208	+	65267837	65267847
chr11	65267841	65267847	GACTAG	364	+	65267841	65267847
chr11	65267849	65267919	TTAATTGACAGCTGACCCAGGTGCTACACAGAAGTGGATTCAGTGAATCTAGGAAGACAGCAGCAGACAG	52	+	65267849	65267919
chr11	65267849	65267856	TTAATTG	104	+	65267849	65267856
chr11	65267862	65267871	GACCCAGGT	104	+	65267862	65267871
chr11	65267877	65267909	CAGAAGTGGATTCAGTGAATCTAGGAAGACAG	104	+	65267877	65267909
chr11	65267865	65267871	CCAGGT	156	+	65267865	65267871
chr11	65267877	65267892	CAGAAGTGGATTCAG	208	+	65267877	65267892
chr11	65267877	65267885	CAGAAGTG	260	+	65267877	65267885
chr11	65267897	65267909	CTAGGAAGACAG	260	+	65267897	65267909
chr11	65267911	65267919	GCAGACAG	260	+	65267911	65267919
chr11	65267886	65267892	ATTCAG	312	+	65267886	65267892
chr11	65267902	65267909	AAGACAG	364	+	65267902	65267909
chr11	65267920	65267929	ATTCCAGGA	156	+	65267920	65267929
chr11	65267930	65267940	CCAGTGTTTG	52	+	65267930	65267940
chr11	65267930	65267937	CCAGTGT	104	+	65267930	65267937
chr11	65267941	65267963	TGAAGCTAGGACTGAGGAGCAA	52	+	65267941	65267963
chr11	65267941	65267961	TGAAGCTAGGACTGAGGAGC	104	+	65267941	65267961
chr11	65267946	65267961	CTAGGACTGAGGAGC	208	+	65267946	65267961
chr11	65267948	65267961	AGGACTGAGGAGC	260	+	65267948	65267961
chr11	65267971	65267997	GCAGCAGTTCGTGGTGAAGATAGGAA	52	+	65267971	65267997
chr11	65267974	65267997	GCAGTTCGTGGTGAAGATAGGAA	104	+	65267974	65267997
chr11	65267974	65267981	GCAGTTC	208	+	65267974	65267981
chr11	65267984	65267997	GTGAAGATAGGAA	208	+	65267984	65267997
chr11	65267984	65267994	GTGAAGATAG	260	+	65267984	65267994
chr11	65267999	65268009	GAGTCCAGGA	52	+	65267999	65268009
chr11	65268010	65268081	CCAGTGCGATTTGGTGAAGGAAGCTAGGAAGAAGGAAGGAGCGCTAACGATTTGGTGGTGAAGCTAGGAAA	52	+	65268010	65268081
chr11	65268053	65268065	CTAACGATTTGG	104	+	65268053	65268065
chr11	65268019	65268025	TTTGGT	156	+	65268019	65268025
chr11	65268044	65268052	GAAGGAGC	156	+	65268044	65268052
chr11	65268010	65268017	CCAGTGC	208	+	65268010	65268017
chr11	65268025	65268043	GAAGGAAGCTAGGAAGAA	208	+	65268025	65268043
chr11	65268053	65268059	CTAACG	208	+	65268053	65268059
chr11	65268066	65268079	GGTGAAGCTAGGA	208	+	65268066	65268079
chr11	65268027	65268043	AGGAAGCTAGGAAGAA	260	+	65268027	65268043
chr11	65268066	65268075	GGTGAAGCT	260	+	65268066	65268075
chr11	65268066	65268073	GGTGAAG	520	+	65268066	65268073
chr11	65268082	65268106	AGGATTCCAGGAAGGAGCGAGTGC	52	+	65268082	65268106
chr11	65268082	65268092	AGGATTCCAG	208	+	65268082	65268092
chr11	65268107	65268121	ATTTGGTGATGAAG	52	+	65268107	65268121
chr11	65268110	65268121	TGGTGATGAAG	156	+	65268110	65268121
chr11	65268110	65268116	TGGTGA	364	+	65268110	65268116
chr11	65268122	65268158	TAGCAGGCGGCTTGGCTTGGCAACCACACGGAGGAG	52	+	65268122	65268158
chr11	65268126	65268133	AGGCGGC	104	+	65268126	65268133
chr11	65268127	65268133	GGCGGC	260	+	65268127	65268133
chr11	65268159	65268175	CGAGCAGGCGTTGTGC	52	+	65268159	65268175
chr11	65268163	65268169	CAGGCG	208	+	65268163	65268169
chr11	65268176	65268203	TAGAGGATCCTAGACCAGCATGCCAGT	52	+	65268176	65268203
chr11	65268176	65268190	TAGAGGATCCTAGA	104	+	65268176	65268190
chr11	65268191	65268197	CAGCAT	104	+	65268191	65268197
chr11	65268183	65268190	TCCTAGA	260	+	65268183	65268190
chr11	65268204	65268213	TGCCAAGGC	52	+	65268204	65268213
chr11	65268214	65268222	ACAGGGAA	52	+	65268214	65268222
chr11	65268215	65268221	CAGGGA	260	+	65268215	65268221
chr11	65268225	65268278	GAGTGGTTGGTAAAAATCCGTGAGGTCGGCAATATGTTGTTTTTCTGGAACTT	52	+	65268225	65268278
chr11	65268225	65268232	GAGTGGT	104	+	65268225	65268232
chr11	65268226	65268232	AGTGGT	208	+	65268226	65268232
chr11	65268232	65268242	TGGTAAAAAT	208	+	65268232	65268242
chr11	65268281	65268289	TATGGTAA	104	+	65268281	65268289
chr11	65268283	65268289	TGGTAA	676	+	65268283	65268289
chr11	65268291	65268300	TTTTATTTA	52	+	65268291	65268300
chr11	65268310	65268340	TAATGGGGGAGTTTCGTACTGAGGTGTAAA	52	+	65268310	65268340
chr11	65268310	65268316	TAATGG	208	+	65268310	65268316
chr11	65268340	65268356	GGGATTTATATGGGGA	52	+	65268340	65268356
chr11	65268340	65268349	GGGATTTAT	104	+	65268340	65268349
chr11	65268357	65268403	GTAGGCCGATTTCCGGGTGTTGTAGGTTTCTCTTTTTCAGGCTTAT	52	+	65268357	65268403
chr11	65268357	65268377	GTAGGCCGATTTCCGGGTGT	104	+	65268357	65268377
chr11	65268378	65268401	GTAGGTTTCTCTTTTTCAGGCTT	104	+	65268378	65268401
chr11	65268357	65268369	GTAGGCCGATTT	156	+	65268357	65268369
chr11	65268357	65268365	GTAGGCCG	208	+	65268357	65268365
chr11	65268378	65268399	GTAGGTTTCTCTTTTTCAGGC	208	+	65268378	65268399
chr11	65268357	65268364	GTAGGCC	260	+	65268357	65268364
chr11	65268370	65268377	CGGGTGT	260	+	65268370	65268377
chr11	65268387	65268398	TCTTTTTCAGG	260	+	65268387	65268398
chr11	65268378	65268386	GTAGGTTT	364	+	65268378	65268386
chr11	65268404	65268454	CTCATGAATCTTGTCTGAAGCTTTTGAGGGCAGACTGCCAAGTCCTGGAG	52	+	65268404	65268454
chr11	65268447	65268454	CCTGGAG	104	+	65268447	65268454
chr11	65268411	65268440	ATCTTGTCTGAAGCTTTTGAGGGCAGACT	156	+	65268411	65268440
chr11	65268411	65268421	ATCTTGTCTG	208	+	65268411	65268421
chr11	65268422	65268440	AGCTTTTGAGGGCAGACT	208	+	65268422	65268440
chr11	65268422	65268435	AGCTTTTGAGGGC	260	+	65268422	65268435
chr11	65268411	65268419	ATCTTGTC	312	+	65268411	65268419
chr11	65268455	65268476	AATAGTAGATGGCAAGTTTGT	52	+	65268455	65268476
chr11	65268459	65268474	GTAGATGGCAAGTTT	104	+	65268459	65268474
chr11	65268459	65268472	GTAGATGGCAAGT	260	+	65268459	65268472
chr11	65268485	65268493	TTTTTTAC	52	+	65268485	65268493
chr11	65268510	65268526	CAAATGAATTTGATAG	52	+	65268510	65268526
chr11	65268510	65268522	CAAATGAATTTG	156	+	65268510	65268522
chr11	65268514	65268522	TGAATTTG	208	+	65268514	65268522
chr11	65268528	65268538	AAATTGAGAC	52	+	65268528	65268538
chr11	65268531	65268538	TTGAGAC	156	+	65268531	65268538
chr11	65268532	65268538	TGAGAC	208	+	65268532	65268538
chr11	65268538	65268585	AATTTCAGCAAATCTGTAAGCAGTTTGTATGTTTAGTTGGGGTAATG	52	+	65268538	65268585
chr11	65268574	65268585	TTGGGGTAATG	104	+	65268574	65268585
chr11	65268578	65268585	GGTAATG	208	+	65268578	65268585
chr11	65268578	65268584	GGTAAT	260	+	65268578	65268584
chr11	65268586	65268595	AGTATTTCA	52	+	65268586	65268595
chr11	65268596	65268613	TTTTGTGAATAGATGAC	52	+	65268596	65268613
chr11	65268601	65268613	TGAATAGATGAC	104	+	65268601	65268613
chr11	65268605	65268613	TAGATGAC	156	+	65268605	65268613
chr11	65268614	65268625	TGTTTTTACTT	52	+	65268614	65268625
chr11	65268626	65268636	CTCACCCTGA	52	+	65268626	65268636
chr11	65268627	65268635	TCACCCTG	104	+	65268627	65268635
chr11	65268646	65268653	TAAATGT	104	+	65268646	65268653
chr11	65268654	65268661	GAGTTTG	104	+	65268654	65268661
chr11	65268662	65268671	ATGTGTAAC	52	+	65268662	65268671
chr11	65268677	65268685	GGGGGGGA	104	+	65268677	65268685
chr11	65268695	65268707	TTTTTTTTTGTG	52	+	65268695	65268707
chr11	65268698	65268707	TTTTTTGTG	104	+	65268698	65268707
chr11	65268708	65268728	GGGTGGGGGCAAAATATGTT	52	+	65268708	65268728
chr11	65268711	65268718	TGGGGGC	104	+	65268711	65268718
chr11	65268712	65268718	GGGGGC	156	+	65268712	65268718
chr11	65268718	65268728	AAAATATGTT	208	+	65268718	65268728
chr11	65268718	65268725	AAAATAT	312	+	65268718	65268725
chr11	65268731	65268740	AGTTCTTTT	260	+	65268731	65268740
chr11	65268741	65268767	CCCTTAGGTCTGTCTAGAATCCTAAA	52	+	65268741	65268767
chr11	65268741	65268759	CCCTTAGGTCTGTCTAGA	156	+	65268741	65268759
chr11	65268744	65268759	TTAGGTCTGTCTAGA	260	+	65268744	65268759
chr11	65268751	65268759	TGTCTAGA	312	+	65268751	65268759
chr11	65268768	65268791	GCAAATGACTCAAGGTGTAACAG	52	+	65268768	65268791
chr11	65268768	65268784	GCAAATGACTCAAGGT	156	+	65268768	65268784
chr11	65268768	65268779	GCAAATGACTC	208	+	65268768	65268779
chr11	65268772	65268779	ATGACTC	260	+	65268772	65268779
chr11	65268792	65268807	AAACAAGAAAATCCA	52	+	65268792	65268807
chr11	65268796	65268807	AAGAAAATCCA	208	+	65268796	65268807
chr11	65268800	65268807	AAATCCA	260	+	65268800	65268807
chr11	65268808	65268824	TATCAGGATAATCAGA	208	+	65268808	65268824
chr11	65268810	65268819	TCAGGATAA	364	+	65268810	65268819
chr11	65268825	65268833	CACCACAG	156	+	65268825	65268833
chr11	65268834	65268844	TTTACAGTTT	52	+	65268834	65268844
chr11	65268834	65268843	TTTACAGTT	260	+	65268834	65268843
chr11	65268845	65268867	TAGAAACTAGAGCAGTTCTCAC	52	+	65268845	65268867
chr11	65268845	65268859	TAGAAACTAGAGCA	104	+	65268845	65268859
chr11	65268845	65268856	TAGAAACTAGA	156	+	65268845	65268856
chr11	65268861	65268867	TCTCAC	156	+	65268861	65268867
chr11	65268845	65268853	TAGAAACT	208	+	65268845	65268853
chr11	65268871	65268882	AGGTCTGTGGA	52	+	65268871	65268882
chr11	65268874	65268881	TCTGTGG	104	+	65268874	65268881
chr11	65268874	65268880	TCTGTG	208	+	65268874	65268880
chr11	65268887	65268923	TGTCCATTGGAGAAATGGCTGGTAGTTACTCTTTTT	52	+	65268887	65268923
chr11	65268887	65268914	TGTCCATTGGAGAAATGGCTGGTAGTT	104	+	65268887	65268914
chr11	65268894	65268911	TGGAGAAATGGCTGGTA	156	+	65268894	65268911
chr11	65268900	65268911	AATGGCTGGTA	208	+	65268900	65268911
chr11	65268904	65268911	GCTGGTA	260	+	65268904	65268911
chr11	65268931	65268941	CCCCCTTAAT	52	+	65268931	65268941
chr11	65268950	65268977	AAAGTGCTTAACCCCTTAAACTTGTTA	52	+	65268950	65268977
chr11	65268956	65268962	CTTAAC	104	+	65268956	65268962
chr11	65268992	65269107	ATTTTGGGATGGTCTTAACAGGGAAGAGAGAGGGTGGGGGAGAAAATGTTTTTTTCTAAGATTTTCCACAGATGCTATAGTACTATTGACAAACTGGGTTAGAGAAGGAGTGTAC	52	+	65268992	65269107
chr11	65269044	65269101	TTTCTAAGATTTTCCACAGATGCTATAGTACTATTGACAAACTGGGTTAGAGAAGGA	104	+	65269044	65269101
chr11	65269001	65269020	TGGTCTTAACAGGGAAGAG	156	+	65269001	65269020
chr11	65269054	65269088	TTTCCACAGATGCTATAGTACTATTGACAAACTG	156	+	65269054	65269088
chr11	65269008	65269020	AACAGGGAAGAG	208	+	65269008	65269020
chr11	65269026	65269037	TGGGGGAGAAA	208	+	65269026	65269037
chr11	65269066	65269084	CTATAGTACTATTGACAA	208	+	65269066	65269084
chr11	65269089	65269101	GTTAGAGAAGGA	208	+	65269089	65269101
chr11	65269008	65269016	AACAGGGA	260	+	65269008	65269016
chr11	65269026	65269033	TGGGGGA	260	+	65269026	65269033
chr11	65269044	65269053	TTTCTAAGA	260	+	65269044	65269053
chr11	65269054	65269065	TTTCCACAGAT	260	+	65269054	65269065
chr11	65269077	65269083	TTGACA	260	+	65269077	65269083
chr11	65269089	65269100	GTTAGAGAAGG	260	+	65269089	65269100
chr11	65269044	65269050	TTTCTA	364	+	65269044	65269050
chr11	65269066	65269073	CTATAGT	364	+	65269066	65269073
chr11	65269089	65269095	GTTAGA	364	+	65269089	65269095
chr11	65268994	65269000	TTTGGG	936	+	65268994	65269000
chr11	65269108	65269155	GCTGTGCTGTTGGCACGAACACCTTCAGGGACTGGAGCTGCTTTTAT	52	+	65269108	65269155
chr11	65269112	65269139	TGCTGTTGGCACGAACACCTTCAGGGA	104	+	65269112	65269139
chr11	65269112	65269124	TGCTGTTGGCAC	156	+	65269112	65269124
chr11	65269140	65269153	TGGAGCTGCTTTT	156	+	65269140	65269153
chr11	65269125	65269139	AACACCTTCAGGGA	208	+	65269125	65269139
chr11	65269117	65269124	TTGGCAC	260	+	65269117	65269124
chr11	65269126	65269139	ACACCTTCAGGGA	260	+	65269126	65269139
chr11	65269140	65269146	TGGAGC	260	+	65269140	65269146
chr11	65269158	65269279	TGGAAGAGTATTCCCAGTTGAAGCTGAAAAGTACAGCACAGTGCAGCTTTGGTTCATATTCAGTCATCTCAGGAGAACTTCAGAAGAGCTTGAGTAGGCCAAATGTTGAAGTTAAGTTTTC	52	+	65269158	65269279
chr11	65269158	65269187	TGGAAGAGTATTCCCAGTTGAAGCTGAAA	104	+	65269158	65269187
chr11	65269188	65269216	GTACAGCACAGTGCAGCTTTGGTTCATA	104	+	65269188	65269216
chr11	65269260	65269279	ATGTTGAAGTTAAGTTTTC	104	+	65269260	65269279
chr11	65269189	65269216	TACAGCACAGTGCAGCTTTGGTTCATA	156	+	65269189	65269216
chr11	65269163	65269176	GAGTATTCCCAGT	208	+	65269163	65269176
chr11	65269177	65269187	GAAGCTGAAA	208	+	65269177	65269187
chr11	65269189	65269195	TACAGC	208	+	65269189	65269195
chr11	65269196	65269216	CAGTGCAGCTTTGGTTCATA	208	+	65269196	65269216
chr11	65269217	65269223	TCAGTC	208	+	65269217	65269223
chr11	65269224	65269233	TCTCAGGAG	208	+	65269224	65269233
chr11	65269234	65269251	ACTTCAGAAGAGCTTGA	208	+	65269234	65269251
chr11	65269263	65269279	TTGAAGTTAAGTTTTC	208	+	65269263	65269279
chr11	65269168	65269176	TTCCCAGT	260	+	65269168	65269176
chr11	65269180	65269186	GCTGAA	260	+	65269180	65269186
chr11	65269196	65269202	CAGTGC	260	+	65269196	65269202
chr11	65269203	65269214	GCTTTGGTTCA	260	+	65269203	65269214
chr11	65269225	65269233	CTCAGGAG	260	+	65269225	65269233
chr11	65269252	65269259	TAGGCCA	260	+	65269252	65269259
chr11	65269263	65269278	TTGAAGTTAAGTTTT	260	+	65269263	65269278
chr11	65269243	65269250	GAGCTTG	312	+	65269243	65269250
chr11	65269266	65269278	AAGTTAAGTTTT	312	+	65269266	65269278
chr11	65269207	65269213	TGGTTC	364	+	65269207	65269213
chr11	65269266	65269276	AAGTTAAGTT	364	+	65269266	65269276
chr11	65269243	65269249	GAGCTT	416	+	65269243	65269249
chr11	65269280	65269301	AATAATGTGACTTCTTAAAAG	52	+	65269280	65269301
chr11	65269282	65269290	TAATGTGA	104	+	65269282	65269290
chr11	65269302	65269354	TTTATTAAAGGGGAGGGGCAAATATTGGCAATTAGTTGGCAGTGGCCTGTTA	52	+	65269302	65269354
chr11	65269302	65269325	TTTATTAAAGGGGAGGGGCAAAT	104	+	65269302	65269325
chr11	65269334	65269354	TAGTTGGCAGTGGCCTGTTA	104	+	65269334	65269354
chr11	65269326	65269334	TTGGCAAT	156	+	65269326	65269334
chr11	65269334	65269353	TAGTTGGCAGTGGCCTGTT	156	+	65269334	65269353
chr11	65269306	65269323	TTAAAGGGGAGGGGCAA	208	+	65269306	65269323
chr11	65269334	65269348	TAGTTGGCAGTGGC	208	+	65269334	65269348
chr11	65269306	65269320	TTAAAGGGGAGGGG	260	+	65269306	65269320
chr11	65269334	65269342	TAGTTGGC	260	+	65269334	65269342
chr11	65269355	65269364	GGTTGGGAT	104	+	65269355	65269364
chr11	65269355	65269362	GGTTGGG	156	+	65269355	65269362
chr11	65269373	65269411	GGGTTTAGGTAATTGTTTAGTTTATGATTGCAGATAAA	52	+	65269373	65269411
chr11	65269377	65269402	TTAGGTAATTGTTTAGTTTATGATT	156	+	65269377	65269402
chr11	65269377	65269396	TTAGGTAATTGTTTAGTTT	260	+	65269377	65269396
chr11	65269403	65269410	CAGATAA	260	+	65269403	65269410
chr11	65269377	65269383	TTAGGT	520	+	65269377	65269383
chr11	65269412	65269431	TCATGCCAGAGAACTTAAA	52	+	65269412	65269431
chr11	65269412	65269419	TCATGCC	208	+	65269412	65269419
chr11	65269420	65269431	GAGAACTTAAA	260	+	65269420	65269431
chr11	65269431	65269438	GTCTTAG	52	+	65269431	65269438
chr11	65269439	65269447	ATGGAAAA	156	+	65269439	65269447
chr11	65269440	65269447	TGGAAAA	260	+	65269440	65269447
chr11	65269448	65269458	GTAAAGAAAT	52	+	65269448	65269458
chr11	65269449	65269458	TAAAGAAAT	208	+	65269449	65269458
chr11	65269459	65269471	TCAACTTCCAAG	104	+	65269459	65269471
chr11	65269472	65269488	TGGCAAGTAACTCCCA	104	+	65269472	65269488
chr11	65269472	65269486	TGGCAAGTAACTCC	156	+	65269472	65269486
chr11	65269472	65269485	TGGCAAGTAACTC	260	+	65269472	65269485
chr11	65269472	65269482	TGGCAAGTAA	364	+	65269472	65269482
chr11	65269473	65269482	GGCAAGTAA	468	+	65269473	65269482
chr11	65269492	65269502	TTTAGTTTTT	52	+	65269492	65269502
chr11	65269494	65269501	TAGTTTT	104	+	65269494	65269501
chr11	65269502	65269508	TTCCCC	52	+	65269502	65269508
chr11	65269516	65269524	AATTGGGA	52	+	65269516	65269524
chr11	65269525	65269531	GCTGGG	52	+	65269525	65269531
chr11	65269532	65269543	GAAGTTAAATA	52	+	65269532	65269543
chr11	65269544	65269569	GAGCCACTGGGTGTACCAGTGCATT	52	+	65269544	65269569
chr11	65269570	65269578	ATTTGGGC	52	+	65269570	65269578
chr11	65269584	65269590	AGTGTC	52	+	65269584	65269590
chr11	65269591	65269605	TAATTTGATACTGT	52	+	65269591	65269605
chr11	65269606	65269616	TCTGTTTTCC	52	+	65269606	65269616
chr11	65269608	65269616	TGTTTTCC	104	+	65269608	65269616
chr11	65269617	65269633	TCAAAGTATAGAGCTT	52	+	65269617	65269633
chr11	65269635	65269649	GGGGAAGGAAAGTA	104	+	65269635	65269649
chr11	65269639	65269648	AAGGAAAGT	156	+	65269639	65269648
chr11	65269639	65269646	AAGGAAA	208	+	65269639	65269646
chr11	65269653	65269672	ACTGGGGGTTGGTCTGGCC	52	+	65269653	65269672
chr11	65269653	65269668	ACTGGGGGTTGGTCT	104	+	65269653	65269668
chr11	65269655	65269668	TGGGGGTTGGTCT	260	+	65269655	65269668
chr11	65269673	65269685	ACTGGGCTGACA	52	+	65269673	65269685
chr11	65269677	65269684	GGCTGAC	104	+	65269677	65269684
chr11	65269685	65269691	TTAACT	52	+	65269685	65269691
chr11	65269694	65269718	ATTATGGGAAATGCAAAAGTTGTT	52	+	65269694	65269718
chr11	65269698	65269704	TGGGAA	104	+	65269698	65269704
chr11	65269709	65269718	AAAGTTGTT	156	+	65269709	65269718
chr11	65269719	65269771	GGATATGGTAGTGTGTGGTTCTCTTTTGGAATTTTTTTCAGGTGATTTAATA	156	+	65269719	65269771
chr11	65269744	65269751	TTGGAAT	208	+	65269744	65269751
chr11	65269752	65269771	TTTTTCAGGTGATTTAATA	208	+	65269752	65269771
chr11	65269727	65269743	TAGTGTGTGGTTCTCT	260	+	65269727	65269743
chr11	65269752	65269764	TTTTTCAGGTGA	260	+	65269752	65269764
chr11	65269752	65269763	TTTTTCAGGTG	312	+	65269752	65269763
chr11	65269729	65269737	GTGTGTGG	364	+	65269729	65269737
chr11	65269757	65269763	CAGGTG	364	+	65269757	65269763
chr11	65269776	65269791	TTAAAACTACTATAG	52	+	65269776	65269791
chr11	65269781	65269791	ACTACTATAG	260	+	65269781	65269791
chr11	65269797	65269874	CAGAGCAAAGGAAGTGGCTTAATGATCCTGAAGGGATTTCTTCTGATGGTAGCTTTTGTATTATCAAGTAAGATTCT	52	+	65269797	65269874
chr11	65269797	65269840	CAGAGCAAAGGAAGTGGCTTAATGATCCTGAAGGGATTTCTTC	156	+	65269797	65269840
chr11	65269797	65269809	CAGAGCAAAGGA	208	+	65269797	65269809
chr11	65269810	65269840	GTGGCTTAATGATCCTGAAGGGATTTCTTC	208	+	65269810	65269840
chr11	65269843	65269854	TGGTAGCTTTT	208	+	65269843	65269854
chr11	65269855	65269874	TATTATCAAGTAAGATTCT	208	+	65269855	65269874
chr11	65269802	65269809	CAAAGGA	260	+	65269802	65269809
chr11	65269823	65269831	CCTGAAGG	260	+	65269823	65269831
chr11	65269832	65269840	ATTTCTTC	260	+	65269832	65269840
chr11	65269846	65269854	TAGCTTTT	260	+	65269846	65269854
chr11	65269855	65269870	TATTATCAAGTAAGA	260	+	65269855	65269870
chr11	65269815	65269822	TTAATGA	364	+	65269815	65269822
chr11	65269860	65269870	TCAAGTAAGA	416	+	65269860	65269870
chr11	65269861	65269870	CAAGTAAGA	468	+	65269861	65269870
chr11	65269864	65269870	GTAAGA	520	+	65269864	65269870
chr11	65269875	65269902	TTTTCAGTTGTGTGTAAGCAAGTTTTT	52	+	65269875	65269902
chr11	65269875	65269888	TTTTCAGTTGTGT	104	+	65269875	65269888
chr11	65269875	65269884	TTTTCAGTT	156	+	65269875	65269884
chr11	65269889	65269896	TAAGCAA	260	+	65269889	65269896
chr11	65269909	65269921	GTAGGAGAAATA	52	+	65269909	65269921
chr11	65269909	65269915	GTAGGA	312	+	65269909	65269915
chr11	65269922	65269934	TTTTCCATTGTT	52	+	65269922	65269934
chr11	65269922	65269931	TTTTCCATT	104	+	65269922	65269931
chr11	65269935	65269944	AACTGCAAA	104	+	65269935	65269944
chr11	65269945	65269971	CAAGATGTTAAGGTATGCTTCAAAAA	52	+	65269945	65269971
chr11	65269945	65269970	CAAGATGTTAAGGTATGCTTCAAAA	104	+	65269945	65269970
chr11	65269945	65269953	CAAGATGT	156	+	65269945	65269953
chr11	65269954	65269970	AAGGTATGCTTCAAAA	208	+	65269954	65269970
chr11	65269954	65269965	AAGGTATGCTT	260	+	65269954	65269965
chr11	65269974	65269982	TGTAAATT	156	+	65269974	65269982
chr11	65269974	65269981	TGTAAAT	208	+	65269974	65269981
chr11	65269985	65269994	TATTTTAAA	52	+	65269985	65269994
chr11	65269985	65269993	TATTTTAA	104	+	65269985	65269993
chr11	65269996	65270003	TATCTGT	52	+	65269996	65270003
chr11	65270013	65270099	TAACTGATTAAGAATTGTGATAGTTCAGCTTGAATGTCTCTTAGAGGGTGGGCTTTTGTTGATGAGGGAGGGGAAACTTTTTTTTT	52	+	65270013	65270099
chr11	65270073	65270081	GATGAGGG	104	+	65270073	65270081
chr11	65270089	65270099	CTTTTTTTTT	104	+	65270089	65270099
chr11	65270082	65270089	GGGGAAA	260	+	65270082	65270089
chr11	65270089	65270098	CTTTTTTTT	260	+	65270089	65270098
chr11	65270058	65270065	GGGTGGG	468	+	65270058	65270065
chr11	65270104	65270152	TAGACTTTTTTCAGATAACATCTTCTGAGTCATAACCAGCCTGGCAGT	52	+	65270104	65270152
chr11	65270125	65270150	CTTCTGAGTCATAACCAGCCTGGCA	104	+	65270125	65270150
chr11	65270104	65270122	TAGACTTTTTTCAGATAA	208	+	65270104	65270122
chr11	65270125	65270138	CTTCTGAGTCATA	208	+	65270125	65270138
chr11	65270110	65270122	TTTTTCAGATAA	260	+	65270110	65270122
chr11	65270127	65270138	TCTGAGTCATA	260	+	65270127	65270138
chr11	65270139	65270150	CCAGCCTGGCA	260	+	65270139	65270150
chr11	65270110	65270120	TTTTTCAGAT	468	+	65270110	65270120
chr11	65270110	65270118	TTTTTCAG	936	+	65270110	65270118
chr11	65270153	65270173	TGATGGCCTAGATGCAGAGA	52	+	65270153	65270173
chr11	65270159	65270167	CCTAGATG	208	+	65270159	65270167
chr11	65270161	65270167	TAGATG	260	+	65270161	65270167
chr11	65270174	65270191	AACAGCTCCTTGGTGAA	52	+	65270174	65270191
chr11	65270182	65270191	CTTGGTGAA	260	+	65270182	65270191
chr11	65270192	65270273	TGATAAGTAAAGGCAGAAAAGATTATATGTCATACCTCCATTGGGGAATAAGCATAACCCTGAGATTCTTACTACTGATGA	52	+	65270192	65270273
chr11	65270221	65270240	TCATACCTCCATTGGGGAA	104	+	65270221	65270240
chr11	65270241	65270258	AAGCATAACCCTGAGAT	104	+	65270241	65270258
chr11	65270192	65270218	TGATAAGTAAAGGCAGAAAAGATTAT	156	+	65270192	65270218
chr11	65270262	65270273	ACTACTGATGA	156	+	65270262	65270273
chr11	65270192	65270216	TGATAAGTAAAGGCAGAAAAGATT	208	+	65270192	65270216
chr11	65270221	65270229	TCATACCT	208	+	65270221	65270229
chr11	65270230	65270237	CATTGGG	208	+	65270230	65270237
chr11	65270241	65270250	AAGCATAAC	208	+	65270241	65270250
chr11	65270266	65270273	CTGATGA	260	+	65270266	65270273
chr11	65270192	65270212	TGATAAGTAAAGGCAGAAAA	364	+	65270192	65270212
chr11	65270192	65270200	TGATAAGT	416	+	65270192	65270200
chr11	65270200	65270212	AAAGGCAGAAAA	416	+	65270200	65270212
chr11	65270200	65270211	AAAGGCAGAAA	520	+	65270200	65270211
chr11	65270200	65270210	AAAGGCAGAA	624	+	65270200	65270210
chr11	65270278	65270299	TTATCTGCATATGCCAAAAAA	52	+	65270278	65270299
chr11	65270278	65270292	TTATCTGCATATGC	104	+	65270278	65270292
chr11	65270281	65270292	TCTGCATATGC	156	+	65270281	65270292
chr11	65270281	65270287	TCTGCA	208	+	65270281	65270287
chr11	65270301	65270315	TTAAGCAAATGAAA	52	+	65270301	65270315
chr11	65270301	65270309	TTAAGCAA	156	+	65270301	65270309
chr11	65270316	65270376	CTACCAATTTAAAGTTACGGAATCTACCATTTTAAAGTTAATTGCTTGTCAAGCTATAAC	52	+	65270316	65270376
chr11	65270334	65270348	GGAATCTACCATTT	104	+	65270334	65270348
chr11	65270364	65270374	TCAAGCTATA	104	+	65270364	65270374
chr11	65270316	65270333	CTACCAATTTAAAGTTA	208	+	65270316	65270333
chr11	65270334	65270343	GGAATCTAC	208	+	65270334	65270343
chr11	65270364	65270371	TCAAGCT	208	+	65270364	65270371
chr11	65270325	65270333	TAAAGTTA	260	+	65270325	65270333
chr11	65270349	65270356	AAAGTTA	260	+	65270349	65270356
chr11	65270365	65270371	CAAGCT	260	+	65270365	65270371
chr11	65270377	65270413	ACAAAAATAATGAATTGATGAGAAATACAATGAAGA	52	+	65270377	65270413
chr11	65270383	65270404	ATAATGAATTGATGAGAAATA	104	+	65270383	65270404
chr11	65270392	65270404	TGATGAGAAATA	156	+	65270392	65270404
chr11	65270383	65270392	ATAATGAAT	208	+	65270383	65270392
chr11	65270392	65270398	TGATGA	260	+	65270392	65270398
chr11	65270415	65270459	CAATGTCCATCTCAAAATACTGCTTTTACAAAAGCAGAATAAAA	52	+	65270415	65270459
chr11	65270421	65270459	CCATCTCAAAATACTGCTTTTACAAAAGCAGAATAAAA	104	+	65270421	65270459
chr11	65270425	65270459	CTCAAAATACTGCTTTTACAAAAGCAGAATAAAA	156	+	65270425	65270459
chr11	65270430	65270455	AATACTGCTTTTACAAAAGCAGAAT	208	+	65270430	65270455
chr11	65270433	65270455	ACTGCTTTTACAAAAGCAGAAT	260	+	65270433	65270455
chr11	65270441	65270448	TACAAAA	312	+	65270441	65270448
chr11	65270449	65270455	CAGAAT	364	+	65270449	65270455
chr11	65270466	65270475	GAAATGAAA	52	+	65270466	65270475
chr11	65270467	65270475	AAATGAAA	208	+	65270467	65270475
chr11	65270467	65270474	AAATGAA	260	+	65270467	65270474
chr11	65270482	65270517	ACTACATTAATCCTGGAATAAAAGAAGCCGAAATA	52	+	65270482	65270517
chr11	65270485	65270510	ACATTAATCCTGGAATAAAAGAAGC	104	+	65270485	65270510
chr11	65270485	65270492	ACATTAA	156	+	65270485	65270492
chr11	65270493	65270510	CCTGGAATAAAAGAAGC	156	+	65270493	65270510
chr11	65270493	65270500	CCTGGAA	208	+	65270493	65270500
chr11	65270493	65270499	CCTGGA	260	+	65270493	65270499
chr11	65270501	65270510	AAAAGAAGC	260	+	65270501	65270510
chr11	65270521	65270571	AGAGATGAGTTGGGATCAAGTGGATTGAGGAGGCTGTGCTGTGTGCCAAT	52	+	65270521	65270571
chr11	65270551	65270563	AGGCTGTGCTGT	104	+	65270551	65270563
chr11	65270541	65270550	TGGATTGAG	156	+	65270541	65270550
chr11	65270531	65270540	TGGGATCAA	208	+	65270531	65270540
chr11	65270544	65270550	ATTGAG	208	+	65270544	65270550
chr11	65270553	65270563	GCTGTGCTGT	208	+	65270553	65270563
chr11	65270564	65270571	TGCCAAT	260	+	65270564	65270571
chr11	65270531	65270538	TGGGATC	364	+	65270531	65270538
chr11	65270572	65270601	TTTCGTTTGCCTCAGACAGGTATCTCTTC	52	+	65270572	65270601
chr11	65270594	65270601	TCTCTTC	104	+	65270594	65270601
chr11	65270572	65270593	TTTCGTTTGCCTCAGACAGGT	260	+	65270572	65270593
chr11	65270585	65270593	AGACAGGT	416	+	65270585	65270593
chr11	65270587	65270593	ACAGGT	468	+	65270587	65270593
chr11	65270602	65270684	TTATCAGAAGAGTTGCTTCATTTCATCTGGGAGCAGAAAACAGCAGGCAGCTGTTAACAGATAAGTTTAACTTGCATCTGCA	52	+	65270602	65270684
chr11	65270602	65270672	TTATCAGAAGAGTTGCTTCATTTCATCTGGGAGCAGAAAACAGCAGGCAGCTGTTAACAGATAAGTTTAA	104	+	65270602	65270672
chr11	65270602	65270623	TTATCAGAAGAGTTGCTTCAT	208	+	65270602	65270623
chr11	65270624	65270657	TCATCTGGGAGCAGAAAACAGCAGGCAGCTGTT	208	+	65270624	65270657
chr11	65270658	65270672	ACAGATAAGTTTAA	208	+	65270658	65270672
chr11	65270606	65270623	CAGAAGAGTTGCTTCAT	260	+	65270606	65270623
chr11	65270631	65270638	GGAGCAG	260	+	65270631	65270638
chr11	65270639	65270648	AAACAGCAG	260	+	65270639	65270648
chr11	65270677	65270684	ATCTGCA	260	+	65270677	65270684
chr11	65270658	65270668	ACAGATAAGT	312	+	65270658	65270668
chr11	65270614	65270622	TTGCTTCA	364	+	65270614	65270622
chr11	65270659	65270668	CAGATAAGT	520	+	65270659	65270668
chr11	65270661	65270667	GATAAG	936	+	65270661	65270667
chr11	65270685	65270707	TATTGCATGTTAGGGATAAGTG	156	+	65270685	65270707
chr11	65270700	65270707	ATAAGTG	260	+	65270700	65270707
chr11	65270685	65270699	TATTGCATGTTAGG	312	+	65270685	65270699
chr11	65270685	65270694	TATTGCATG	364	+	65270685	65270694
chr11	65270686	65270694	ATTGCATG	416	+	65270686	65270694
chr11	65270686	65270693	ATTGCAT	520	+	65270686	65270693
chr11	65270708	65270718	TTATTTTTAA	104	+	65270708	65270718
chr11	65270721	65270736	CTGTGGAGTTCTTAA	52	+	65270721	65270736
chr11	65270721	65270729	CTGTGGAG	156	+	65270721	65270729
chr11	65270721	65270728	CTGTGGA	208	+	65270721	65270728
chr11	65270737	65270743	TATCAA	52	+	65270737	65270743
chr11	65270743	65270755	CCATGGCACTTT	52	+	65270743	65270755
chr11	65270756	65270788	TCCTGACCCCTTCCCTAGGGGATTTCAGGATT	52	+	65270756	65270788
chr11	65270763	65270770	CCCTTCC	104	+	65270763	65270770
chr11	65270775	65270788	GGATTTCAGGATT	104	+	65270775	65270788
chr11	65270780	65270788	TCAGGATT	156	+	65270780	65270788
chr11	65270781	65270788	CAGGATT	208	+	65270781	65270788
chr11	65270788	65270798	GAGAAATTTT	52	+	65270788	65270798
chr11	65270811	65270835	TTTAAAATTGTAGGACTTGTTCCT	52	+	65270811	65270835
chr11	65270811	65270820	TTTAAAATT	104	+	65270811	65270820
chr11	65270822	65270829	AGGACTT	104	+	65270822	65270829
chr11	65270811	65270819	TTTAAAAT	208	+	65270811	65270819
chr11	65270812	65270819	TTAAAAT	364	+	65270812	65270819
chr11	65270836	65270844	TGGGCTTC	156	+	65270836	65270844
chr11	65270836	65270843	TGGGCTT	208	+	65270836	65270843
chr11	65270845	65270862	GTGATGGGATAGTACAC	52	+	65270845	65270862
chr11	65270846	65270857	TGATGGGATAG	104	+	65270846	65270857
chr11	65270846	65270853	TGATGGG	208	+	65270846	65270853
chr11	65270863	65270885	TCACTCAGAGGCATTTGCATCT	52	+	65270863	65270885
chr11	65270870	65270876	GAGGCA	208	+	65270870	65270876
chr11	65270896	65270917	CTTAAAAGCCTCTAAAGTGAT	52	+	65270896	65270917
chr11	65270918	65270924	AGTGCC	104	+	65270918	65270924
chr11	65270933	65270945	ACTAAGGAAATT	52	+	65270933	65270945
chr11	65270933	65270939	ACTAAG	104	+	65270933	65270939
chr11	65270946	65270968	GTTTAGCATTGAATCTCTGAAG	52	+	65270946	65270968
chr11	65270953	65270964	ATTGAATCTCT	104	+	65270953	65270964
chr11	65270974	65270997	TGAAAGGAATAGCATGATGTGCT	52	+	65270974	65270997
chr11	65270983	65270989	TAGCAT	156	+	65270983	65270989
chr11	65270998	65271012	TTAGAATCAGATGT	52	+	65270998	65271012
chr11	65271000	65271006	AGAATC	156	+	65271000	65271006
chr11	65271015	65271036	TGCTAAAATTTACATGTTGTG	52	+	65271015	65271036
chr11	65271015	65271022	TGCTAAA	208	+	65271015	65271022
chr11	65271042	65271048	ATTGTG	52	+	65271042	65271048
chr11	65271049	65271060	AGAAAACCATT	52	+	65271049	65271060
chr11	65271049	65271056	AGAAAAC	208	+	65271049	65271056
chr11	65271067	65271138	TCAAAATAATAAACTATTTTTATTAGAGAATGTATACTTTTAGAAAGCTGTCTCCTTATTTAAATAAAATA	52	+	65271067	65271138
chr11	65271090	65271102	TAGAGAATGTAT	104	+	65271090	65271102
chr11	65271103	65271123	CTTTTAGAAAGCTGTCTCCT	156	+	65271103	65271123
chr11	65271067	65271076	TCAAAATAA	208	+	65271067	65271076
chr11	65271103	65271110	CTTTTAG	208	+	65271103	65271110
chr11	65271111	65271123	AAGCTGTCTCCT	208	+	65271111	65271123
chr11	65271094	65271102	GAATGTAT	260	+	65271094	65271102
chr11	65271113	65271123	GCTGTCTCCT	260	+	65271113	65271123
chr11	65271124	65271135	ATTTAAATAAA	260	+	65271124	65271135
chr11	65271113	65271119	GCTGTC	416	+	65271113	65271119
chr11	65271139	65271146	TGTTTGT	260	+	65271139	65271146
chr11	65271155	65271178	AGTGTTGGGGCAATCTTGGGGGG	52	+	65271155	65271178
chr11	65271162	65271178	GGGCAATCTTGGGGGG	156	+	65271162	65271178
chr11	65271162	65271171	GGGCAATCT	208	+	65271162	65271171
chr11	65271162	65271169	GGGCAAT	260	+	65271162	65271169
chr11	65271179	65271185	ATTCTT	156	+	65271179	65271185
chr11	65271186	65271218	TCTAATCTTTCAGAAACTTTGTCTGCGAACAC	52	+	65271186	65271218
chr11	65271186	65271214	TCTAATCTTTCAGAAACTTTGTCTGCGA	104	+	65271186	65271214
chr11	65271190	65271200	ATCTTTCAGA	208	+	65271190	65271200
chr11	65271201	65271214	ACTTTGTCTGCGA	208	+	65271201	65271214
chr11	65271193	65271200	TTTCAGA	364	+	65271193	65271200
chr11	65271219	65271230	CTTTAATGGAC	104	+	65271219	65271230
chr11	65271222	65271230	TAATGGAC	208	+	65271222	65271230
chr11	65271231	65271267	AGATCAGGATTTGAGCGGAAGAACGAATGTAACTTT	52	+	65271231	65271267
chr11	65271241	65271259	TTGAGCGGAAGAACGAAT	104	+	65271241	65271259
chr11	65271260	65271267	TAACTTT	104	+	65271260	65271267
chr11	65271260	65271266	TAACTT	156	+	65271260	65271266
chr11	65271248	65271259	GAAGAACGAAT	208	+	65271248	65271259
chr11	65271231	65271240	AGATCAGGA	260	+	65271231	65271240
chr11	65271241	65271247	TTGAGC	260	+	65271241	65271247
chr11	65271267	65271279	AAGGCAGGAAAG	52	+	65271267	65271279
chr11	65271267	65271278	AAGGCAGGAAA	260	+	65271267	65271278
chr11	65271268	65271278	AGGCAGGAAA	364	+	65271268	65271278
chr11	65271268	65271276	AGGCAGGA	468	+	65271268	65271276
chr11	65271281	65271300	AAATTTTATTCTTCATAAA	52	+	65271281	65271300
chr11	65271283	65271290	ATTTTAT	156	+	65271283	65271290
chr11	65271301	65271360	TGATGAGCATATAATAATTCCAGGCACATGGCAATAGAGGCCCTCTAAATAAGGAATAA	52	+	65271301	65271360
chr11	65271301	65271311	TGATGAGCAT	104	+	65271301	65271311
chr11	65271312	65271360	TAATAATTCCAGGCACATGGCAATAGAGGCCCTCTAAATAAGGAATAA	104	+	65271312	65271360
chr11	65271312	65271333	TAATAATTCCAGGCACATGGC	208	+	65271312	65271333
chr11	65271346	65271360	TAAATAAGGAATAA	208	+	65271346	65271360
chr11	65271301	65271307	TGATGA	260	+	65271301	65271307
chr11	65271312	65271320	TAATAATT	260	+	65271312	65271320
chr11	65271334	65271340	ATAGAG	260	+	65271334	65271340
chr11	65271350	65271356	TAAGGA	624	+	65271350	65271356
chr11	65271361	65271434	TAACCTCTTAGACAGGTGGGAGATTATGATCAGAGTAAAAGGTAATTACACATTTTATTTCCAGAAAGTCAGG	52	+	65271361	65271434
chr11	65271363	65271395	ACCTCTTAGACAGGTGGGAGATTATGATCAGA	104	+	65271363	65271395
chr11	65271416	65271434	TATTTCCAGAAAGTCAGG	104	+	65271416	65271434
chr11	65271373	65271395	CAGGTGGGAGATTATGATCAGA	208	+	65271373	65271395
chr11	65271373	65271385	CAGGTGGGAGAT	260	+	65271373	65271385
chr11	65271400	65271406	AGGTAA	260	+	65271400	65271406
chr11	65271422	65271434	CAGAAAGTCAGG	260	+	65271422	65271434
chr11	65271427	65271433	AGTCAG	312	+	65271427	65271433
chr11	65271436	65271446	TCTATAAATT	52	+	65271436	65271446
chr11	65271455	65271463	TAGAGTAA	104	+	65271455	65271463
chr11	65271466	65271481	TTTTTCACATTTCCA	52	+	65271466	65271481
chr11	65271482	65271517	AGTTTGCATGTTAACTTTAAATGCTTACAATCTTA	52	+	65271482	65271517
chr11	65271494	65271508	AACTTTAAATGCTT	104	+	65271494	65271508
chr11	65271500	65271508	AAATGCTT	156	+	65271500	65271508
chr11	65271485	65271493	TTGCATGT	208	+	65271485	65271493
chr11	65271486	65271493	TGCATGT	260	+	65271486	65271493
chr11	65271486	65271492	TGCATG	364	+	65271486	65271492
chr11	65271523	65271545	TAGGCAATGTTTTACACTATTG	52	+	65271523	65271545
chr11	65271551	65271557	TATAGG	104	+	65271551	65271557
chr11	65271570	65271579	GCCTGTGGG	52	+	65271570	65271579
chr11	65271580	65271626	TTTTAAAGAATTTTCCTTTGCAGAGGCATTTCATCCTTCATGAAGC	52	+	65271580	65271626
chr11	65271580	65271595	TTTTAAAGAATTTTC	104	+	65271580	65271595
chr11	65271606	65271626	CATTTCATCCTTCATGAAGC	104	+	65271606	65271626
chr11	65271608	65271623	TTTCATCCTTCATGA	156	+	65271608	65271623
chr11	65271580	65271590	TTTTAAAGAA	208	+	65271580	65271590
chr11	65271596	65271606	TTTGCAGAGG	208	+	65271596	65271606
chr11	65271581	65271589	TTTAAAGA	260	+	65271581	65271589
chr11	65271596	65271605	TTTGCAGAG	260	+	65271596	65271605
chr11	65271608	65271619	TTTCATCCTTC	260	+	65271608	65271619
chr11	65271608	65271614	TTTCAT	364	+	65271608	65271614
chr11	65271628	65271641	TTCAGGATTTTGA	156	+	65271628	65271641
chr11	65271628	65271640	TTCAGGATTTTG	208	+	65271628	65271640
chr11	65271642	65271676	TTGCATATGAGTGCTTGGCTCTTCCTTCTGTTCT	52	+	65271642	65271676
chr11	65271654	65271676	GCTTGGCTCTTCCTTCTGTTCT	104	+	65271654	65271676
chr11	65271642	65271650	TTGCATAT	156	+	65271642	65271650
chr11	65271654	65271664	GCTTGGCTCT	208	+	65271654	65271664
chr11	65271667	65271673	TTCTGT	416	+	65271667	65271673
chr11	65271676	65271774	AGTGAGTGTATGAGACCTTGCAGTGAGTTTATCAGCATACTCAAAATTTTTTTCCTGGAATTTGGAGGGATGGGAGGAGGGGGTGGGGCTTACTTGTT	52	+	65271676	65271774
chr11	65271676	65271684	AGTGAGTG	104	+	65271676	65271684
chr11	65271705	65271715	TATCAGCATA	104	+	65271705	65271715
chr11	65271747	65271759	GGGAGGAGGGGG	104	+	65271747	65271759
chr11	65271686	65271701	TGAGACCTTGCAGTG	156	+	65271686	65271701
chr11	65271707	65271715	TCAGCATA	156	+	65271707	65271715
chr11	65271736	65271743	TTTGGAG	208	+	65271736	65271743
chr11	65271747	65271755	GGGAGGAG	208	+	65271747	65271755
chr11	65271688	65271701	AGACCTTGCAGTG	260	+	65271688	65271701
chr11	65271760	65271774	GGGGCTTACTTGTT	260	+	65271760	65271774
chr11	65271767	65271774	ACTTGTT	312	+	65271767	65271774
chr11	65271694	65271701	TGCAGTG	468	+	65271694	65271701
chr11	65271783	65271854	TTTTTTTTTACAGACTTCACAGAGAATGCAGTTGTCTTGACTTCAGGTCTGTCTGTTCTGTTGGCAAGTAA	52	+	65271783	65271854
chr11	65271783	65271798	TTTTTTTTTACAGAC	104	+	65271783	65271798
chr11	65271825	65271854	TCAGGTCTGTCTGTTCTGTTGGCAAGTAA	156	+	65271825	65271854
chr11	65271805	65271824	AGAATGCAGTTGTCTTGAC	208	+	65271805	65271824
chr11	65271825	65271835	TCAGGTCTGT	208	+	65271825	65271835
chr11	65271815	65271824	TGTCTTGAC	260	+	65271815	65271824
chr11	65271825	65271832	TCAGGTC	260	+	65271825	65271832
chr11	65271826	65271832	CAGGTC	312	+	65271826	65271832
chr11	65271805	65271814	AGAATGCAG	364	+	65271805	65271814
chr11	65271843	65271854	TTGGCAAGTAA	468	+	65271843	65271854
chr11	65271854	65271965	ATGCAGTACTGTTCTGATCCCGCTGCTATTAGAATGCATTGTGAAACGACTGGAGTATGATTAAAAGTTGTGTTCCCCAATGCTTGGAGTAGTGATTGTTGAAGGAAAAAA	52	+	65271854	65271965
chr11	65271855	65271873	TGCAGTACTGTTCTGATC	104	+	65271855	65271873
chr11	65271875	65271928	GCTGCTATTAGAATGCATTGTGAAACGACTGGAGTATGATTAAAAGTTGTGTT	104	+	65271875	65271928
chr11	65271855	65271871	TGCAGTACTGTTCTGA	156	+	65271855	65271871
chr11	65271875	65271923	GCTGCTATTAGAATGCATTGTGAAACGACTGGAGTATGATTAAAAGTT	156	+	65271875	65271923
chr11	65271928	65271962	CCCCAATGCTTGGAGTAGTGATTGTTGAAGGAAA	156	+	65271928	65271962
chr11	65271857	65271871	CAGTACTGTTCTGA	208	+	65271857	65271871
chr11	65271895	65271914	TGAAACGACTGGAGTATGA	208	+	65271895	65271914
chr11	65271928	65271938	CCCCAATGCT	208	+	65271928	65271938
chr11	65271938	65271954	TGGAGTAGTGATTGTT	208	+	65271938	65271954
chr11	65271857	65271868	CAGTACTGTTC	260	+	65271857	65271868
chr11	65271875	65271894	GCTGCTATTAGAATGCATT	260	+	65271875	65271894
chr11	65271900	65271914	CGACTGGAGTATGA	260	+	65271900	65271914
chr11	65271928	65271934	CCCCAA	260	+	65271928	65271934
chr11	65271907	65271913	AGTATG	312	+	65271907	65271913
chr11	65271938	65271948	TGGAGTAGTG	416	+	65271938	65271948
chr11	65271965	65272023	TCCAGCTGAGTGATAAAGGCTGAGTGTTGAGGAAATTTCTGCAGTTTTAAGCAGTCGT	52	+	65271965	65272023
chr11	65271965	65272009	TCCAGCTGAGTGATAAAGGCTGAGTGTTGAGGAAATTTCTGCAG	104	+	65271965	65272009
chr11	65272009	65272018	TTTTAAGCA	104	+	65272009	65272018
chr11	65271970	65271979	CTGAGTGAT	208	+	65271970	65271979
chr11	65271979	65272009	AAAGGCTGAGTGTTGAGGAAATTTCTGCAG	208	+	65271979	65272009
chr11	65272010	65272018	TTTAAGCA	208	+	65272010	65272018
chr11	65271981	65272001	AGGCTGAGTGTTGAGGAAAT	260	+	65271981	65272001
chr11	65272002	65272009	TCTGCAG	260	+	65272002	65272009
chr11	65272010	65272016	TTTAAG	312	+	65272010	65272016
chr11	65272024	65272031	TTTGTGA	260	+	65272024	65272031
chr11	65272040	65272054	AGTACATTTTGCTG	52	+	65272040	65272054
chr11	65272046	65272054	TTTTGCTG	208	+	65272046	65272054
chr11	65272047	65272054	TTTGCTG	260	+	65272047	65272054
chr11	65272058	65272079	ATTTTTAGGTAAAATGCTTTT	52	+	65272058	65272079
chr11	65272061	65272079	TTTAGGTAAAATGCTTTT	208	+	65272061	65272079
chr11	65272062	65272071	TTAGGTAAA	260	+	65272062	65272071
chr11	65272062	65272070	TTAGGTAA	468	+	65272062	65272070
chr11	65272062	65272068	TTAGGT	520	+	65272062	65272068
chr11	65272081	65272091	TTCATTTCTG	52	+	65272081	65272091
chr11	65272092	65272099	TGGTGGG	52	+	65272092	65272099
chr11	65272104	65272158	ACTGAAGCCTTTAGTCTTTTCCAGATGCAACCTTAAAATCAGTGACAAGAAACA	52	+	65272104	65272158
chr11	65272134	65272156	CCTTAAAATCAGTGACAAGAAA	104	+	65272134	65272156
chr11	65272104	65272133	ACTGAAGCCTTTAGTCTTTTCCAGATGCA	208	+	65272104	65272133
chr11	65272136	65272156	TTAAAATCAGTGACAAGAAA	208	+	65272136	65272156
chr11	65272136	65272144	TTAAAATC	260	+	65272136	65272144
chr11	65272146	65272156	TGACAAGAAA	260	+	65272146	65272156
chr11	65272104	65272121	ACTGAAGCCTTTAGTCT	312	+	65272104	65272121
chr11	65272106	65272121	TGAAGCCTTTAGTCT	364	+	65272106	65272121
chr11	65272106	65272119	TGAAGCCTTTAGT	468	+	65272106	65272119
chr11	65272122	65272130	TTCCAGAT	468	+	65272122	65272130
chr11	65272107	65272113	GAAGCC	520	+	65272107	65272113
chr11	65272160	65272174	CCAAACAAGCAACA	104	+	65272160	65272174
chr11	65272160	65272166	CCAAAC	208	+	65272160	65272166
chr11	65272175	65272188	TCTTCAAGAAATT	52	+	65272175	65272188
chr11	65272181	65272188	AGAAATT	104	+	65272181	65272188
chr11	65272189	65272212	AACTGGCAAGTGGAAATGTTTAA	52	+	65272189	65272212
chr11	65272189	65272205	AACTGGCAAGTGGAAA	260	+	65272189	65272205
chr11	65272189	65272201	AACTGGCAAGTG	364	+	65272189	65272201
chr11	65272193	65272200	GGCAAGT	468	+	65272193	65272200
chr11	65272213	65272228	CAGTTCAGTGATCTT	52	+	65272213	65272228
chr11	65272213	65272223	CAGTTCAGTG	208	+	65272213	65272223
chr11	65272213	65272219	CAGTTC	364	+	65272213	65272219
chr11	65272229	65272241	AGTGCATTGTTT	52	+	65272229	65272241
chr11	65272229	65272237	AGTGCATT	260	+	65272229	65272237
chr11	65272242	65272295	TGTGTGGGTTTCTCTCTCCCCTCCCTTGGTCTTAATTCTTACATGCAGGAACA	52	+	65272242	65272295
chr11	65272242	65272285	TGTGTGGGTTTCTCTCTCCCCTCCCTTGGTCTTAATTCTTACA	104	+	65272242	65272285
chr11	65272248	65272259	GGTTTCTCTCT	156	+	65272248	65272259
chr11	65272260	65272274	CCCTCCCTTGGTCT	156	+	65272260	65272274
chr11	65272275	65272283	AATTCTTA	156	+	65272275	65272283
chr11	65272252	65272259	TCTCTCT	260	+	65272252	65272259
chr11	65272261	65272267	CCTCCC	260	+	65272261	65272267
chr11	65272268	65272274	TGGTCT	260	+	65272268	65272274
chr11	65272287	65272295	CAGGAACA	260	+	65272287	65272295
chr11	65272297	65272306	CAGCAGACA	52	+	65272297	65272306
chr11	65272297	65272305	CAGCAGAC	104	+	65272297	65272305
chr11	65272307	65272314	ACGTATG	52	+	65272307	65272314
chr11	65272315	65272344	GAAGGGCCAGAGAAGCCAGACCCAGTAAG	52	+	65272315	65272344
chr11	65272315	65272337	GAAGGGCCAGAGAAGCCAGACC	156	+	65272315	65272337
chr11	65272319	65272337	GGCCAGAGAAGCCAGACC	208	+	65272319	65272337
chr11	65272319	65272329	GGCCAGAGAA	260	+	65272319	65272329
chr11	65272330	65272337	CCAGACC	260	+	65272330	65272337
chr11	65272338	65272344	AGTAAG	364	+	65272338	65272344
chr11	65272344	65272368	AAAAAATAGCCTATTTACTTTAAA	52	+	65272344	65272368
chr11	65272344	65272354	AAAAAATAGC	104	+	65272344	65272354
chr11	65272355	65272368	TATTTACTTTAAA	104	+	65272355	65272368
chr11	65272344	65272353	AAAAAATAG	156	+	65272344	65272353
chr11	65272345	65272353	AAAAATAG	260	+	65272345	65272353
chr11	65272369	65272465	AAACCAAACATTCCATTTTAAATGTGGGGATTGGGAACCACTAGTTCTTTCAGATGGTATTCTTCAGACTATAGAAGGAGCTTCCAGTTGAATTCA	52	+	65272369	65272465
chr11	65272380	65272465	TCCATTTTAAATGTGGGGATTGGGAACCACTAGTTCTTTCAGATGGTATTCTTCAGACTATAGAAGGAGCTTCCAGTTGAATTCA	104	+	65272380	65272465
chr11	65272385	65272428	TTTAAATGTGGGGATTGGGAACCACTAGTTCTTTCAGATGGTA	208	+	65272385	65272428
chr11	65272429	65272438	TCTTCAGAC	208	+	65272429	65272438
chr11	65272440	65272465	TAGAAGGAGCTTCCAGTTGAATTCA	208	+	65272440	65272465
chr11	65272391	65272406	TGTGGGGATTGGGAA	260	+	65272391	65272406
chr11	65272409	65272425	CTAGTTCTTTCAGATG	260	+	65272409	65272425
chr11	65272430	65272438	CTTCAGAC	260	+	65272430	65272438
chr11	65272440	65272463	TAGAAGGAGCTTCCAGTTGAATT	260	+	65272440	65272463
chr11	65272440	65272450	TAGAAGGAGC	312	+	65272440	65272450
chr11	65272410	65272418	TAGTTCTT	364	+	65272410	65272418
chr11	65272443	65272450	AAGGAGC	364	+	65272443	65272450
chr11	65272466	65272484	CAGTGGACAAAATGAGGA	104	+	65272466	65272484
chr11	65272470	65272484	GGACAAAATGAGGA	260	+	65272470	65272484
chr11	65272470	65272478	GGACAAAA	312	+	65272470	65272478
chr11	65272485	65272517	AACAGGTGAACAAGCTTTTTCTGTATTTACAT	52	+	65272485	65272517
chr11	65272498	65272505	GCTTTTT	156	+	65272498	65272505
chr11	65272510	65272517	TTTACAT	156	+	65272510	65272517
chr11	65272485	65272497	AACAGGTGAACA	208	+	65272485	65272497
chr11	65272485	65272496	AACAGGTGAAC	260	+	65272485	65272496
chr11	65272485	65272495	AACAGGTGAA	468	+	65272485	65272495
chr11	65272488	65272494	AGGTGA	520	+	65272488	65272494
chr11	65272518	65272535	CAAAGTCAGATCAGTTA	52	+	65272518	65272535
chr11	65272520	65272530	AAGTCAGATC	208	+	65272520	65272530
chr11	65272536	65272544	GGGACAAT	52	+	65272536	65272544
chr11	65272544	65272579	AGTATTGAATAGATTTCAGCTTTATGCTGGAGTAA	52	+	65272544	65272579
chr11	65272549	65272555	TGAATA	104	+	65272549	65272555
chr11	65272560	65272575	CAGCTTTATGCTGGA	156	+	65272560	65272575
chr11	65272560	65272568	CAGCTTTA	208	+	65272560	65272568
chr11	65272569	65272575	GCTGGA	260	+	65272569	65272575
chr11	65272560	65272566	CAGCTT	364	+	65272560	65272566
chr11	65272580	65272594	TGGCATGTGAGCAA	52	+	65272580	65272594
chr11	65272582	65272593	GCATGTGAGCA	104	+	65272582	65272593
chr11	65272587	65272593	TGAGCA	208	+	65272587	65272593
chr11	65272595	65272642	CTGTGTTGGCGTGGGGGTGGAGGGGTGAGGTGGGCGCTAAGCCTTTT	52	+	65272595	65272642
chr11	65272606	65272621	TGGGGGTGGAGGGGT	208	+	65272606	65272621
chr11	65272598	65272605	TGTTGGC	260	+	65272598	65272605
chr11	65272608	65272621	GGGGTGGAGGGGT	260	+	65272608	65272621
chr11	65272622	65272642	AGGTGGGCGCTAAGCCTTTT	260	+	65272622	65272642
chr11	65272643	65272719	TTAAGATTTTTCAGGTACCCCTCACTAAAGGCACCGAAGGCTTAAAGTAGGACAACCATGGAGCCTTCCTGTGGCA	52	+	65272643	65272719
chr11	65272668	65272686	TAAAGGCACCGAAGGCTT	104	+	65272668	65272686
chr11	65272687	65272719	AAGTAGGACAACCATGGAGCCTTCCTGTGGCA	104	+	65272687	65272719
chr11	65272678	65272686	GAAGGCTT	156	+	65272678	65272686
chr11	65272705	65272719	GCCTTCCTGTGGCA	156	+	65272705	65272719
chr11	65272668	65272678	TAAAGGCACC	208	+	65272668	65272678
chr11	65272687	65272700	AAGTAGGACAACC	208	+	65272687	65272700
chr11	65272707	65272719	CTTCCTGTGGCA	208	+	65272707	65272719
chr11	65272643	65272666	TTAAGATTTTTCAGGTACCCCTC	260	+	65272643	65272666
chr11	65272668	65272677	TAAAGGCAC	260	+	65272668	65272677
chr11	65272689	65272697	GTAGGACA	260	+	65272689	65272697
chr11	65272707	65272716	CTTCCTGTG	260	+	65272707	65272716
chr11	65272689	65272695	GTAGGA	312	+	65272689	65272695
chr11	65272643	65272649	TTAAGA	364	+	65272643	65272649
chr11	65272679	65272686	AAGGCTT	416	+	65272679	65272686
chr11	65272679	65272685	AAGGCT	468	+	65272679	65272685
chr11	65272720	65272756	GAGAGACAACAAAGCGCTATTATCCTAAGGTCAAGA	52	+	65272720	65272756
chr11	65272720	65272742	GAGAGACAACAAAGCGCTATTA	208	+	65272720	65272742
chr11	65272744	65272754	CTAAGGTCAA	208	+	65272744	65272754
chr11	65272759	65272774	GTGTCAGCCTCACCT	52	+	65272759	65272774
chr11	65272759	65272770	GTGTCAGCCTC	156	+	65272759	65272770
chr11	65272779	65272789	TTATTAGTAA	52	+	65272779	65272789
chr11	65272791	65272807	AGGACTTGCCTCAACT	52	+	65272791	65272807
chr11	65272791	65272806	AGGACTTGCCTCAAC	156	+	65272791	65272806
chr11	65272791	65272799	AGGACTTG	208	+	65272791	65272799
chr11	65272800	65272806	CTCAAC	208	+	65272800	65272806
chr11	65272809	65272831	CTCTTTCTGGAGTGAAGCATCC	52	+	65272809	65272831
chr11	65272824	65272830	AGCATC	156	+	65272824	65272830
chr11	65272832	65272852	AAGGAATGCTTGAAGTACCC	52	+	65272832	65272852
chr11	65272846	65272852	GTACCC	156	+	65272846	65272852
chr11	65272832	65272840	AAGGAATG	208	+	65272832	65272840
chr11	65272863	65272876	TTAACATTTAAGC	52	+	65272863	65272876
chr11	65272877	65272901	AGCTGTTTTTATAGCAGCTCTTAA	52	+	65272877	65272901
chr11	65272883	65272896	TTTTATAGCAGCT	104	+	65272883	65272896
chr11	65272904	65272963	TAAAGCCCAAATCTCAAGCGGTGCTTGAAGGGGAGGGAAAGGGGGAAAGCGGGCAACCA	52	+	65272904	65272963
chr11	65272905	65272913	AAAGCCCA	104	+	65272905	65272913
chr11	65272916	65272922	CTCAAG	104	+	65272916	65272922
chr11	65272906	65272913	AAGCCCA	156	+	65272906	65272913
chr11	65272928	65272944	TTGAAGGGGAGGGAAA	208	+	65272928	65272944
chr11	65272932	65272944	AGGGGAGGGAAA	260	+	65272932	65272944
chr11	65272945	65272953	GGGGAAAG	260	+	65272945	65272953
chr11	65272954	65272963	GGGCAACCA	260	+	65272954	65272963
chr11	65272932	65272938	AGGGGA	364	+	65272932	65272938
chr11	65272957	65272963	CAACCA	364	+	65272957	65272963
chr11	65272964	65273039	TTTTCCCTAGCTTTTCCAGAAGCCTGTTAAAAGCAAGGTCTCCCCACAAGCAACTTCTCTGCCACATCGCCACCC	52	+	65272964	65273039
chr11	65272964	65272996	TTTTCCCTAGCTTTTCCAGAAGCCTGTTAAAA	104	+	65272964	65272996
chr11	65273020	65273037	CTCTGCCACATCGCCAC	104	+	65273020	65273037
chr11	65272967	65272985	TCCCTAGCTTTTCCAGAA	208	+	65272967	65272985
chr11	65272986	65272996	CCTGTTAAAA	208	+	65272986	65272996
chr11	65272996	65273002	GCAAGG	208	+	65272996	65273002
chr11	65272972	65272985	AGCTTTTCCAGAA	260	+	65272972	65272985
chr11	65272986	65272993	CCTGTTA	260	+	65272986	65272993
chr11	65273003	65273014	CTCCCCACAAG	260	+	65273003	65273014
chr11	65273020	65273033	CTCTGCCACATCG	260	+	65273020	65273033
chr11	65272975	65272985	TTTTCCAGAA	364	+	65272975	65272985
chr11	65272975	65272983	TTTTCCAG	468	+	65272975	65272983
chr11	65273040	65273048	GTGCCTTT	52	+	65273040	65273048
chr11	65273041	65273048	TGCCTTT	208	+	65273041	65273048
chr11	65273052	65273089	CTAGCACAGACCCTTCACCCCTCACCTCGATGCAGCC	52	+	65273052	65273089
chr11	65273058	65273085	CAGACCCTTCACCCCTCACCTCGATGC	208	+	65273058	65273085
chr11	65273058	65273079	CAGACCCTTCACCCCTCACCT	260	+	65273058	65273079
chr11	65273095	65273124	TTGGATCCTTGTGGGCATGATCCATAATC	52	+	65273095	65273124
chr11	65273095	65273106	TTGGATCCTTG	208	+	65273095	65273106
chr11	65273107	65273115	GGGCATGA	208	+	65273107	65273115
chr11	65273096	65273106	TGGATCCTTG	364	+	65273096	65273106
chr11	65273096	65273104	TGGATCCT	468	+	65273096	65273104
chr11	65273125	65273138	GTTTCAAGGTAAC	104	+	65273125	65273138
chr11	65273130	65273138	AAGGTAAC	156	+	65273130	65273138
chr11	65273130	65273137	AAGGTAA	468	+	65273130	65273137
chr11	65273139	65273145	ATGGTG	52	+	65273139	65273145
chr11	65273146	65273155	CGAGGTCTT	52	+	65273146	65273155
chr11	65273147	65273155	GAGGTCTT	156	+	65273147	65273155
chr11	65273148	65273155	AGGTCTT	208	+	65273148	65273155
chr11	65273156	65273165	GGTGGGTTG	208	+	65273156	65273165
chr11	65273157	65273165	GTGGGTTG	260	+	65273157	65273165
chr11	65273173	65273210	TAGAAAAGGCCATTAATTTGCCTGCAAATTGTTAACA	52	+	65273173	65273210
chr11	65273173	65273202	TAGAAAAGGCCATTAATTTGCCTGCAAAT	104	+	65273173	65273202
chr11	65273185	65273197	TTAATTTGCCTG	156	+	65273185	65273197
chr11	65273173	65273181	TAGAAAAG	208	+	65273173	65273181
chr11	65273185	65273192	TTAATTT	208	+	65273185	65273192
chr11	65273174	65273181	AGAAAAG	260	+	65273174	65273181
chr11	65273223	65273237	ACCACAGCTAAGTA	52	+	65273223	65273237
chr11	65273256	65273304	CCAGTGACTAAAACCAACTTAAACCAGTAAGTGGAGAAATAACATGTT	52	+	65273256	65273304
chr11	65273264	65273272	TAAAACCA	104	+	65273264	65273272
chr11	65273294	65273300	ATAACA	156	+	65273294	65273300
chr11	65273331	65273343	TGTAACTTGTAG	52	+	65273331	65273343
chr11	65273352	65273360	GATAGGCA	52	+	65273352	65273360
chr11	65273364	65273376	AGTGGCTGAGAG	52	+	65273364	65273376
chr11	65273382	65273465	TGGGTGGGAATGCAAAAATTCTCTGCTAAGACTTTTTCAGGTGAACATAACAGACTTGGCCAAGCTAGCATCTTAGCGGAAGC	52	+	65273382	65273465
chr11	65273392	65273432	TGCAAAAATTCTCTGCTAAGACTTTTTCAGGTGAACATAA	104	+	65273392	65273432
chr11	65273382	65273392	TGGGTGGGAA	156	+	65273382	65273392
chr11	65273433	65273442	AGACTTGGC	156	+	65273433	65273442
chr11	65273443	65273459	AAGCTAGCATCTTAGC	156	+	65273443	65273459
chr11	65273401	65273432	TCTCTGCTAAGACTTTTTCAGGTGAACATAA	208	+	65273401	65273432
chr11	65273453	65273459	CTTAGC	208	+	65273453	65273459
chr11	65273382	65273391	TGGGTGGGA	260	+	65273382	65273391
chr11	65273392	65273400	TGCAAAAA	260	+	65273392	65273400
chr11	65273426	65273432	ACATAA	260	+	65273426	65273432
chr11	65273433	65273440	AGACTTG	260	+	65273433	65273440
chr11	65273443	65273452	AAGCTAGCA	260	+	65273443	65273452
chr11	65273401	65273425	TCTCTGCTAAGACTTTTTCAGGTG	312	+	65273401	65273425
chr11	65273405	65273425	TGCTAAGACTTTTTCAGGTG	364	+	65273405	65273425
chr11	65273383	65273390	GGGTGGG	468	+	65273383	65273390
chr11	65273405	65273415	TGCTAAGACT	468	+	65273405	65273415
chr11	65273466	65273524	GATCTCCAATGCTCTTCAGTAGGGTCATGAAGGTTTTTCTTTTCCTGAGAAAACAACA	52	+	65273466	65273524
chr11	65273478	65273491	TCTTCAGTAGGGT	156	+	65273478	65273491
chr11	65273485	65273491	TAGGGT	260	+	65273485	65273491
chr11	65273495	65273522	AAGGTTTTTCTTTTCCTGAGAAAACAA	260	+	65273495	65273522
chr11	65273495	65273516	AAGGTTTTTCTTTTCCTGAGA	312	+	65273495	65273516
chr11	65273500	65273516	TTTTCTTTTCCTGAGA	468	+	65273500	65273516
chr11	65273500	65273509	TTTTCTTTT	936	+	65273500	65273509
chr11	65273528	65273559	TTGTTTTCTCAGGTTTTGCTTTTTGGCCTTT	52	+	65273528	65273559
chr11	65273528	65273552	TTGTTTTCTCAGGTTTTGCTTTTT	260	+	65273528	65273552
chr11	65273534	65273551	TCTCAGGTTTTGCTTTT	468	+	65273534	65273551
chr11	65273537	65273551	CAGGTTTTGCTTTT	780	+	65273537	65273551
chr11	65273537	65273550	CAGGTTTTGCTTT	936	+	65273537	65273550
chr11	65273561	65273568	CTAGCTT	156	+	65273561	65273568
chr11	65273572	65273596	AAAAAAAAAGCAAAAGATGCTGGT	208	+	65273572	65273596
chr11	65273572	65273589	AAAAAAAAAGCAAAAGA	260	+	65273572	65273589
chr11	65273574	65273589	AAAAAAAGCAAAAGA	312	+	65273574	65273589
chr11	65273575	65273589	AAAAAAGCAAAAGA	416	+	65273575	65273589
chr11	65273590	65273596	GCTGGT	416	+	65273590	65273596
chr11	65273575	65273588	AAAAAAGCAAAAG	624	+	65273575	65273588
chr11	65273576	65273588	AAAAAGCAAAAG	884	+	65273576	65273588
chr11	65273576	65273587	AAAAAGCAAAA	936	+	65273576	65273587
chr11	65273603	65273641	ACTCCTGGTTTCCAGGACGGGGTTCAAATCCCTGCGGC	52	+	65273603	65273641
chr11	65273611	65273621	TTTCCAGGAC	104	+	65273611	65273621
chr11	65273622	65273634	GGGTTCAAATCC	208	+	65273622	65273634
chr11	65273612	65273621	TTCCAGGAC	260	+	65273612	65273621
chr11	65273612	65273620	TTCCAGGA	312	+	65273612	65273620
chr11	65273613	65273620	TCCAGGA	364	+	65273613	65273620
chr11	65273622	65273630	GGGTTCAA	416	+	65273622	65273630
chr11	65273622	65273628	GGGTTC	624	+	65273622	65273628
chr11	65273603	65273611	ACTCCTGG	676	+	65273603	65273611
chr11	65273603	65273610	ACTCCTG	884	+	65273603	65273610
chr11	65273642	65273650	TCTTTGCT	364	+	65273642	65273650
